# Supplementary material for: Reference proteomes of five wheat species as starting point for future design of cultivars with lower allergenic potential
Source: NPJ Sci Food. 2023 Mar 25;7:9. doi: 10.1038/s41538-023-00188-0 (PMC10039927; doi:10.1038/s41538-023-00188-0)
Supplement: Supplementary file 3 — Supplementary Table 1 [file 41538_2023_188_MOESM3_ESM.xlsx]

## Sheet: Sheet1
Reference proteomes of five wheat species as starting point for future design of cultivars with lower allergenic potential Muhammad Afzal, Malte Sielaff, Ute Distler, Detlef Schuppan, Stefan Tenzer and C. Friedrich H. Longin Supplementary Table 1. Potential candidate proteins for research and breeding Proteins in this table were filtered for: heritability >0.50, missing data ≤20%, identification …
Species	IPN	Accession (UniProt)	Annotations (UniProt)	Missing data (%)	PV3	PV2	Heritability	CV (%)	#GO	GO IDs	GO Names
Common wheat	p0001	M8B5G5	Beta-amylase OS=Triticum urartu OX=4572 GN=TRIUR3_08670 PE=3 SV=1	0	1	1	0.95	54.1142	2	P:GO:0000272; F:GO:0016161	P:polysaccharide catabolic process; F:beta-amylase activity
Common wheat	p0002	Q93XQ7	Protein disulfide-isomerase OS=Triticum aestivum OX=4565 GN=PDI3 PE=2 SV=1	0	1	1	0.73	14.6416	1	F:GO:0003756	F:protein disulfide isomerase activity
Common wheat	p0005	A0A446SKS8	Beta-amylase OS=Triticum turgidum subsp. durum OX=4567 GN=TRITD_4Bv1G206310 PE=3 SV=1	0	1	1	0.7	21.6994	2	P:GO:0000272; F:GO:0016161	P:polysaccharide catabolic process; F:beta-amylase activity
Common wheat	p0006	A0A3B6U9P0	Beta-amylase OS=Triticum aestivum OX=4565 PE=3 SV=1	0	1	1	0.82	34.6137	2	P:GO:0000272; F:GO:0016161	P:polysaccharide catabolic process; F:beta-amylase activity
Common wheat	p0008	A0A446TRT1	Beta-amylase OS=Triticum turgidum subsp. durum OX=4567 GN=TRITD_5Av1G257530 PE=3 SV=1	13.3333	0.7	0.9	0.97	148.978	2	P:GO:0000272; F:GO:0016161	P:polysaccharide catabolic process; F:beta-amylase activity
Common wheat	p0010	V9TRL3	High molecular weight glutenin subunit 1Dy protein OS=Triticum aestivum OX=4565 GN=Glu-D1-2 PE=3 SV=1	0	1	1	0.88	14.1921	1	F:GO:0045735	F:nutrient reservoir activity
Common wheat	p0015	H6VQ93	Starch synthase, chloroplastic/amyloplastic OS=Triticum urartu OX=4572 GN=Waxy PE=3 SV=1	0	1	1	0.86	14.2265	1	F:GO:0004373	F:glycogen (starch) synthase activity
Common wheat	p0018	A3RF26	Truncated high molecular weight glutenin subunit 1By9 OS=Triticum aestivum subsp. tibeticum OX=231718 PE=3 SV=1	10	0.8	0.9	0.94	47.8545	1	F:GO:0045735	F:nutrient reservoir activity
Common wheat	p0019	A0A060MZP1	High molecular weight glutenin subunit (Fragment) OS=Triticum aestivum OX=4565 GN=glu PE=3 SV=1	0	1	1	0.99	75.4438	1	F:GO:0045735	F:nutrient reservoir activity
Common wheat	p0023	P10388	Glutenin, high molecular weight subunit DX5 OS=Triticum aestivum OX=4565 GN=GLU-1D-1D PE=3 SV=5	0	1	1	0.7	7.45976	1	F:GO:0045735	F:nutrient reservoir activity
Common wheat	p0028	A0A2L1K3K6	High molecular weight glutenin (Fragment) OS=Triticum turgidum subsp. durum OX=4567 GN=Glu-B1 PE=3 SV=1	0	1	1	0.92	39.3656	1	F:GO:0045735	F:nutrient reservoir activity
Common wheat	p0030	A0A3B6MII9	Phosphopyruvate hydratase OS=Triticum aestivum OX=4565 PE=3 SV=1	0	1	1	0.81	15.2963	4	P:GO:0006096; F:GO:0000287; F:GO:0004634; C:GO:0000015	P:glycolytic process; F:magnesium ion binding; F:phosphopyruvate hydratase activity; C:phosphopyruvate hydratase complex
Common wheat	p0032	A0A0E3Z7F7	Alpha-gliadin (Fragment) OS=Triticum aestivum OX=4565 PE=4 SV=1	16.6667	0.5	1	0.66	58.1706	1	F:GO:0045735	F:nutrient reservoir activity
Common wheat	p0033	A0A1K0J4W5	Alpha-gliadin OS=Triticum aestivum OX=4565 GN=Gli-D2-11 PE=4 SV=1	0	1	1	0.79	25.4093	1	F:GO:0045735	F:nutrient reservoir activity
Common wheat	p0034	G0YVZ4	High molecular weight glutenin 1Ax2.1 OS=Triticum monococcum subsp. monococcum OX=408188 GN=Glu-1Ax2.1 PE=3 SV=1	0	1	1	0.86	61.8764	1	F:GO:0045735	F:nutrient reservoir activity
Common wheat	p0035	C3VWS9	Dimeric alpha-amylase inhibitor OS=Triticum timopheevii subsp. araraticum OX=860351 GN=AAI PE=3 SV=1	0	1	1	0.55	25.3854	1	F:GO:0004867	F:serine-type endopeptidase inhibitor activity
Common wheat	p0050	A0A0A7AA38	Grain softness protein (Fragment) OS=Triticum aestivum OX=4565 GN=Gsp-1A PE=4 SV=1	0	1	1	0.95	46.7972	1	F:GO:0045735	F:nutrient reservoir activity
Common wheat	p0051	Q4Z8L7	Chitinase OS=Triticum aestivum OX=4565 PE=4 SV=1	0	1	1	0.59	10.6133	4	P:GO:0005975; P:GO:0006032; P:GO:0016998; F:GO:0004568	P:carbohydrate metabolic process; P:chitin catabolic process; P:cell wall macromolecule catabolic process; F:chitinase activity
Common wheat	p0052	A0A2P1E356	High molecular weight glutenin subunit 1Ay OS=Triticum urartu OX=4572 GN=Glu-1Ay PE=3 SV=1	0	1	1	0.56	43.7102	1	F:GO:0045735	F:nutrient reservoir activity
Common wheat	p0053	A0A3B6RP58	Chitinase OS=Triticum aestivum OX=4565 PE=4 SV=1	0	1	1	0.58	30.6599	5	P:GO:0005975; P:GO:0006032; P:GO:0016998; F:GO:0004568; F:GO:0008061	P:carbohydrate metabolic process; P:chitin catabolic process; P:cell wall macromolecule catabolic process; F:chitinase activity; F:chitin binding
Common wheat	p0057	A0A1B0Z3C8	Glutenin OS=Triticum aestivum OX=4565 GN=Glu1Bx6 PE=2 SV=1	16.6667	0.7	0.9	0.72	62.2244	1	F:GO:0045735	F:nutrient reservoir activity
Common wheat	p0059	A0A455QSW4	Alpha-gliadin (Fragment) OS=Triticum aestivum OX=4565 PE=2 SV=1	16.6667	0.8	0.8	0.58	36.7841	1	F:GO:0045735	F:nutrient reservoir activity
Common wheat	p0060	V9TP38	High molecular weight glutenin subunit 1Ay protein OS=Triticum aestivum x Triticum dicoccoides OX=1413217 GN=Glu-A1-2 PE=3 SV=1	3.33333	0.9	1	0.81	52.8964	1	F:GO:0045735	F:nutrient reservoir activity
Common wheat	p0065	W8Q5H7	X-type high molecular weight glutenin subunit 1Bx23 OS=Triticum turgidum OX=4571 GN=1Bx23* PE=3 SV=1	3.33333	0.9	1	0.89	66.4226	1	F:GO:0045735	F:nutrient reservoir activity
Common wheat	p0067	A0A3B6JLI9	Uncharacterized protein OS=Triticum aestivum OX=4565 PE=3 SV=1	0	1	1	0.61	12.9566	2	F:GO:0005524; F:GO:0016887	F:ATP binding; F:ATP hydrolysis activity
Common wheat	p0070	C7C4X0	Alpha amylase inhibitor CM1 (Fragment) OS=Triticum aestivum OX=4565 GN=wtai-CM1 PE=2 SV=1	0	1	1	0.78	7.14125	1	F:GO:0004867	F:serine-type endopeptidase inhibitor activity
Common wheat	p0071	A0A446J4Y1	Uncharacterized protein OS=Triticum turgidum subsp. durum OX=4567 GN=TRITD_1Av1G176390 PE=3 SV=1	0	1	1	0.67	7.82005	2	F:GO:0005524; F:GO:0016887	F:ATP binding; F:ATP hydrolysis activity
Common wheat	p0073	F6M8F1	Alpha-gliadin (Fragment) OS=Triticum compactum OX=69993 PE=4 SV=1	16.6667	0.7	0.8	0.98	66.2403	1	F:GO:0045735	F:nutrient reservoir activity
Common wheat	p0075	I6PWK7	Dimeric alpha-amylase inhibitor (Fragment) OS=Triticum aestivum OX=4565 PE=4 SV=1	0	1	1	0.55	30.6412	1	F:GO:0004867	F:serine-type endopeptidase inhibitor activity
Common wheat	p0076	R4JAP5	Low-molecular-weight glutenin subunit (Fragment) OS=Triticum aestivum OX=4565 GN=LMW-GS PE=4 SV=1	0	1	1	0.59	27.1325	1	F:GO:0045735	F:nutrient reservoir activity
Common wheat	p0078	A8QRL7	Grain softness protein (Fragment) OS=Triticum aestivum OX=4565 GN=Gsp1B PE=4 SV=1	0	1	1	0.77	11.2979	1	F:GO:0045735	F:nutrient reservoir activity
Common wheat	p0081	I1XB56	Low-molecular-weight glutenin subunit (Fragment) OS=Triticum aestivum OX=4565 GN=LMW-GS PE=4 SV=1	0	1	1	0.89	43.8441	1	F:GO:0045735	F:nutrient reservoir activity
Common wheat	p0082	B6RR52	Grain softness protein (Fragment) OS=Triticum urartu OX=4572 GN=Gsp-1A PE=4 SV=1	0	1	1	0.91	39.0939	1	F:GO:0045735	F:nutrient reservoir activity
Common wheat	p0085	A0A446VFK8	Gp_dh_N domain-containing protein OS=Triticum turgidum subsp. durum OX=4567 GN=TRITD_6Av1G133330 PE=3 SV=1	0	1	1	0.55	8.41836	2	F:GO:0016620; F:GO:0051287	F:oxidoreductase activity, acting on the aldehyde or oxo group of donors, NAD or NADP as acceptor; F:NAD binding
Common wheat	p0086	A0A1G4P1V3	HMW glutenin x-type subunit 1Ax21 OS=Triticum aestivum OX=4565 GN=Glu-1Ax PE=3 SV=1	16.6667	0.7	0.9	0.86	68.2398	1	F:GO:0045735	F:nutrient reservoir activity
Common wheat	p0093	P93693	Serpin-Z1B OS=Triticum aestivum OX=4565 PE=1 SV=1	16.6667	0.5	1	0.54	7.6531	2	F:GO:0004867; C:GO:0005615	F:serine-type endopeptidase inhibitor activity; C:extracellular space
Common wheat	p0099	A0A446P6F7	Barwin domain-containing protein OS=Triticum turgidum subsp. durum OX=4567 GN=TRITD_3Av1G279150 PE=4 SV=1	0	1	1	0.7	11.4537	3	P:GO:0042742; P:GO:0050832; F:GO:0004540	P:defense response to bacterium; P:defense response to fungus; F:ribonuclease activity
Common wheat	p0108	A0A286R6F9	Glucose-1-phosphate adenylyltransferase OS=Triticum monococcum OX=4568 GN=Agp1 PE=3 SV=1	10	0.7	1	0.51	9.16654	2	P:GO:0005978; F:GO:0008878	P:glycogen biosynthetic process; F:glucose-1-phosphate adenylyltransferase activity
Common wheat	p0111	Q2A784	Avenin-like a1 OS=Triticum aestivum OX=4565 GN=AVNLA PE=2 SV=1	0	1	1	0.87	15.1398	1	F:GO:0045735	F:nutrient reservoir activity
Common wheat	p0112	M7ZUH8	Gamma-hordein-3 OS=Triticum urartu OX=4572 GN=TRIUR3_02355 PE=4 SV=1	0	1	1	0.51	14.9941	1	F:GO:0045735	F:nutrient reservoir activity
Common wheat	p0115	A0A455QV21	Alpha-gliadin (Fragment) OS=Triticum aestivum OX=4565 PE=2 SV=1	6.66667	0.9	0.9	0.71	42.0378	1	F:GO:0045735	F:nutrient reservoir activity
Common wheat	p0120	P30523	Glucose-1-phosphate adenylyltransferase small subunit, chloroplastic/amyloplastic OS=Triticum aestivum OX=4565 GN=AGP-S PE=2 SV=1	0	1	1	0.68	20.1683	2	P:GO:0005978; F:GO:0008878	P:glycogen biosynthetic process; F:glucose-1-phosphate adenylyltransferase activity
Common wheat	p0121	A0A446WXS8	AAI domain-containing protein OS=Triticum turgidum subsp. durum OX=4567 GN=TRITD_7Av1G008200 PE=4 SV=1	0	1	1	0.82	23.6193	1	F:GO:0045735	F:nutrient reservoir activity
Common wheat	p0128	A0A446TH01	Elongation factor 1-alpha OS=Triticum turgidum subsp. durum OX=4567 GN=TRITD_5Av1G212220 PE=3 SV=1	0	1	1	0.55	3.9151	4	P:GO:0006414; F:GO:0003746; F:GO:0003924; F:GO:0005525	P:translational elongation; F:translation elongation factor activity; F:GTPase activity; F:GTP binding
Common wheat	p0129	A0A3B6G229	Barwin domain-containing protein OS=Triticum aestivum OX=4565 PE=4 SV=1	0	1	1	0.92	23.1337	3	P:GO:0042742; P:GO:0050832; F:GO:0004540	P:defense response to bacterium; P:defense response to fungus; F:ribonuclease activity
Common wheat	p0131	A0A455QSE2	Alpha-gliadin (Fragment) OS=Triticum aestivum OX=4565 PE=2 SV=1	0	1	1	0.62	24.3296	1	F:GO:0045735	F:nutrient reservoir activity
Common wheat	p0132	A0A0U4FQJ0	Glucose-1-phosphate adenylyltransferase OS=Triticum monococcum OX=4568 GN=agpl PE=3 SV=1	0	1	1	0.6	15.975	2	P:GO:0005978; F:GO:0008878	P:glycogen biosynthetic process; F:glucose-1-phosphate adenylyltransferase activity
Common wheat	p0134	A0A3B6SQ43	Chitinase OS=Triticum aestivum OX=4565 PE=4 SV=1	0	1	1	0.77	32.2068	5	P:GO:0005975; P:GO:0006032; P:GO:0016998; F:GO:0004568; F:GO:0008061	P:carbohydrate metabolic process; P:chitin catabolic process; P:cell wall macromolecule catabolic process; F:chitinase activity; F:chitin binding
Common wheat	p0136	A0A0U4GUD7	Glucose-1-phosphate adenylyltransferase OS=Triticum urartu OX=4572 GN=agpl PE=3 SV=1	20	0.5	0.9	0.61	14.4022	2	P:GO:0005978; F:GO:0008878	P:glycogen biosynthetic process; F:glucose-1-phosphate adenylyltransferase activity
Common wheat	p0137	P04727	Alpha/beta-gliadin clone PW8142 OS=Triticum aestivum OX=4565 PE=3 SV=1	3.33333	0.9	1	0.8	38.2709	1	F:GO:0045735	F:nutrient reservoir activity
Common wheat	p0142	A0A3B6JR20	AAI domain-containing protein OS=Triticum aestivum OX=4565 PE=3 SV=1	0	1	1	0.83	8.16159	1	F:GO:0004867	F:serine-type endopeptidase inhibitor activity
Common wheat	p0145	A0A3B6ARY9	Elongation factor 1-alpha OS=Triticum aestivum OX=4565 PE=3 SV=1	0	1	1	0.69	34.5353	4	P:GO:0006414; F:GO:0003746; F:GO:0003924; F:GO:0005525	P:translational elongation; F:translation elongation factor activity; F:GTPase activity; F:GTP binding
Common wheat	p0148	A0A2R2Y425	CSB_alpha gliadin 18 OS=Triticum aestivum OX=4565 GN=Gli-2 PE=4 SV=1	0	1	1	0.67	47.3193	1	F:GO:0045735	F:nutrient reservoir activity
Common wheat	p0151	H9XH67	X-type HMW-G OS=Triticum urartu OX=4572 GN=HMW-GS PE=3 SV=1	3.33333	0.9	1	0.95	69.669	1	F:GO:0045735	F:nutrient reservoir activity
Common wheat	p0153	D7RFI3	LMW glutenin subunit Glu-D3 (Fragment) OS=Triticum aestivum OX=4565 PE=4 SV=1	0	1	1	0.77	16.416	1	F:GO:0045735	F:nutrient reservoir activity
Common wheat	p0159	C4P5R2	Monomeric alpha-amylase inhibitor OS=Triticum dicoccoides OX=85692 GN=WMAI PE=3 SV=1	0	1	1	0.85	42.7815	1	F:GO:0004867	F:serine-type endopeptidase inhibitor activity
Common wheat	p0161	A0A3B6IJ76	Uncharacterized protein OS=Triticum aestivum OX=4565 PE=4 SV=1	0	1	1	0.6	26.0259	0	0	0
Common wheat	p0166	M7ZLY3	Phosphopyruvate hydratase OS=Triticum urartu OX=4572 GN=TRIUR3_10258 PE=3 SV=1	10	0.7	1	0.64	28.7547	5	P:GO:0006096; F:GO:0000287; F:GO:0004634; F:GO:0016616; C:GO:0000015	P:glycolytic process; F:magnesium ion binding; F:phosphopyruvate hydratase activity; F:oxidoreductase activity, acting on the CH-OH group of donors, NAD or NADP as acceptor; C:phosphopyruvate hydratase complex
Common wheat	p0171	A0A3B6KMM5	Uncharacterized protein OS=Triticum aestivum OX=4565 PE=3 SV=1	0	1	1	0.59	12.9689	0	0	0
Common wheat	p0172	A0A446M5I3	Beta-amylase OS=Triticum turgidum subsp. durum OX=4567 GN=TRITD_2Bv1G089710 PE=3 SV=1	3.33333	0.9	1	0.69	26.7479	6	P:GO:0000272; P:GO:0015979; F:GO:0005509; F:GO:0016161; C:GO:0009654; C:GO:0019898	P:polysaccharide catabolic process; P:photosynthesis; F:calcium ion binding; F:beta-amylase activity; C:photosystem II oxygen evolving complex; C:extrinsic component of membrane
Common wheat	p0177	A0A446RB40	Uncharacterized protein OS=Triticum turgidum subsp. durum OX=4567 GN=TRITD_4Av1G201430 PE=4 SV=1	0	1	1	0.55	13.1596	0	0	0
Common wheat	p0179	B9VRI3	Alpha-amylase inhibitor CM16 subunit (Fragment) OS=Triticum macha OX=69994 PE=3 SV=1	0	1	1	0.66	9.8422	1	F:GO:0004867	F:serine-type endopeptidase inhibitor activity
Common wheat	p0183	Q43657	15kDa grain softness protein (Fragment) OS=Triticum aestivum OX=4565 GN=GSP-1a PE=2 SV=1	0	1	1	0.86	9.78559	2	F:GO:0004867; F:GO:0045735	F:serine-type endopeptidase inhibitor activity; F:nutrient reservoir activity
Common wheat	p0197	A5HE07	Dimeric alpha-amylase inhibitor (Fragment) OS=Triticum urartu OX=4572 PE=3 SV=1	0	1	1	0.88	67.4662	1	F:GO:0004867	F:serine-type endopeptidase inhibitor activity
Common wheat	p0200	Q8H737	Lmw-gs (Fragment) OS=Triticum aestivum OX=4565 PE=2 SV=1	0	1	1	0.78	37.7252	1	F:GO:0045735	F:nutrient reservoir activity
Common wheat	p0203	A0A3B5XV32	Uncharacterized protein OS=Triticum aestivum OX=4565 PE=3 SV=1	0	1	1	0.83	26.7532	1	F:GO:0045735	F:nutrient reservoir activity
Common wheat	p0205	X2KWE1	Alpha-gliadin protein OS=Triticum aestivum OX=4565 PE=4 SV=1	3.33333	0.9	1	0.69	40.1983	1	F:GO:0045735	F:nutrient reservoir activity
Common wheat	p0210	A0A446UV23	Tr-type G domain-containing protein OS=Triticum turgidum subsp. durum OX=4567 GN=TRITD_4Av1G223940 PE=3 SV=1	0	1	1	0.76	8.61181	2	F:GO:0003924; F:GO:0005525	F:GTPase activity; F:GTP binding
Common wheat	p0212	K7WVC4	Gamma-gliadin OS=Triticum aestivum OX=4565 PE=4 SV=1	0	1	1	0.98	46.5847	1	F:GO:0045735	F:nutrient reservoir activity
Common wheat	p0216	A0A3B6I5M0	Uncharacterized protein OS=Triticum aestivum OX=4565 PE=4 SV=1	0	1	1	0.81	38.7186	1	F:GO:0045735	F:nutrient reservoir activity
Common wheat	p0219	A0A446TH30	Tubulin beta chain OS=Triticum turgidum subsp. durum OX=4567 GN=TRITD_5Av1G212620 PE=3 SV=1	6.66667	0.8	1	0.76	24.6508	5	P:GO:0007017; F:GO:0003924; F:GO:0005200; F:GO:0005525; C:GO:0005874	P:microtubule-based process; F:GTPase activity; F:structural constituent of cytoskeleton; F:GTP binding; C:microtubule
Common wheat	p0222	A0A3B6I2R2	AAI domain-containing protein OS=Triticum aestivum OX=4565 PE=4 SV=1	3.33333	0.9	1	0.93	117.155	1	F:GO:0045735	F:nutrient reservoir activity
Common wheat	p0223	A0A3B5ZSR0	Malate dehydrogenase OS=Triticum aestivum OX=4565 PE=3 SV=1	0	1	1	0.69	8.42334	3	P:GO:0005975; P:GO:0006108; F:GO:0030060	P:carbohydrate metabolic process; P:malate metabolic process; F:L-malate dehydrogenase activity
Common wheat	p0225	K7X1R6	Gamma-gliadin OS=Triticum aestivum OX=4565 PE=4 SV=1	0	1	1	0.91	154.628	1	F:GO:0045735	F:nutrient reservoir activity
Common wheat	p0227	A0A3B6LFC8	Uncharacterized protein OS=Triticum aestivum OX=4565 PE=4 SV=1	0	1	1	0.61	15.2661	3	P:GO:0006952; C:GO:0005576; C:GO:0016021	P:defense response; C:extracellular region; C:integral component of membrane
Common wheat	p0228	A0A3B6JER7	Uncharacterized protein OS=Triticum aestivum OX=4565 PE=4 SV=1	0	1	1	0.57	8.39876	0	0	0
Common wheat	p0230	Q9ZRB2	Tubulin beta-1 chain OS=Triticum aestivum OX=4565 GN=TUBB1 PE=2 SV=1	0	1	1	0.75	24.9191	5	P:GO:0007017; F:GO:0003924; F:GO:0005200; F:GO:0005525; C:GO:0005874	P:microtubule-based process; F:GTPase activity; F:structural constituent of cytoskeleton; F:GTP binding; C:microtubule
Common wheat	p0231	P82900	Non-specific lipid-transfer protein 2G OS=Triticum aestivum OX=4565 PE=1 SV=2	0	1	1	0.88	15.5207	1	P:GO:0006869	P:lipid transport
Common wheat	p0232	A0A3B6KPY9	rRNA N-glycosidase OS=Triticum aestivum OX=4565 PE=3 SV=1	0	1	1	0.87	13.4975	2	P:GO:0017148; F:GO:0030598	P:negative regulation of translation; F:rRNA N-glycosylase activity
Common wheat	p0237	A0A3B6QD37	Phosphoglycerate kinase OS=Triticum aestivum OX=4565 PE=3 SV=1	0	1	1	0.51	8.12939	2	P:GO:0006096; F:GO:0004618	P:glycolytic process; F:phosphoglycerate kinase activity
Common wheat	p0242	A0A446UUH9	rRNA N-glycosidase OS=Triticum turgidum subsp. durum OX=4567 GN=TRITD_5Bv1G231210 PE=3 SV=1	0	1	1	0.65	9.1746	2	P:GO:0017148; F:GO:0030598	P:negative regulation of translation; F:rRNA N-glycosylase activity
Common wheat	p0243	A0A3B5YPZ7	AAI domain-containing protein OS=Triticum aestivum OX=4565 PE=4 SV=1	3.33333	0.9	1	0.68	43.3363	1	F:GO:0045735	F:nutrient reservoir activity
Common wheat	p0244	A0A3B6ITU0	AAI domain-containing protein OS=Triticum aestivum OX=4565 PE=4 SV=1	0	1	1	0.89	11.5946	1	F:GO:0004867	F:serine-type endopeptidase inhibitor activity
Common wheat	p0246	A0A0M5JZA8	LEA3 OS=Triticum turgidum subsp. durum OX=4567 PE=2 SV=1	3.33333	0.9	1	0.74	17.493	0	0	0
Common wheat	p0249	A0A446YIH6	Glyceraldehyde-3-phosphate dehydrogenase OS=Triticum turgidum subsp. durum OX=4567 GN=TRITD_7Av1G163420 PE=3 SV=1	0	1	1	0.57	26.0572	4	P:GO:0006006; F:GO:0016620; F:GO:0050661; F:GO:0051287	P:glucose metabolic process; F:oxidoreductase activity, acting on the aldehyde or oxo group of donors, NAD or NADP as acceptor; F:NADP binding; F:NAD binding
Common wheat	p0254	P82901	Non-specific lipid-transfer protein 2P OS=Triticum aestivum OX=4565 PE=1 SV=1	0	1	1	0.87	41.9781	1	P:GO:0006869	P:lipid transport
Common wheat	p0255	M8AFS1	Tubulin beta-2 chain OS=Triticum urartu OX=4572 GN=TRIUR3_10460 PE=3 SV=1	0	1	1	0.7	20.0124	5	P:GO:0007017; F:GO:0003924; F:GO:0005200; F:GO:0005525; C:GO:0005874	P:microtubule-based process; F:GTPase activity; F:structural constituent of cytoskeleton; F:GTP binding; C:microtubule
Common wheat	p0257	A0A446W1T7	Peptidyl-prolyl cis-trans isomerase OS=Triticum turgidum subsp. durum OX=4567 GN=TRITD_6Bv1G023750 PE=3 SV=1	0	1	1	0.58	5.22444	2	P:GO:0000413; F:GO:0003755	P:protein peptidyl-prolyl isomerization; F:peptidyl-prolyl cis-trans isomerase activity
Common wheat	p0258	Q8S4P7	Thaumatin-like protein OS=Triticum aestivum OX=4565 PE=2 SV=1	0	1	1	0.6	20.8173	3	P:GO:0006952; C:GO:0005576; C:GO:0016021	P:defense response; C:extracellular region; C:integral component of membrane
Common wheat	p0264	Q9ST57	Serpin-Z2A OS=Triticum aestivum OX=4565 PE=1 SV=1	3.33333	0.9	1	0.89	37.2577	2	F:GO:0004867; C:GO:0005615	F:serine-type endopeptidase inhibitor activity; C:extracellular space
Common wheat	p0266	Q0ZCB0	Low molecular weight glutenin subunit (Fragment) OS=Triticum aestivum OX=4565 PE=4 SV=1	0	1	1	0.8	47.4557	1	F:GO:0045735	F:nutrient reservoir activity
Common wheat	p0268	P83207	Chymotrypsin inhibitor WCI OS=Triticum aestivum OX=4565 PE=1 SV=1	0	1	1	0.87	9.22263	1	F:GO:0004867	F:serine-type endopeptidase inhibitor activity
Common wheat	p0269	A0A4D6DJB4	Superoxide dismutase OS=Triticum monococcum OX=4568 PE=2 SV=1	10	0.7	1	0.59	11.3572	3	P:GO:0006801; F:GO:0004784; F:GO:0046872	P:superoxide metabolic process; F:superoxide dismutase activity; F:metal ion binding
Common wheat	p0270	M8AD47	Luminal-binding protein 3 OS=Triticum urartu OX=4572 GN=TRIUR3_32340 PE=3 SV=1	0	1	1	0.52	9.8336	2	F:GO:0005524; F:GO:0016887	F:ATP binding; F:ATP hydrolysis activity
Common wheat	p0271	A0A3B6LT59	Uncharacterized protein OS=Triticum aestivum OX=4565 PE=3 SV=1	0	1	1	0.67	17.9937	0	0	0
Common wheat	p0272	Q94G97	Gamma-gliadin OS=Triticum aestivum OX=4565 PE=2 SV=1	0	1	1	0.97	34.2005	1	F:GO:0045735	F:nutrient reservoir activity
Common wheat	p0275	A0A3B5ZRA1	Uncharacterized protein OS=Triticum aestivum OX=4565 PE=4 SV=1	0	1	1	0.73	17.3952	1	F:GO:0016491	F:oxidoreductase activity
Common wheat	p0278	A2TN60	Low-molecular-weight glutenin subunit OS=Triticum polonicum OX=77606 GN=LMW-GS PE=4 SV=1	0	1	1	0.91	71.8167	1	F:GO:0045735	F:nutrient reservoir activity
Common wheat	p0279	M7XM49	Uncharacterized protein OS=Triticum urartu OX=4572 GN=TRIUR3_28913 PE=4 SV=1	0	1	1	0.68	14.5908	0	0	0
Common wheat	p0281	Q9ZRG0	Heat shock protein 80 OS=Triticum aestivum OX=4565 PE=2 SV=1	0	1	1	0.65	10.1989	4	P:GO:0006457; F:GO:0005524; F:GO:0016887; F:GO:0051082	P:protein folding; F:ATP binding; F:ATP hydrolysis activity; F:unfolded protein binding
Common wheat	p0284	A0A3B6ASV9	Superoxide dismutase [Cu-Zn] OS=Triticum aestivum OX=4565 PE=3 SV=1	0	1	1	0.74	13.645	2	P:GO:0006801; F:GO:0046872	P:superoxide metabolic process; F:metal ion binding
Common wheat	p0285	C4P5B7	Monomeric alpha-amylase inhibitor OS=Triticum dicoccoides OX=85692 GN=WMAI PE=3 SV=1	0	1	1	0.52	28.046	1	F:GO:0004867	F:serine-type endopeptidase inhibitor activity
Common wheat	p0288	A0A446VFP6	Gp_dh_C domain-containing protein OS=Triticum turgidum subsp. durum OX=4567 GN=TRITD_6Av1G133330 PE=3 SV=1	0	1	1	0.63	9.41521	1	F:GO:0016620	F:oxidoreductase activity, acting on the aldehyde or oxo group of donors, NAD or NADP as acceptor
Common wheat	p0298	F6M8F3	Alpha-gliadin (Fragment) OS=Triticum compactum OX=69993 PE=4 SV=1	0	1	1	0.91	40.3093	1	F:GO:0045735	F:nutrient reservoir activity
Common wheat	p0302	A0A446J2K5	Pyruvate, phosphate dikinase OS=Triticum turgidum subsp. durum OX=4567 GN=TRITD_1Av1G161630 PE=3 SV=1	0	1	1	0.82	21.397	5	P:GO:0006090; P:GO:0016310; F:GO:0005524; F:GO:0016301; F:GO:0050242	P:pyruvate metabolic process; P:phosphorylation; F:ATP binding; F:kinase activity; F:pyruvate, phosphate dikinase activity
Common wheat	p0306	A0A1D5WMF1	Fructose-bisphosphate aldolase OS=Triticum aestivum OX=4565 GN=FBA14 PE=3 SV=1	3.33333	0.9	1	0.54	50.7634	2	P:GO:0006096; F:GO:0004332	P:glycolytic process; F:fructose-bisphosphate aldolase activity
Common wheat	p0307	A0A446KV90	Beta-amylase OS=Triticum turgidum subsp. durum OX=4567 GN=TRITD_2Av1G083950 PE=3 SV=1	0	1	1	0.73	22.2801	2	P:GO:0000272; F:GO:0016161	P:polysaccharide catabolic process; F:beta-amylase activity
Common wheat	p0311	A0A3B5XVL2	Uncharacterized protein OS=Triticum aestivum OX=4565 PE=4 SV=1	0	1	1	0.87	12.8557	1	F:GO:0016491	F:oxidoreductase activity
Common wheat	p0314	A0A3B6LF34	Uncharacterized protein OS=Triticum aestivum OX=4565 PE=4 SV=1	10	0.7	1	0.76	101.404	3	P:GO:0006952; C:GO:0005576; C:GO:0016021	P:defense response; C:extracellular region; C:integral component of membrane
Common wheat	p0316	A0A3B5YRG4	Uncharacterized protein OS=Triticum aestivum OX=4565 PE=4 SV=1	0	1	1	0.61	9.36848	4	P:GO:0033355; P:GO:0098869; F:GO:0005515; F:GO:0045174	P:ascorbate glutathione cycle; P:cellular oxidant detoxification; F:protein binding; F:glutathione dehydrogenase (ascorbate) activity
Common wheat	p0318	A0A3B6MQN2	Oleosin OS=Triticum aestivum OX=4565 PE=3 SV=1	0	1	1	0.66	10.4182	2	C:GO:0012511; C:GO:0016021	C:monolayer-surrounded lipid storage body; C:integral component of membrane
Common wheat	p0319	A0A3B6JQP1	AAI domain-containing protein OS=Triticum aestivum OX=4565 PE=3 SV=1	0	1	1	0.69	16.7557	1	F:GO:0004867	F:serine-type endopeptidase inhibitor activity
Common wheat	p0322	V5M0Z7	Avenin-like protein OS=Triticum aestivum OX=4565 PE=4 SV=1	0	1	1	0.73	22.4036	1	F:GO:0045735	F:nutrient reservoir activity
Common wheat	p0324	A0A3B6RB11	AAI domain-containing protein OS=Triticum aestivum OX=4565 PE=4 SV=1	0	1	1	0.88	40.4723	1	F:GO:0045735	F:nutrient reservoir activity
Common wheat	p0327	A0A446IPB7	Ubiquitin OS=Triticum turgidum subsp. durum OX=4567 GN=TRITD_1Av1G043240 PE=3 SV=1	0	1	1	0.83	14.5098	4	P:GO:0006412; F:GO:0003735; F:GO:0005515; C:GO:0005840	P:translation; F:structural constituent of ribosome; F:protein binding; C:ribosome
Common wheat	p0328	A0A0S2GJS0	Low-molecular-weight glutenin subunit OS=Triticum aestivum OX=4565 GN=LMW-GS PE=4 SV=1	0	1	1	0.63	24.0797	1	F:GO:0045735	F:nutrient reservoir activity
Common wheat	p0336	A0A3B5ZZP8	Uncharacterized protein OS=Triticum aestivum OX=4565 PE=3 SV=1	0	1	1	0.6	17.6955	0	0	0
Common wheat	p0345	A0A446Y5M7	Sucrose synthase OS=Triticum turgidum subsp. durum OX=4567 GN=TRITD_7Bv1G024970 PE=3 SV=1	0	1	1	0.78	7.77784	2	P:GO:0005985; F:GO:0016157	P:sucrose metabolic process; F:sucrose synthase activity
Common wheat	p0346	A0A2Z6ERN7	Heat shock protein 1 OS=Triticum aestivum OX=4565 PE=3 SV=1	0	1	1	0.55	25.2117	2	F:GO:0005524; F:GO:0016887	F:ATP binding; F:ATP hydrolysis activity
Common wheat	p0349	A9U8H0	Alcohol dehydrogenase ADH1 OS=Triticum urartu OX=4572 PE=2 SV=1	0	1	1	0.6	13.9272	5	P:GO:0046294; F:GO:0004024; F:GO:0008270; F:GO:0051903; C:GO:0005829	P:formaldehyde catabolic process; F:alcohol dehydrogenase activity, zinc-dependent; F:zinc ion binding; F:S-(hydroxymethyl)glutathione dehydrogenase activity; C:cytosol
Common wheat	p0351	A0A3B6JL06	Uncharacterized protein OS=Triticum aestivum OX=4565 PE=3 SV=1	0	1	1	0.55	5.23748	1	F:GO:0016671	F:oxidoreductase activity, acting on a sulfur group of donors, disulfide as acceptor
Common wheat	p0353	C3VW62	Dimeric alpha-amylase inhibitor OS=Triticum dicoccoides OX=85692 GN=AAI PE=3 SV=1	10	0.7	1	0.86	47.9688	1	F:GO:0004867	F:serine-type endopeptidase inhibitor activity
Common wheat	p0355	A0A446PWP7	Uncharacterized protein OS=Triticum turgidum subsp. durum OX=4567 GN=TRITD_3Bv1G155490 PE=3 SV=1	0	1	1	0.6	16.3214	2	F:GO:0005524; F:GO:0016887	F:ATP binding; F:ATP hydrolysis activity
Common wheat	p0361	A0A446QV97	Ricin B-type lectin domain-containing protein OS=Triticum turgidum subsp. durum OX=4567 GN=TRITD_4Av1G067330 PE=4 SV=1	0	1	1	0.78	10.4033	0	0	0
Common wheat	p0364	D0EVP3	LMW-m glutenin subunit OS=Triticum aestivum OX=4565 PE=4 SV=1	0	1	1	0.86	14.7689	1	F:GO:0045735	F:nutrient reservoir activity
Common wheat	p0367	A9XG50	Beta-amylase (Fragment) OS=Triticum monococcum OX=4568 GN=BAMY1 PE=3 SV=1	13.3333	0.8	0.9	0.85	35.2244	2	P:GO:0000272; F:GO:0016161	P:polysaccharide catabolic process; F:beta-amylase activity
Common wheat	p0368	A0A1P8DSP5	Alpha-gliadin storage protein (Fragment) OS=Triticum spelta OX=58933 PE=2 SV=1	0	1	1	0.9	33.6537	1	F:GO:0045735	F:nutrient reservoir activity
Common wheat	p0372	A0A446IIY5	Uncharacterized protein OS=Triticum turgidum subsp. durum OX=4567 GN=TRITD_1Av1G006670 PE=4 SV=1	3.33333	0.9	1	0.74	20.1723	4	P:GO:0003333; P:GO:0045037; F:GO:0015171; C:GO:0009707	P:amino acid transmembrane transport; P:protein import into chloroplast stroma; F:amino acid transmembrane transporter activity; C:chloroplast outer membrane
Common wheat	p0373	A0A3B5XU15	Uncharacterized protein OS=Triticum aestivum OX=4565 PE=4 SV=1	0	1	1	0.67	20.7899	4	P:GO:0003333; P:GO:0045037; F:GO:0015171; C:GO:0009707	P:amino acid transmembrane transport; P:protein import into chloroplast stroma; F:amino acid transmembrane transporter activity; C:chloroplast outer membrane
Common wheat	p0375	A0A446XZM7	Chitinase OS=Triticum turgidum subsp. durum OX=4567 GN=TRITD_7Av1G275330 PE=4 SV=1	0	1	1	0.62	14.3275	5	P:GO:0005975; P:GO:0006032; P:GO:0016998; F:GO:0004568; F:GO:0008061	P:carbohydrate metabolic process; P:chitin catabolic process; P:cell wall macromolecule catabolic process; F:chitinase activity; F:chitin binding
Common wheat	p0376	A0A446K191	Pyruvate, phosphate dikinase OS=Triticum turgidum subsp. durum OX=4567 GN=TRITD_1Bv1G147950 PE=3 SV=1	6.66667	0.8	1	0.87	40.5852	5	P:GO:0006090; P:GO:0016310; F:GO:0005524; F:GO:0016301; F:GO:0050242	P:pyruvate metabolic process; P:phosphorylation; F:ATP binding; F:kinase activity; F:pyruvate, phosphate dikinase activity
Common wheat	p0379	Q7DMU0	Storage protein OS=Triticum aestivum OX=4565 GN=Gbl1 PE=4 SV=1	0	1	1	0.8	15.5934	0	0	0
Common wheat	p0381	A0A3B5Y5E3	Uncharacterized protein OS=Triticum aestivum OX=4565 PE=4 SV=1	0	1	1	0.81	39.1505	0	0	0
Common wheat	p0382	M7Z3D7	Uncharacterized protein OS=Triticum urartu OX=4572 GN=TRIUR3_11095 PE=4 SV=1	0	1	1	0.7	23.7438	0	0	0
Common wheat	p0388	A0A3B6RB62	Uncharacterized protein OS=Triticum aestivum OX=4565 PE=4 SV=1	0	1	1	0.9	56.0211	1	F:GO:0045735	F:nutrient reservoir activity
Common wheat	p0390	A0A3B5YSY9	Carboxypeptidase OS=Triticum aestivum OX=4565 PE=3 SV=1	0	1	1	0.8	37.7892	2	P:GO:0006508; F:GO:0004185	P:proteolysis; F:serine-type carboxypeptidase activity
Common wheat	p0393	A0A446NXD6	Fructose-bisphosphate aldolase OS=Triticum turgidum subsp. durum OX=4567 GN=TRITD_3Av1G230800 PE=3 SV=1	3.33333	0.9	1	0.52	16.5881	2	P:GO:0006096; F:GO:0004332	P:glycolytic process; F:fructose-bisphosphate aldolase activity
Common wheat	p0396	A0A446XC13	HATPase_c domain-containing protein OS=Triticum turgidum subsp. durum OX=4567 GN=TRITD_7Av1G089150 PE=3 SV=1	10	0.7	1	0.72	29.6501	4	P:GO:0006457; F:GO:0005524; F:GO:0016887; F:GO:0051082	P:protein folding; F:ATP binding; F:ATP hydrolysis activity; F:unfolded protein binding
Common wheat	p0397	A0A3B5ZYX1	Aldo_ket_red domain-containing protein OS=Triticum aestivum OX=4565 PE=4 SV=1	0	1	1	0.77	12.9993	1	F:GO:0047834	F:D-threo-aldose 1-dehydrogenase activity
Common wheat	p0398	M8ARU5	Nucleoside diphosphate kinase OS=Triticum urartu OX=4572 GN=TRIUR3_24372 PE=3 SV=1	0	1	1	0.84	6.35958	5	P:GO:0006165; P:GO:0006183; P:GO:0006228; P:GO:0006241; F:GO:0004550	P:nucleoside diphosphate phosphorylation; P:GTP biosynthetic process; P:UTP biosynthetic process; P:CTP biosynthetic process; F:nucleoside diphosphate kinase activity
Common wheat	p0401	A0A3B6MXN3	Uncharacterized protein OS=Triticum aestivum OX=4565 PE=4 SV=1	0	1	1	0.81	17.2645	0	0	0
Common wheat	p0406	A0A446Q7F7	Fructose-bisphosphate aldolase OS=Triticum turgidum subsp. durum OX=4567 GN=TRITD_3Bv1G217320 PE=3 SV=1	0	1	1	0.58	12.225	2	P:GO:0006096; F:GO:0004332	P:glycolytic process; F:fructose-bisphosphate aldolase activity
Common wheat	p0407	A0A3B6R8P8	Peroxidase OS=Triticum aestivum OX=4565 PE=3 SV=1	0	1	1	0.76	7.93686	4	P:GO:0006979; P:GO:0042744; F:GO:0004601; F:GO:0020037	P:response to oxidative stress; P:hydrogen peroxide catabolic process; F:peroxidase activity; F:heme binding
Common wheat	p0410	M7ZAX1	Fructose-bisphosphate aldolase OS=Triticum urartu OX=4572 GN=TRIUR3_22960 PE=3 SV=1	6.66667	0.8	1	0.57	12.0583	2	P:GO:0006096; F:GO:0004332	P:glycolytic process; F:fructose-bisphosphate aldolase activity
Common wheat	p0411	A0A3B5Z3G6	Uncharacterized protein OS=Triticum aestivum OX=4565 PE=4 SV=1	0	1	1	0.92	21.1297	0	0	0
Common wheat	p0413	A0A3B6ELG3	Aspartate aminotransferase OS=Triticum aestivum OX=4565 PE=3 SV=1	0	1	1	0.9	13.441	4	P:GO:0006520; P:GO:0009058; F:GO:0008483; F:GO:0030170	P:cellular amino acid metabolic process; P:biosynthetic process; F:transaminase activity; F:pyridoxal phosphate binding
Common wheat	p0414	A0A3B6SQD7	1,4-alpha-glucan branching enzyme OS=Triticum aestivum OX=4565 PE=3 SV=1	0	1	1	0.56	13.2968	4	P:GO:0005978; F:GO:0003844; F:GO:0004553; F:GO:0043169	P:glycogen biosynthetic process; F:1,4-alpha-glucan branching enzyme activity; F:hydrolase activity, hydrolyzing O-glycosyl compounds; F:cation binding
Common wheat	p0415	A0A3B6RM24	Uncharacterized protein OS=Triticum aestivum OX=4565 PE=4 SV=1	0	1	1	0.58	8.24671	5	P:GO:0006414; P:GO:0006749; F:GO:0003746; F:GO:0004364; F:GO:0005515	P:translational elongation; P:glutathione metabolic process; F:translation elongation factor activity; F:glutathione transferase activity; F:protein binding
Common wheat	p0416	A0A446KQA5	Peroxiredoxin OS=Triticum turgidum subsp. durum OX=4567 GN=TRITD_2Av1G043630 PE=3 SV=1	0	1	1	0.81	35.7484	2	P:GO:0098869; F:GO:0008379	P:cellular oxidant detoxification; F:thioredoxin peroxidase activity
Common wheat	p0419	A0A446JD62	Uncharacterized protein OS=Triticum turgidum subsp. durum OX=4567 GN=TRITD_1Av1G218340 PE=4 SV=1	20	0.5	0.9	0.92	28.5321	0	0	0
Common wheat	p0420	A0A3B5ZPT5	Carboxypeptidase OS=Triticum aestivum OX=4565 PE=3 SV=1	3.33333	0.9	1	0.74	36.2341	2	P:GO:0006508; F:GO:0004185	P:proteolysis; F:serine-type carboxypeptidase activity
Common wheat	p0428	A0A455QSD3	Alpha-gliadin (Fragment) OS=Triticum aestivum OX=4565 PE=2 SV=1	10	0.7	1	0.88	39.1071	1	F:GO:0045735	F:nutrient reservoir activity
Common wheat	p0431	A0A1D5UB33	AAI domain-containing protein OS=Triticum aestivum OX=4565 PE=3 SV=1	0	1	1	0.68	30.3465	1	F:GO:0004867	F:serine-type endopeptidase inhibitor activity
Common wheat	p0434	A0A446JK82	Uncharacterized protein OS=Triticum turgidum subsp. durum OX=4567 GN=TRITD_1Bv1G022930 PE=4 SV=1	0	1	1	0.87	17.7758	0	0	0
Common wheat	p0439	A0A446NIY6	Tr-type G domain-containing protein OS=Triticum turgidum subsp. durum OX=4567 GN=TRITD_3Av1G154710 PE=3 SV=1	0	1	1	0.58	10.6714	2	F:GO:0003924; F:GO:0005525	F:GTPase activity; F:GTP binding
Common wheat	p0440	A0A446PFC0	Uncharacterized protein OS=Triticum turgidum subsp. durum OX=4567 GN=TRITD_3Bv1G023780 PE=3 SV=1	0	1	1	0.82	8.48084	2	P:GO:0006096; F:GO:0004807	P:glycolytic process; F:triose-phosphate isomerase activity
Common wheat	p0442	M7YV31	Carboxypeptidase OS=Triticum urartu OX=4572 GN=TRIUR3_12595 PE=3 SV=1	0	1	1	0.51	14.1142	2	P:GO:0006508; F:GO:0004185	P:proteolysis; F:serine-type carboxypeptidase activity
Common wheat	p0452	M7YIZ5	Histone H4 OS=Triticum urartu OX=4572 GN=TRIUR3_33866 PE=3 SV=1	0	1	1	0.59	10.0826	2	F:GO:0003677; F:GO:0046982	F:DNA binding; F:protein heterodimerization activity
Common wheat	p0453	M7YGL9	Alanine aminotransferase 2 OS=Triticum urartu OX=4572 GN=TRIUR3_23427 PE=4 SV=1	0	1	1	0.71	13.7651	3	P:GO:0009058; F:GO:0008483; F:GO:0030170	P:biosynthetic process; F:transaminase activity; F:pyridoxal phosphate binding
Common wheat	p0456	M8AJD7	Uncharacterized protein OS=Triticum urartu OX=4572 GN=TRIUR3_20822 PE=4 SV=1	0	1	1	0.51	22.0046	4	P:GO:0019243; F:GO:0004462; F:GO:0046872; C:GO:0005737	P:methylglyoxal catabolic process to D-lactate via S-lactoyl-glutathione; F:lactoylglutathione lyase activity; F:metal ion binding; C:cytoplasm
Common wheat	p0458	Q8LK23	Peroxidase OS=Triticum aestivum OX=4565 GN=WSP1 PE=2 SV=1	0	1	1	0.83	11.8352	4	P:GO:0006979; P:GO:0042744; F:GO:0004601; F:GO:0020037	P:response to oxidative stress; P:hydrogen peroxide catabolic process; F:peroxidase activity; F:heme binding
Common wheat	p0459	A0A446S4V4	Uncharacterized protein OS=Triticum turgidum subsp. durum OX=4567 GN=TRITD_4Bv1G110140 PE=3 SV=1	0	1	1	0.8	9.88165	4	P:GO:0050826; P:GO:1901002; P:GO:1902584; C:GO:0005634	P:response to freezing; P:positive regulation of response to salt stress; P:positive regulation of response to water deprivation; C:nucleus
Common wheat	p0462	I0IT53	Alpha/beta-gliadin OS=Triticum aestivum OX=4565 GN=Gli-2 PE=4 SV=1	0	1	1	0.97	35.7051	1	F:GO:0045735	F:nutrient reservoir activity
Common wheat	p0468	A0A3B5ZWI4	Uncharacterized protein OS=Triticum aestivum OX=4565 PE=3 SV=1	0	1	1	0.59	28.319	2	P:GO:0009737; C:GO:0005829	P:response to abscisic acid; C:cytosol
Common wheat	p0473	A0A446T6A3	HATPase_c domain-containing protein OS=Triticum turgidum subsp. durum OX=4567 GN=TRITD_5Av1G157760 PE=3 SV=1	0	1	1	0.9	29.7923	4	P:GO:0006457; F:GO:0005524; F:GO:0016887; F:GO:0051082	P:protein folding; F:ATP binding; F:ATP hydrolysis activity; F:unfolded protein binding
Common wheat	p0475	M7ZIA1	60S ribosomal protein L35a-1 OS=Triticum urartu OX=4572 GN=TRIUR3_11416 PE=3 SV=1	0	1	1	0.57	10.949	3	P:GO:0006412; F:GO:0003735; C:GO:0005840	P:translation; F:structural constituent of ribosome; C:ribosome
Common wheat	p0476	A0A446IMK8	Aminotran_1_2 domain-containing protein OS=Triticum turgidum subsp. durum OX=4567 GN=TRITD_1Av1G031790 PE=4 SV=1	0	1	1	0.68	17.3381	3	P:GO:0009058; F:GO:0008483; F:GO:0030170	P:biosynthetic process; F:transaminase activity; F:pyridoxal phosphate binding
Common wheat	p0477	A0A446JTK4	Ldh_1_C domain-containing protein OS=Triticum turgidum subsp. durum OX=4567 GN=TRITD_1Bv1G100840 PE=4 SV=1	0	1	1	0.61	7.67625	4	P:GO:0005975; P:GO:0006108; F:GO:0016615; F:GO:0016616	P:carbohydrate metabolic process; P:malate metabolic process; F:malate dehydrogenase activity; F:oxidoreductase activity, acting on the CH-OH group of donors, NAD or NADP as acceptor
Common wheat	p0478	A0A3B6TLW2	SERPIN domain-containing protein OS=Triticum aestivum OX=4565 PE=3 SV=1	3.33333	0.9	1	0.99	51.6004	2	F:GO:0004867; C:GO:0005615	F:serine-type endopeptidase inhibitor activity; C:extracellular space
Common wheat	p0483	M7YUD7	Uncharacterized protein OS=Triticum urartu OX=4572 GN=TRIUR3_33086 PE=3 SV=1	0	1	1	0.86	12.9051	2	P:GO:0048584; P:GO:0080134	P:positive regulation of response to stimulus; P:regulation of response to stress
Common wheat	p0484	A0A446RX71	ADH_zinc_N domain-containing protein OS=Triticum turgidum subsp. durum OX=4567 GN=TRITD_4Bv1G040400 PE=4 SV=1	0	1	1	0.68	12.9715	5	P:GO:0046294; F:GO:0004024; F:GO:0008270; F:GO:0051903; C:GO:0005829	P:formaldehyde catabolic process; F:alcohol dehydrogenase activity, zinc-dependent; F:zinc ion binding; F:S-(hydroxymethyl)glutathione dehydrogenase activity; C:cytosol
Common wheat	p0488	A0A3B6I4M8	Peroxidase OS=Triticum aestivum OX=4565 PE=3 SV=1	0	1	1	0.86	11.2086	4	P:GO:0006979; P:GO:0042744; F:GO:0004601; F:GO:0020037	P:response to oxidative stress; P:hydrogen peroxide catabolic process; F:peroxidase activity; F:heme binding
Common wheat	p0491	A0A446R7K4	Tubulin alpha chain OS=Triticum turgidum subsp. durum OX=4567 GN=TRITD_4Av1G188370 PE=3 SV=1	0	1	1	0.68	14.9394	5	P:GO:0007017; F:GO:0003924; F:GO:0005200; F:GO:0005525; C:GO:0005874	P:microtubule-based process; F:GTPase activity; F:structural constituent of cytoskeleton; F:GTP binding; C:microtubule
Common wheat	p0492	D2KFH0	Gliadin/avenin-like seed protein OS=Triticum aestivum OX=4565 PE=2 SV=1	0	1	1	0.89	32.0656	1	F:GO:0045735	F:nutrient reservoir activity
Common wheat	p0493	A0A3B5ZVF5	Ubiquitin OS=Triticum aestivum OX=4565 PE=3 SV=1	10	0.7	1	0.73	25.6026	4	P:GO:0006412; F:GO:0003735; F:GO:0005515; C:GO:0005840	P:translation; F:structural constituent of ribosome; F:protein binding; C:ribosome
Common wheat	p0495	A0A446WR31	Uncharacterized protein OS=Triticum turgidum subsp. durum OX=4567 GN=TRITD_6Bv1G213170 PE=3 SV=1	0	1	1	0.7	11.11	3	P:GO:0006508; P:GO:0006629; F:GO:0004190	P:proteolysis; P:lipid metabolic process; F:aspartic-type endopeptidase activity
Common wheat	p0498	M7Y940	ATP synthase subunit beta OS=Triticum urartu OX=4572 GN=TRIUR3_35126 PE=3 SV=1	0	1	1	0.55	15.8857	5	P:GO:0015986; P:GO:0042558; F:GO:0005524; F:GO:0046933; C:GO:0045261	P:ATP synthesis coupled proton transport; P:pteridine-containing compound metabolic process; F:ATP binding; F:proton-transporting ATP synthase activity, rotational mechanism; C:proton-transporting ATP synthase complex, catalytic core F(1)
Common wheat	p0499	Q6W8Q2	1-Cys peroxiredoxin PER1 OS=Triticum aestivum OX=4565 GN=PER1 PE=2 SV=1	0	1	1	0.97	23.3237	2	P:GO:0098869; F:GO:0008379	P:cellular oxidant detoxification; F:thioredoxin peroxidase activity
Common wheat	p0506	A0A3B6IS82	VOC domain-containing protein OS=Triticum aestivum OX=4565 PE=4 SV=1	0	1	1	0.52	7.07101	0	0	0
Common wheat	p0510	B7U6L5	Globulin 3B OS=Triticum aestivum OX=4565 GN=glo-3B PE=4 SV=1	0	1	1	0.52	48.2969	0	0	0
Common wheat	p0511	Q7X9M3	AmiB (Fragment) OS=Triticum aestivum OX=4565 PE=2 SV=2	0	1	1	0.93	30.7951	1	F:GO:0045735	F:nutrient reservoir activity
Common wheat	p0512	H2DLU3	Puroindoline b protein OS=Triticum aestivum OX=4565 GN=Pinb-D1 PE=4 SV=1	0	1	1	0.82	23.8801	2	F:GO:0004867; F:GO:0045735	F:serine-type endopeptidase inhibitor activity; F:nutrient reservoir activity
Common wheat	p0513	A0A446L3F8	Uncharacterized protein OS=Triticum turgidum subsp. durum OX=4567 GN=TRITD_2Av1G177620 PE=4 SV=1	0	1	1	0.87	13.0373	1	C:GO:0016021	C:integral component of membrane
Common wheat	p0517	A0A446K5V5	AAI domain-containing protein OS=Triticum turgidum subsp. durum OX=4567 GN=TRITD_1Bv1G177800 PE=4 SV=1	0	1	1	0.67	7.88624	1	F:GO:0019863	F:IgE binding
Common wheat	p0520	A0A3B6H0Z1	Methanethiol oxidase OS=Triticum aestivum OX=4565 PE=3 SV=1	0	1	1	0.91	36.4569	2	F:GO:0005515; F:GO:0008430	F:protein binding; F:selenium binding
Common wheat	p0522	A0A446JNV3	Protein disulfide-isomerase OS=Triticum turgidum subsp. durum OX=4567 GN=TRITD_1Bv1G052710 PE=3 SV=1	6.66667	0.8	1	0.65	27.8678	2	F:GO:0003756; C:GO:0005783	F:protein disulfide isomerase activity; C:endoplasmic reticulum
Common wheat	p0524	A0A446UWN5	AAI domain-containing protein OS=Triticum turgidum subsp. durum OX=4567 GN=TRITD_5Bv1G244110 PE=3 SV=1	10	0.9	0.9	0.78	49.4918	1	P:GO:0006869	P:lipid transport
Common wheat	p0529	A0A446J071	Uncharacterized protein OS=Triticum turgidum subsp. durum OX=4567 GN=TRITD_1Av1G143780 PE=3 SV=1	0	1	1	0.65	22.3744	2	P:GO:0009737; C:GO:0005829	P:response to abscisic acid; C:cytosol
Common wheat	p0531	A0A3B6DBZ8	Peroxiredoxin OS=Triticum aestivum OX=4565 PE=3 SV=1	0	1	1	0.74	10.6401	2	P:GO:0098869; F:GO:0008379	P:cellular oxidant detoxification; F:thioredoxin peroxidase activity
Common wheat	p0532	A0A446M5B8	Uncharacterized protein OS=Triticum turgidum subsp. durum OX=4567 GN=TRITD_2Bv1G088030 PE=4 SV=1	0	1	1	0.58	14.7115	0	0	0
Common wheat	p0536	A0A446UNN9	Tubulin alpha chain OS=Triticum turgidum subsp. durum OX=4567 GN=TRITD_5Av1G209430 PE=3 SV=1	0	1	1	0.64	20.9081	5	P:GO:0007017; F:GO:0003924; F:GO:0005200; F:GO:0005525; C:GO:0005874	P:microtubule-based process; F:GTPase activity; F:structural constituent of cytoskeleton; F:GTP binding; C:microtubule
Common wheat	p0537	A0A446Y7J4	Starch synthase, chloroplastic/amyloplastic OS=Triticum turgidum subsp. durum OX=4567 GN=TRITD_7Bv1G038900 PE=3 SV=1	0	1	1	0.54	9.8344	1	F:GO:0004373	F:glycogen (starch) synthase activity
Common wheat	p0539	A0A446P8E5	Uncharacterized protein OS=Triticum turgidum subsp. durum OX=4567 GN=TRITD_3Bv1G002010 PE=3 SV=1	0	1	1	0.63	8.18902	4	P:GO:0006412; F:GO:0003735; F:GO:0019843; C:GO:0005840	P:translation; F:structural constituent of ribosome; F:rRNA binding; C:ribosome
Common wheat	p0544	A0A3B6ISM7	Uncharacterized protein OS=Triticum aestivum OX=4565 PE=4 SV=1	0	1	1	0.79	9.63355	0	0	0
Common wheat	p0545	M7ZMF2	Uncharacterized protein OS=Triticum urartu OX=4572 GN=TRIUR3_07685 PE=4 SV=1	0	1	1	0.86	17.559	0	0	0
Common wheat	p0546	A0A446K4K9	Aldo_ket_red domain-containing protein OS=Triticum turgidum subsp. durum OX=4567 GN=TRITD_1Bv1G168420 PE=4 SV=1	0	1	1	0.86	9.23279	1	F:GO:0047834	F:D-threo-aldose 1-dehydrogenase activity
Common wheat	p0547	T1LJZ6	Uncharacterized protein OS=Triticum urartu OX=4572 PE=4 SV=1	3.33333	0.9	1	0.84	26.8688	3	P:GO:0006952; C:GO:0005576; C:GO:0016021	P:defense response; C:extracellular region; C:integral component of membrane
Common wheat	p0554	A0A446QA46	Methanethiol oxidase OS=Triticum turgidum subsp. durum OX=4567 GN=TRITD_3Bv1G233230 PE=3 SV=1	0	1	1	0.88	23.0334	2	F:GO:0005515; F:GO:0008430	F:protein binding; F:selenium binding
Common wheat	p0556	A0A077RY90	Uncharacterized protein OS=Triticum aestivum OX=4565 GN=TRAES_3BF087900030CFD_c1 PE=4 SV=1	0	1	1	0.74	26.9148	15	P:GO:0006974; P:GO:0009228; P:GO:0009409; P:GO:0052837; F:GO:0005506; F:GO:0008270; F:GO:0016763; F:GO:0019904; F:GO:0042803; C:GO:0005739; C:GO:0005829; C:GO:0009570; C:GO:0009579; C:GO:0009941; C:GO:0010319	P:cellular response to DNA damage stimulus; P:thiamine biosynthetic process; P:response to cold; P:thiazole biosynthetic process; F:iron ion binding; F:zinc ion binding; F:pentosyltransferase activity; F:protein domain specific binding; F:protein homodimerization activity; C:mitochondrion; C:cytosol; C:chloroplast stroma; C:thylakoid; C:chloroplast envelope; C:stromule
Common wheat	p0557	A0A446JHB9	Uncharacterized protein OS=Triticum turgidum subsp. durum OX=4567 GN=TRITD_1Bv1G006210 PE=3 SV=1	16.6667	0.7	0.8	0.71	38.8286	2	P:GO:0009611; F:GO:0004867	P:response to wounding; F:serine-type endopeptidase inhibitor activity
Common wheat	p0558	A0A446MCK6	Uncharacterized protein OS=Triticum turgidum subsp. durum OX=4567 GN=TRITD_2Bv1G145910 PE=4 SV=1	10	0.8	0.9	0.54	21.1516	1	C:GO:0016021	C:integral component of membrane
Common wheat	p0559	A0A446SHK5	Uncharacterized protein OS=Triticum turgidum subsp. durum OX=4567 GN=TRITD_4Bv1G191640 PE=3 SV=1	6.66667	0.8	1	0.68	28.0618	3	P:GO:0006412; F:GO:0003735; C:GO:0005840	P:translation; F:structural constituent of ribosome; C:ribosome
Common wheat	p0560	Q8H0K8	Xylanase inhibitor OS=Triticum aestivum OX=4565 GN=xiI PE=1 SV=1	6.66667	0.9	0.9	0.93	48.1673	2	P:GO:0006508; F:GO:0004190	P:proteolysis; F:aspartic-type endopeptidase activity
Common wheat	p0569	M7YPB1	Glutaredoxin-C6 OS=Triticum urartu OX=4572 GN=TRIUR3_18021 PE=4 SV=1	0	1	1	0.92	22.252	1	F:GO:0097573	F:glutathione oxidoreductase activity
Common wheat	p0575	A0A3B6B0K8	SHSP domain-containing protein OS=Triticum aestivum OX=4565 PE=3 SV=1	0	1	1	0.66	27.6336	9	P:GO:0006457; P:GO:0009408; P:GO:0009651; P:GO:0042542; P:GO:0051259; F:GO:0043621; F:GO:0051082; C:GO:0005783; C:GO:0016021	P:protein folding; P:response to heat; P:response to salt stress; P:response to hydrogen peroxide; P:protein complex oligomerization; F:protein self-association; F:unfolded protein binding; C:endoplasmic reticulum; C:integral component of membrane
Common wheat	p0585	H9BFB6	Gamma-gliadin OS=Triticum aestivum OX=4565 GN=Gligamma PE=4 SV=1	0	1	1	0.94	22.3019	1	F:GO:0045735	F:nutrient reservoir activity
Common wheat	p0586	A0A446TKW6	40S ribosomal protein S26 OS=Triticum turgidum subsp. durum OX=4567 GN=TRITD_5Av1G229470 PE=3 SV=1	0	1	1	0.75	12.4647	3	P:GO:0006412; F:GO:0003735; C:GO:0005840	P:translation; F:structural constituent of ribosome; C:ribosome
Common wheat	p0589	A0A3B5Z1T0	Uncharacterized protein OS=Triticum aestivum OX=4565 PE=3 SV=1	0	1	1	0.68	21.8681	2	F:GO:0005524; F:GO:0016887	F:ATP binding; F:ATP hydrolysis activity
Common wheat	p0591	A0A3B6HRX1	Uncharacterized protein OS=Triticum aestivum OX=4565 PE=3 SV=1	0	1	1	0.55	12.5483	0	0	0
Common wheat	p0593	F4Y5A7	Heat shock protein 90 OS=Triticum urartu OX=4572 GN=Hsp90.1-A1 PE=3 SV=1	0	1	1	0.78	62.3427	4	P:GO:0006457; F:GO:0005524; F:GO:0016887; F:GO:0051082	P:protein folding; F:ATP binding; F:ATP hydrolysis activity; F:unfolded protein binding
Common wheat	p0595	A0A3B6MZW4	Ribos_L4_asso_C domain-containing protein OS=Triticum aestivum OX=4565 PE=3 SV=1	0	1	1	0.51	16.5467	3	P:GO:0006412; F:GO:0003735; C:GO:0005840	P:translation; F:structural constituent of ribosome; C:ribosome
Common wheat	p0598	A0A3B6JHJ7	Uncharacterized protein OS=Triticum aestivum OX=4565 PE=3 SV=1	0	1	1	0.55	9.0767	4	P:GO:0050826; P:GO:1901002; P:GO:1902584; C:GO:0005634	P:response to freezing; P:positive regulation of response to salt stress; P:positive regulation of response to water deprivation; C:nucleus
Common wheat	p0599	A0A446PU33	Uncharacterized protein OS=Triticum turgidum subsp. durum OX=4567 GN=TRITD_3Bv1G137980 PE=4 SV=1	0	1	1	0.61	12.9446	0	0	0
Common wheat	p0603	A0A1D5ZGE0	Fructose-bisphosphate aldolase OS=Triticum aestivum OX=4565 GN=FBA18 PE=3 SV=1	10	0.8	0.9	0.68	32.8592	3	P:GO:0006096; F:GO:0004332; F:GO:0005515	P:glycolytic process; F:fructose-bisphosphate aldolase activity; F:protein binding
Common wheat	p0610	A0A446K162	Uncharacterized protein OS=Triticum turgidum subsp. durum OX=4567 GN=TRITD_1Bv1G147950 PE=3 SV=1	16.6667	0.7	0.9	0.77	33.3517	5	P:GO:0006090; P:GO:0016310; F:GO:0005524; F:GO:0016301; F:GO:0050242	P:pyruvate metabolic process; P:phosphorylation; F:ATP binding; F:kinase activity; F:pyruvate, phosphate dikinase activity
Common wheat	p0613	A0A446RR67	Uncharacterized protein OS=Triticum turgidum subsp. durum OX=4567 GN=TRITD_4Bv1G010400 PE=3 SV=1	0	1	1	0.79	16.5348	2	C:GO:0012511; C:GO:0016021	C:monolayer-surrounded lipid storage body; C:integral component of membrane
Common wheat	p0616	H6U7Y8	PINB-2v1-3 OS=Triticum aestivum OX=4565 PE=4 SV=1	0	1	1	0.55	19.7147	1	F:GO:0045735	F:nutrient reservoir activity
Common wheat	p0624	A0A446QV63	Uncharacterized protein OS=Triticum turgidum subsp. durum OX=4567 GN=TRITD_4Av1G065600 PE=3 SV=1	0	1	1	0.51	13.6682	2	P:GO:0048584; P:GO:0080134	P:positive regulation of response to stimulus; P:regulation of response to stress
Common wheat	p0625	A0A1D5UU14	Uncharacterized protein OS=Triticum aestivum OX=4565 PE=4 SV=1	0	1	1	0.68	12.9011	0	0	0
Common wheat	p0632	A0A3B6MXI6	Uncharacterized protein OS=Triticum aestivum OX=4565 PE=3 SV=1	0	1	1	0.81	12.5497	0	0	0
Common wheat	p0639	A0A446K203	Ribos_L4_asso_C domain-containing protein OS=Triticum turgidum subsp. durum OX=4567 GN=TRITD_1Bv1G152820 PE=3 SV=1	0	1	1	0.52	14.5384	3	P:GO:0006412; F:GO:0003735; C:GO:0005840	P:translation; F:structural constituent of ribosome; C:ribosome
Common wheat	p0645	B6UKP2	Gamma-gliadin OS=Triticum aestivum OX=4565 GN=ll931-2 PE=4 SV=1	10	0.8	0.9	0.77	53.7857	1	F:GO:0045735	F:nutrient reservoir activity
Common wheat	p0649	A0A446TC22	UTP--glucose-1-phosphate uridylyltransferase OS=Triticum turgidum subsp. durum OX=4567 GN=TRITD_5Av1G192450 PE=3 SV=1	0	1	1	0.87	14.119	2	P:GO:0006011; F:GO:0003983	P:UDP-glucose metabolic process; F:UTP:glucose-1-phosphate uridylyltransferase activity
Common wheat	p0650	A0A446SN54	5-methyltetrahydropteroyltriglutamate--homocysteine S-methyltransferase OS=Triticum turgidum subsp. durum OX=4567 GN=TRITD_5Av1G009800 PE=3 SV=1	0	1	1	0.59	6.47928	3	P:GO:0009086; F:GO:0003871; F:GO:0008270	P:methionine biosynthetic process; F:5-methyltetrahydropteroyltriglutamate-homocysteine S-methyltransferase activity; F:zinc ion binding
Common wheat	p0654	A0A3B6MJX3	RRM domain-containing protein OS=Triticum aestivum OX=4565 PE=4 SV=1	0	1	1	0.72	17.5835	1	F:GO:0003676	F:nucleic acid binding
Common wheat	p0655	A0A3B6LHJ2	Uncharacterized protein OS=Triticum aestivum OX=4565 PE=3 SV=1	0	1	1	0.69	30.6519	2	F:GO:0005524; F:GO:0016887	F:ATP binding; F:ATP hydrolysis activity
Common wheat	p0658	A0A3B5YWB5	Uncharacterized protein OS=Triticum aestivum OX=4565 PE=4 SV=1	0	1	1	0.71	14.6464	2	P:GO:0006508; F:GO:0008233	P:proteolysis; F:peptidase activity
Common wheat	p0660	A0A446Q4Q8	NAD(P)-bd_dom domain-containing protein OS=Triticum turgidum subsp. durum OX=4567 GN=TRITD_3Bv1G201070 PE=4 SV=1	0	1	1	0.6	13.2498	3	P:GO:0042732; F:GO:0048040; F:GO:0070403	P:D-xylose metabolic process; F:UDP-glucuronate decarboxylase activity; F:NAD+ binding
Common wheat	p0662	Q41518	Single-stranded nucleic acid binding protein OS=Triticum aestivum OX=4565 GN=whGRP-1 PE=2 SV=1	0	1	1	0.56	14.4152	1	F:GO:0003676	F:nucleic acid binding
Common wheat	p0664	A0A446QS69	NAD(P)-bd_dom domain-containing protein OS=Triticum turgidum subsp. durum OX=4567 GN=TRITD_4Av1G047160 PE=4 SV=1	0	1	1	0.64	26.4963	3	P:GO:0042732; F:GO:0048040; F:GO:0070403	P:D-xylose metabolic process; F:UDP-glucuronate decarboxylase activity; F:NAD+ binding
Common wheat	p0665	A0A3B6KKI2	Uncharacterized protein OS=Triticum aestivum OX=4565 PE=4 SV=1	0	1	1	0.71	34.1694	0	0	0
Common wheat	p0673	A0A3B6T820	Sucrose synthase OS=Triticum aestivum OX=4565 PE=3 SV=1	0	1	1	0.69	22.1911	2	P:GO:0005985; F:GO:0016157	P:sucrose metabolic process; F:sucrose synthase activity
Common wheat	p0674	P22701	Em protein CS41 OS=Triticum aestivum OX=4565 GN=EM PE=2 SV=1	0	1	1	0.57	18.4638	2	P:GO:0009737; C:GO:0005829	P:response to abscisic acid; C:cytosol
Common wheat	p0679	A0A446KCG0	Uncharacterized protein OS=Triticum turgidum subsp. durum OX=4567 GN=TRITD_1Bv1G215590 PE=3 SV=1	0	1	1	0.66	10.9008	3	P:GO:0006508; P:GO:0006629; F:GO:0004190	P:proteolysis; P:lipid metabolic process; F:aspartic-type endopeptidase activity
Common wheat	p0681	A0A446J100	NAC-A/B domain-containing protein OS=Triticum turgidum subsp. durum OX=4567 GN=TRITD_1Av1G150980 PE=4 SV=1	0	1	1	0.54	16.6293	1	C:GO:0005854	C:nascent polypeptide-associated complex
Common wheat	p0683	M8AA24	Peroxidase OS=Triticum urartu OX=4572 GN=TRIUR3_20033 PE=3 SV=1	0	1	1	0.76	8.48884	4	P:GO:0006979; P:GO:0042744; F:GO:0004601; F:GO:0020037	P:response to oxidative stress; P:hydrogen peroxide catabolic process; F:peroxidase activity; F:heme binding
Common wheat	p0686	A0A3B6I296	AAI domain-containing protein OS=Triticum aestivum OX=4565 PE=4 SV=1	0	1	1	0.67	31.9717	1	F:GO:0045735	F:nutrient reservoir activity
Common wheat	p0687	M7ZRL8	60S ribosomal protein L18-2 OS=Triticum urartu OX=4572 GN=TRIUR3_11882 PE=3 SV=1	16.6667	0.6	0.9	0.6	31.3316	3	P:GO:0006412; F:GO:0003735; C:GO:0005840	P:translation; F:structural constituent of ribosome; C:ribosome
Common wheat	p0695	A0A446JNZ8	H(+)-exporting diphosphatase OS=Triticum turgidum subsp. durum OX=4567 GN=TRITD_1Bv1G053800 PE=3 SV=1	0	1	1	0.79	22.5635	4	P:GO:1902600; F:GO:0004427; F:GO:0009678; C:GO:0016020	P:proton transmembrane transport; F:inorganic diphosphatase activity; F:pyrophosphate hydrolysis-driven proton transmembrane transporter activity; C:membrane
Common wheat	p0696	M7YXN3	UTP--glucose-1-phosphate uridylyltransferase OS=Triticum urartu OX=4572 GN=TRIUR3_15167 PE=3 SV=1	0	1	1	0.7	8.93264	2	P:GO:0006011; F:GO:0003983	P:UDP-glucose metabolic process; F:UTP:glucose-1-phosphate uridylyltransferase activity
Common wheat	p0700	A0A3B5ZMV0	Uncharacterized protein OS=Triticum aestivum OX=4565 PE=3 SV=1	6.66667	0.8	1	0.88	74.502	2	P:GO:0009611; F:GO:0004867	P:response to wounding; F:serine-type endopeptidase inhibitor activity
Common wheat	p0707	A0A3B6DEB0	1,4-alpha-glucan branching enzyme OS=Triticum aestivum OX=4565 PE=3 SV=1	0	1	1	0.6	15.1128	4	P:GO:0005978; F:GO:0003844; F:GO:0004553; F:GO:0043169	P:glycogen biosynthetic process; F:1,4-alpha-glucan branching enzyme activity; F:hydrolase activity, hydrolyzing O-glycosyl compounds; F:cation binding
Common wheat	p0711	A0A3B6KQ41	Phytocyanin domain-containing protein OS=Triticum aestivum OX=4565 PE=4 SV=1	10	0.7	1	0.7	22.9779	1	F:GO:0009055	F:electron transfer activity
Common wheat	p0713	A0A3B5ZW34	Uncharacterized protein OS=Triticum aestivum OX=4565 PE=4 SV=1	0	1	1	0.69	14.2608	2	F:GO:0003676; F:GO:0008270	F:nucleic acid binding; F:zinc ion binding
Common wheat	p0715	A0A1D5V0T8	4-hydroxy-7-methoxy-3-oxo-3,4-dihydro-2H-1,4-benzoxazin-2-yl glucosidebeta-D-glucosidase OS=Triticum aestivum OX=4565 PE=3 SV=1	0	1	1	0.9	12.0398	2	P:GO:0005975; F:GO:0004553	P:carbohydrate metabolic process; F:hydrolase activity, hydrolyzing O-glycosyl compounds
Common wheat	p0723	M8AA71	60S ribosomal protein L32-1 OS=Triticum urartu OX=4572 GN=TRIUR3_19054 PE=3 SV=1	0	1	1	0.89	31.0129	3	P:GO:0006412; F:GO:0003735; C:GO:0005840	P:translation; F:structural constituent of ribosome; C:ribosome
Common wheat	p0726	A0A3B5Y2C9	Usp domain-containing protein OS=Triticum aestivum OX=4565 PE=4 SV=1	0	1	1	0.75	13.7852	0	0	0
Common wheat	p0734	A0A3B5XYR7	Uncharacterized protein OS=Triticum aestivum OX=4565 PE=4 SV=1	0	1	1	0.52	14.4569	2	P:GO:0006508; F:GO:0008233	P:proteolysis; F:peptidase activity
Common wheat	p0735	A0A0F7GA49	WSI18 protein OS=Triticum aestivum OX=4565 PE=2 SV=1	0	1	1	0.93	23.0709	1	C:GO:0005634	C:nucleus
Common wheat	p0736	A0A446KD37	GTP-binding nuclear protein OS=Triticum turgidum subsp. durum OX=4567 GN=TRITD_1Bv1G217540 PE=3 SV=1	0	1	1	0.69	11.0067	3	P:GO:0006913; F:GO:0003924; F:GO:0005525	P:nucleocytoplasmic transport; F:GTPase activity; F:GTP binding
Common wheat	p0740	Q41543	Gamma-gliadin (Fragment) OS=Triticum aestivum OX=4565 PE=4 SV=1	0	1	1	0.62	49.4392	1	F:GO:0045735	F:nutrient reservoir activity
Common wheat	p0750	A0A446QM09	Uncharacterized protein OS=Triticum turgidum subsp. durum OX=4567 GN=TRITD_4Av1G012090 PE=4 SV=1	0	1	1	0.79	9.18922	2	F:GO:0005524; F:GO:0016887	F:ATP binding; F:ATP hydrolysis activity
Common wheat	p0753	A0A3B6JIQ3	VOC domain-containing protein OS=Triticum aestivum OX=4565 PE=4 SV=1	0	1	1	0.61	8.28079	0	0	0
Common wheat	p0757	A0A3B6A083	Uncharacterized protein OS=Triticum aestivum OX=4565 PE=3 SV=1	0	1	1	0.66	25.3432	0	0	0
Common wheat	p0758	A0A446KBY1	Acidic protein OS=Triticum turgidum subsp. durum OX=4567 GN=TRITD_1Bv1G213590 PE=3 SV=1	6.66667	0.9	0.9	0.8	34.4494	1	P:GO:0006952	P:defense response
Common wheat	p0760	A0A446XV06	Ubiquitin-like domain-containing protein OS=Triticum turgidum subsp. durum OX=4567 GN=TRITD_7Av1G248050 PE=4 SV=1	20	0.7	0.8	0.83	67.4598	1	F:GO:0005515	F:protein binding
Common wheat	p0763	W5BUF4	Caleosin OS=Triticum aestivum OX=4565 GN=Clo1 PE=2 SV=1	0	1	1	0.69	12.0844	3	F:GO:0004497; F:GO:0005509; C:GO:0016021	F:monooxygenase activity; F:calcium ion binding; C:integral component of membrane
Common wheat	p0767	A0A3B6GVH3	Glutaredoxin-dependent peroxiredoxin OS=Triticum aestivum OX=4565 PE=3 SV=1	0	1	1	0.54	11.8243	1	F:GO:0016491	F:oxidoreductase activity
Common wheat	p0768	A0A446YFC9	14_3_3 domain-containing protein OS=Triticum turgidum subsp. durum OX=4567 GN=TRITD_7Bv1G092890 PE=3 SV=1	0	1	1	0.77	24.3906	0	0	0
Common wheat	p0771	A0A446S2C9	14_3_3 domain-containing protein OS=Triticum turgidum subsp. durum OX=4567 GN=TRITD_4Bv1G085890 PE=3 SV=1	0	1	1	0.57	12.2427	0	0	0
Common wheat	p0773	M7YVS8	Profilin OS=Triticum urartu OX=4572 GN=TRIUR3_14102 PE=3 SV=1	0	1	1	0.79	9.89336	1	F:GO:0003779	F:actin binding
Common wheat	p0777	A0A446NKV3	Uncharacterized protein OS=Triticum turgidum subsp. durum OX=4567 GN=TRITD_3Av1G169840 PE=4 SV=1	0	1	1	0.92	42.7011	1	C:GO:0005634	C:nucleus
Common wheat	p0780	A0A3B6HPE1	Uncharacterized protein OS=Triticum aestivum OX=4565 PE=4 SV=1	0	1	1	0.73	13.7638	0	0	0
Common wheat	p0781	A0A3B6DFQ8	Tr-type G domain-containing protein OS=Triticum aestivum OX=4565 PE=3 SV=1	3.33333	0.9	1	0.56	72.0063	2	F:GO:0003924; F:GO:0005525	F:GTPase activity; F:GTP binding
Common wheat	p0782	M7ZCX6	Stromal 70 kDa heat shock-related protein, chloroplastic OS=Triticum urartu OX=4572 GN=TRIUR3_20266 PE=3 SV=1	0	1	1	0.57	24.8752	4	P:GO:0006457; F:GO:0005524; F:GO:0016887; F:GO:0051082	P:protein folding; F:ATP binding; F:ATP hydrolysis activity; F:unfolded protein binding
Common wheat	p0785	A0A3B6JL62	Uncharacterized protein OS=Triticum aestivum OX=4565 PE=3 SV=1	6.66667	0.8	1	0.68	11.8281	0	0	0
Common wheat	p0786	A0A446KQF3	Thioredoxin-dependent peroxiredoxin OS=Triticum turgidum subsp. durum OX=4567 GN=TRITD_2Av1G043630 PE=4 SV=1	10	0.8	0.9	0.83	31.3687	2	F:GO:0016209; F:GO:0016491	F:antioxidant activity; F:oxidoreductase activity
Common wheat	p0788	A0A024CKY0	LEA protein OS=Triticum aestivum OX=4565 GN=LEA5 PE=2 SV=1	3.33333	0.9	1	0.72	53.2016	0	0	0
Common wheat	p0793	A0A3B6SE71	60S acidic ribosomal protein P0 OS=Triticum aestivum OX=4565 PE=3 SV=1	0	1	1	0.59	7.01967	1	P:GO:0042254	P:ribosome biogenesis
Common wheat	p0795	M8APZ5	40S ribosomal protein S14 OS=Triticum urartu OX=4572 GN=TRIUR3_17868 PE=3 SV=1	0	1	1	0.61	18.8866	3	P:GO:0006412; F:GO:0003735; C:GO:0005840	P:translation; F:structural constituent of ribosome; C:ribosome
Common wheat	p0796	A0A446K8D6	Tubulin alpha chain OS=Triticum turgidum subsp. durum OX=4567 GN=TRITD_1Bv1G192360 PE=3 SV=1	3.33333	0.9	1	0.61	17.9065	5	P:GO:0007017; F:GO:0003924; F:GO:0005200; F:GO:0005525; C:GO:0005874	P:microtubule-based process; F:GTPase activity; F:structural constituent of cytoskeleton; F:GTP binding; C:microtubule
Common wheat	p0803	A0A3B6NTB1	AAI domain-containing protein OS=Triticum aestivum OX=4565 PE=3 SV=1	0	1	1	0.61	15.3208	1	F:GO:0004867	F:serine-type endopeptidase inhibitor activity
Common wheat	p0808	A0A446MCS4	Thioredoxin-dependent peroxiredoxin OS=Triticum turgidum subsp. durum OX=4567 GN=TRITD_2Bv1G148880 PE=4 SV=1	0	1	1	0.86	20.5942	1	F:GO:0051920	F:peroxiredoxin activity
Common wheat	p0814	A0A446WQU0	Aldedh domain-containing protein OS=Triticum turgidum subsp. durum OX=4567 GN=TRITD_6Bv1G212670 PE=3 SV=1	0	1	1	0.66	11.0002	1	F:GO:0016620	F:oxidoreductase activity, acting on the aldehyde or oxo group of donors, NAD or NADP as acceptor
Common wheat	p0817	A0A3B5YZG7	Uncharacterized protein OS=Triticum aestivum OX=4565 PE=4 SV=1	0	1	1	0.66	14.6115	2	F:GO:0003676; F:GO:0008270	F:nucleic acid binding; F:zinc ion binding
Common wheat	p0822	Q43654	Starch synthase 1, chloroplastic/amyloplastic OS=Triticum aestivum OX=4565 GN=WSSI-2 PE=2 SV=2	0	1	1	0.62	8.11487	1	F:GO:0004373	F:glycogen (starch) synthase activity
Common wheat	p0830	W5B7W5	Caleosin OS=Triticum aestivum OX=4565 GN=Clo2 PE=2 SV=1	0	1	1	0.74	19.5697	6	F:GO:0004497; F:GO:0005509; F:GO:1990137; C:GO:0005783; C:GO:0005811; C:GO:0016021	F:monooxygenase activity; F:calcium ion binding; F:plant seed peroxidase activity; C:endoplasmic reticulum; C:lipid droplet; C:integral component of membrane
Common wheat	p0832	A0A3B6SHL8	GTP-binding nuclear protein OS=Triticum aestivum OX=4565 PE=3 SV=1	0	1	1	0.59	10.6491	3	P:GO:0006913; F:GO:0003924; F:GO:0005525	P:nucleocytoplasmic transport; F:GTPase activity; F:GTP binding
Common wheat	p0837	A0A077S347	Uncharacterized protein OS=Triticum aestivum OX=4565 GN=TRAES_3BF048500040CFD_c1 PE=3 SV=1	0	1	1	0.9	15.5034	0	0	0
Common wheat	p0838	B6UKJ9	Gamma-gliadin OS=Triticum dicoccoides OX=85692 GN=ll703 PE=4 SV=1	0	1	1	0.88	41.4095	1	F:GO:0045735	F:nutrient reservoir activity
Common wheat	p0839	M7ZIT2	1,4-alpha-glucan-branching enzyme 2, chloroplastic/amyloplastic OS=Triticum urartu OX=4572 GN=TRIUR3_33460 PE=4 SV=1	0	1	1	0.81	21.4509	3	P:GO:0005978; F:GO:0003844; F:GO:0004553	P:glycogen biosynthetic process; F:1,4-alpha-glucan branching enzyme activity; F:hydrolase activity, hydrolyzing O-glycosyl compounds
Common wheat	p0842	A0A446LAR6	Uncharacterized protein OS=Triticum turgidum subsp. durum OX=4567 GN=TRITD_2Av1G227850 PE=3 SV=1	0	1	1	0.75	12.8574	6	F:GO:0004497; F:GO:0005509; F:GO:1990137; C:GO:0005783; C:GO:0005811; C:GO:0016021	F:monooxygenase activity; F:calcium ion binding; F:plant seed peroxidase activity; C:endoplasmic reticulum; C:lipid droplet; C:integral component of membrane
Common wheat	p0850	M7ZKL3	Phosphoenolpyruvate carboxylase OS=Triticum urartu OX=4572 GN=TRIUR3_27165 PE=3 SV=1	0	1	1	0.61	6.34408	3	P:GO:0006099; P:GO:0015977; F:GO:0008964	P:tricarboxylic acid cycle; P:carbon fixation; F:phosphoenolpyruvate carboxylase activity
Common wheat	p0856	T1LG78	Peptidyl-prolyl cis-trans isomerase OS=Triticum urartu OX=4572 PE=3 SV=1	0	1	1	0.8	12.3201	2	P:GO:0000413; F:GO:0003755	P:protein peptidyl-prolyl isomerization; F:peptidyl-prolyl cis-trans isomerase activity
Common wheat	p0859	A0A3B6JEG9	Formate dehydrogenase, mitochondrial OS=Triticum aestivum OX=4565 PE=3 SV=1	0	1	1	0.71	21.5632	3	F:GO:0008863; F:GO:0016616; F:GO:0051287	F:formate dehydrogenase (NAD+) activity; F:oxidoreductase activity, acting on the CH-OH group of donors, NAD or NADP as acceptor; F:NAD binding
Common wheat	p0870	A0A446T6P9	Uncharacterized protein OS=Triticum turgidum subsp. durum OX=4567 GN=TRITD_5Av1G160400 PE=4 SV=1	10	0.8	0.9	0.96	76.7756	0	0	0
Common wheat	p0871	A0A446S8D0	SHSP domain-containing protein OS=Triticum turgidum subsp. durum OX=4567 GN=TRITD_4Bv1G129640 PE=3 SV=1	3.33333	0.9	1	0.85	26.0591	7	P:GO:0006457; P:GO:0009408; P:GO:0009651; P:GO:0042542; P:GO:0051259; F:GO:0043621; F:GO:0051082	P:protein folding; P:response to heat; P:response to salt stress; P:response to hydrogen peroxide; P:protein complex oligomerization; F:protein self-association; F:unfolded protein binding
Common wheat	p0874	M7ZB42	Calreticulin OS=Triticum urartu OX=4572 GN=TRIUR3_05717 PE=3 SV=1	0	1	1	0.71	10.6491	4	P:GO:0006457; F:GO:0005509; F:GO:0051082; C:GO:0005783	P:protein folding; F:calcium ion binding; F:unfolded protein binding; C:endoplasmic reticulum
Common wheat	p0875	M7YRN1	40S ribosomal protein S20 OS=Triticum urartu OX=4572 GN=TRIUR3_10578 PE=3 SV=1	0	1	1	0.76	9.81483	3	P:GO:0006412; F:GO:0003735; C:GO:0015935	P:translation; F:structural constituent of ribosome; C:small ribosomal subunit
Common wheat	p0879	A0A3B6IJZ7	Histone domain-containing protein OS=Triticum aestivum OX=4565 PE=3 SV=1	3.33333	0.9	1	0.63	13.8158	3	F:GO:0003677; F:GO:0046982; C:GO:0000786	F:DNA binding; F:protein heterodimerization activity; C:nucleosome
Common wheat	p0881	M7ZCE8	40S ribosomal protein S12 OS=Triticum urartu OX=4572 GN=TRIUR3_01391 PE=3 SV=1	0	1	1	0.79	8.59824	3	P:GO:0006412; F:GO:0003735; C:GO:0005840	P:translation; F:structural constituent of ribosome; C:ribosome
Common wheat	p0886	A0A446WPH4	Uncharacterized protein OS=Triticum turgidum subsp. durum OX=4567 GN=TRITD_6Bv1G204270 PE=3 SV=1	6.66667	0.8	1	0.69	23.936	1	P:GO:0009415	P:response to water
Common wheat	p0888	A0A446YS53	Uncharacterized protein OS=Triticum turgidum subsp. durum OX=4567 GN=TRITD_7Bv1G181360 PE=3 SV=1	0	1	1	0.87	49.4876	2	F:GO:0005524; F:GO:0016887	F:ATP binding; F:ATP hydrolysis activity
Common wheat	p0891	A0A446YUD7	Uncharacterized protein OS=Triticum turgidum subsp. durum OX=4567 GN=TRITD_7Av1G248110 PE=3 SV=1	0	1	1	0.74	15.8068	5	P:GO:0007017; F:GO:0003924; F:GO:0005200; F:GO:0005525; C:GO:0005874	P:microtubule-based process; F:GTPase activity; F:structural constituent of cytoskeleton; F:GTP binding; C:microtubule
Common wheat	p0892	A0A446U6A2	Uncharacterized protein OS=Triticum turgidum subsp. durum OX=4567 GN=TRITD_5Bv1G104370 PE=3 SV=1	0	1	1	0.57	17.5948	3	P:GO:0006412; F:GO:0003735; C:GO:0015934	P:translation; F:structural constituent of ribosome; C:large ribosomal subunit
Common wheat	p0895	M7ZVX7	Non-specific lipid-transfer protein 2G OS=Triticum urartu OX=4572 GN=TRIUR3_09776 PE=3 SV=1	0	1	1	0.69	30.4869	1	P:GO:0006869	P:lipid transport
Common wheat	p0899	A0A3B5ZWF7	Uncharacterized protein OS=Triticum aestivum OX=4565 PE=4 SV=1	0	1	1	0.83	18.5969	2	F:GO:0005524; F:GO:0016887	F:ATP binding; F:ATP hydrolysis activity
Common wheat	p0900	A0A3B6RN44	Glutaredoxin-dependent peroxiredoxin OS=Triticum aestivum OX=4565 PE=3 SV=1	0	1	1	0.88	24.7632	1	F:GO:0016491	F:oxidoreductase activity
Common wheat	p0902	A0A3B6KLS3	PKS_ER domain-containing protein OS=Triticum aestivum OX=4565 PE=4 SV=1	0	1	1	0.51	17.3433	1	F:GO:0016628	F:oxidoreductase activity, acting on the CH-CH group of donors, NAD or NADP as acceptor
Common wheat	p0906	A0A2X0SNJ0	40S ribosomal protein S12 OS=Triticum aestivum OX=4565 PE=3 SV=1	0	1	1	0.79	8.59824	3	P:GO:0006412; F:GO:0003735; C:GO:0005840	P:translation; F:structural constituent of ribosome; C:ribosome
Common wheat	p0913	B8YG97	Avenin-like b11 OS=Triticum aestivum OX=4565 PE=3 SV=1	0	1	1	0.69	41.0542	1	F:GO:0045735	F:nutrient reservoir activity
Common wheat	p0917	A0A446LNG0	Uncharacterized protein OS=Triticum turgidum subsp. durum OX=4567 GN=TRITD_2Av1G288990 PE=3 SV=1	3.33333	0.9	1	0.54	29.2877	2	F:GO:0005524; F:GO:0016887	F:ATP binding; F:ATP hydrolysis activity
Common wheat	p0926	A0A446K6Z6	Prolyl-tRNA synthetase OS=Triticum turgidum subsp. durum OX=4567 GN=TRITD_1Bv1G182780 PE=3 SV=1	10	0.7	1	0.73	14.5009	4	P:GO:0006433; F:GO:0004827; F:GO:0005524; C:GO:0005737	P:prolyl-tRNA aminoacylation; F:proline-tRNA ligase activity; F:ATP binding; C:cytoplasm
Common wheat	p0930	T1NLG4	Uncharacterized protein OS=Triticum urartu OX=4572 PE=3 SV=1	0	1	1	0.52	25.3384	2	F:GO:0005524; F:GO:0016887	F:ATP binding; F:ATP hydrolysis activity
Common wheat	p0933	A0A3B6NQA3	Uncharacterized protein OS=Triticum aestivum OX=4565 PE=3 SV=1	0	1	1	0.88	26.2434	2	P:GO:0019953; C:GO:0005576	P:sexual reproduction; C:extracellular region
Common wheat	p0939	Q0WX48	Thaumatin-like xylanase inhibitor (Fragment) OS=Triticum aestivum OX=4565 GN=tlxi PE=1 SV=1	0	1	1	0.92	52.3028	2	P:GO:0045493; F:GO:0016798	P:xylan catabolic process; F:hydrolase activity, acting on glycosyl bonds
Common wheat	p0941	A0A3B6IK29	Phosphoglucomutase (alpha-D-glucose-1,6-bisphosphate-dependent) OS=Triticum aestivum OX=4565 PE=3 SV=1	0	1	1	0.53	13.9574	2	P:GO:0005975; F:GO:0016868	P:carbohydrate metabolic process; F:intramolecular transferase activity, phosphotransferases
Common wheat	p0942	A0A446J1L4	Uncharacterized protein OS=Triticum turgidum subsp. durum OX=4567 GN=TRITD_1Av1G156270 PE=4 SV=1	0	1	1	0.58	12.4097	0	0	0
Common wheat	p0945	A0A446T4S6	Uncharacterized protein OS=Triticum turgidum subsp. durum OX=4567 GN=TRITD_5Av1G149830 PE=3 SV=1	0	1	1	0.87	9.64646	4	P:GO:0006457; F:GO:0005524; F:GO:0016887; F:GO:0051082	P:protein folding; F:ATP binding; F:ATP hydrolysis activity; F:unfolded protein binding
Common wheat	p0952	A0A5B9Y471	Gamma-gliadin OS=Triticum aestivum OX=4565 PE=4 SV=1	13.3333	0.6	1	0.75	99.8983	1	F:GO:0045735	F:nutrient reservoir activity
Common wheat	p0957	A0A446RPM4	Uncharacterized protein OS=Triticum turgidum subsp. durum OX=4567 GN=TRITD_4Bv1G004570 PE=4 SV=1	3.33333	0.9	1	0.69	21.5371	3	P:GO:0006952; C:GO:0005576; C:GO:0016021	P:defense response; C:extracellular region; C:integral component of membrane
Common wheat	p0962	A0A446PP86	Uncharacterized protein OS=Triticum turgidum subsp. durum OX=4567 GN=TRITD_3Bv1G094500 PE=4 SV=1	0	1	1	0.95	32.2062	0	0	0
Common wheat	p0963	T1LTU6	Uncharacterized protein OS=Triticum urartu OX=4572 PE=4 SV=1	13.3333	0.7	0.9	0.97	66.6067	2	F:GO:0005524; F:GO:0016887	F:ATP binding; F:ATP hydrolysis activity
Common wheat	p0964	A0A3B6GZ62	Prolyl-tRNA synthetase OS=Triticum aestivum OX=4565 PE=3 SV=1	0	1	1	0.64	10.6063	4	P:GO:0006433; F:GO:0004827; F:GO:0005524; C:GO:0005737	P:prolyl-tRNA aminoacylation; F:proline-tRNA ligase activity; F:ATP binding; C:cytoplasm
Common wheat	p0966	A0A446QIW5	Pectin acetylesterase OS=Triticum turgidum subsp. durum OX=4567 GN=TRITD_3Bv1G281040 PE=3 SV=1	0	1	1	0.72	16.3172	1	F:GO:0016787	F:hydrolase activity
Common wheat	p0967	A0A446PYC0	Uncharacterized protein OS=Triticum turgidum subsp. durum OX=4567 GN=TRITD_3Bv1G162500 PE=4 SV=1	0	1	1	0.78	27.4909	2	F:GO:0005524; F:GO:0016887	F:ATP binding; F:ATP hydrolysis activity
Common wheat	p0969	A0A446SCS3	Uncharacterized protein OS=Triticum turgidum subsp. durum OX=4567 GN=TRITD_4Bv1G160070 PE=3 SV=1	0	1	1	0.77	12.3458	2	F:GO:0005524; F:GO:0016887	F:ATP binding; F:ATP hydrolysis activity
Common wheat	p0971	A0A3B6LXL8	Prohibitin OS=Triticum aestivum OX=4565 PE=3 SV=1	0	1	1	0.55	31.7324	1	C:GO:0016020	C:membrane
Common wheat	p0973	A0A3B6MWE1	PKS_ER domain-containing protein OS=Triticum aestivum OX=4565 PE=4 SV=1	0	1	1	0.53	22.9723	1	F:GO:0016628	F:oxidoreductase activity, acting on the CH-CH group of donors, NAD or NADP as acceptor
Common wheat	p0974	A0A3B6KKC0	Uncharacterized protein OS=Triticum aestivum OX=4565 PE=3 SV=1	0	1	1	0.93	35.5831	0	0	0
Common wheat	p0980	A0A3B6ED63	WHy domain-containing protein OS=Triticum aestivum OX=4565 PE=3 SV=1	0	1	1	0.55	26.3907	1	P:GO:0009269	P:response to desiccation
Common wheat	p0983	Q0GJJ2	11-beta-hydroxysteroid dehydrogenase-like protein OS=Triticum aestivum OX=4565 GN=HSD11BL PE=2 SV=1	0	1	1	0.61	11.4878	1	F:GO:0016491	F:oxidoreductase activity
Common wheat	p0985	A0A446J5N5	Uncharacterized protein OS=Triticum turgidum subsp. durum OX=4567 GN=TRITD_1Av1G180520 PE=4 SV=1	0	1	1	0.53	17.0927	0	0	0
Common wheat	p0987	M7YVD5	60S acidic ribosomal protein P2A OS=Triticum urartu OX=4572 GN=TRIUR3_12893 PE=3 SV=1	0	1	1	0.53	11.7845	3	P:GO:0002182; F:GO:0003735; C:GO:0022625	P:cytoplasmic translational elongation; F:structural constituent of ribosome; C:cytosolic large ribosomal subunit
Common wheat	p0989	A0A3B6KPK9	Uncharacterized protein OS=Triticum aestivum OX=4565 PE=3 SV=1	0	1	1	0.65	31.7383	2	P:GO:0005975; F:GO:0004553	P:carbohydrate metabolic process; F:hydrolase activity, hydrolyzing O-glycosyl compounds
Common wheat	p0994	A0A3B6FPL0	Malic enzyme OS=Triticum aestivum OX=4565 PE=3 SV=1	16.6667	0.7	0.8	0.65	39.8956	2	F:GO:0004471; F:GO:0051287	F:malate dehydrogenase (decarboxylating) (NAD+) activity; F:NAD binding
Common wheat	p1003	A0A3B6H4U7	Pectin acetylesterase OS=Triticum aestivum OX=4565 PE=3 SV=1	0	1	1	0.69	19.2962	1	F:GO:0016787	F:hydrolase activity
Common wheat	p1004	A0A446UM81	Uncharacterized protein OS=Triticum turgidum subsp. durum OX=4567 GN=TRITD_5Bv1G199600 PE=3 SV=1	0	1	1	0.9	34.9994	2	P:GO:0005975; F:GO:0004553	P:carbohydrate metabolic process; F:hydrolase activity, hydrolyzing O-glycosyl compounds
Common wheat	p1005	A0A3B6H4D4	Histone H2A OS=Triticum aestivum OX=4565 PE=3 SV=1	6.66667	0.8	1	0.67	47.0495	3	F:GO:0003677; F:GO:0046982; C:GO:0000786	F:DNA binding; F:protein heterodimerization activity; C:nucleosome
Common wheat	p1013	A0A1D6DKF8	Uncharacterized protein OS=Triticum aestivum OX=4565 PE=3 SV=1	0	1	1	0.78	25.6809	0	0	0
Common wheat	p1014	A0A3B6A087	Uncharacterized protein OS=Triticum aestivum OX=4565 PE=3 SV=1	0	1	1	0.9	24.5639	0	0	0
Common wheat	p1015	A0A3B6QJE0	AAI domain-containing protein OS=Triticum aestivum OX=4565 PE=3 SV=1	0	1	1	0.84	19.8155	1	F:GO:0004867	F:serine-type endopeptidase inhibitor activity
Common wheat	p1017	A0A446XNJ2	Glyco_hydro_18 domain-containing protein OS=Triticum turgidum subsp. durum OX=4567 GN=TRITD_7Av1G200790 PE=3 SV=1	20	0.6	0.8	0.58	55.3601	1	P:GO:0005975	P:carbohydrate metabolic process
Common wheat	p1021	A0A3B6KKR3	DAO domain-containing protein OS=Triticum aestivum OX=4565 PE=4 SV=1	0	1	1	0.67	38.4767	1	F:GO:0016491	F:oxidoreductase activity
Common wheat	p1022	A0A446V619	Uncharacterized protein OS=Triticum turgidum subsp. durum OX=4567 GN=TRITD_6Av1G029380 PE=3 SV=1	6.66667	0.8	1	0.88	55.9184	4	P:GO:0006457; F:GO:0005509; F:GO:0051082; C:GO:0005783	P:protein folding; F:calcium ion binding; F:unfolded protein binding; C:endoplasmic reticulum
Common wheat	p1025	A0A446KCY1	Malate dehydrogenase OS=Triticum turgidum subsp. durum OX=4567 GN=TRITD_1Bv1G217520 PE=3 SV=1	6.66667	0.8	1	0.57	13.3406	4	P:GO:0005975; P:GO:0006099; P:GO:0019752; F:GO:0030060	P:carbohydrate metabolic process; P:tricarboxylic acid cycle; P:carboxylic acid metabolic process; F:L-malate dehydrogenase activity
Common wheat	p1027	A0A3B6RNX6	Uncharacterized protein OS=Triticum aestivum OX=4565 PE=3 SV=1	0	1	1	0.73	14.2617	3	P:GO:0006414; F:GO:0003735; C:GO:0005840	P:translational elongation; F:structural constituent of ribosome; C:ribosome
Common wheat	p1032	A0A446YIL4	Uncharacterized protein OS=Triticum turgidum subsp. durum OX=4567 GN=TRITD_7Bv1G123650 PE=3 SV=1	0	1	1	0.77	56.8331	4	P:GO:0006412; F:GO:0003735; F:GO:0005509; C:GO:0005840	P:translation; F:structural constituent of ribosome; F:calcium ion binding; C:ribosome
Common wheat	p1034	A0A446R2N9	Non-specific lipid-transfer protein OS=Triticum turgidum subsp. durum OX=4567 GN=TRITD_4Av1G153110 PE=3 SV=1	0	1	1	0.82	51.2635	2	P:GO:0006869; F:GO:0008289	P:lipid transport; F:lipid binding
Common wheat	p1036	A0A3B6QPD1	Aconitate hydratase OS=Triticum aestivum OX=4565 PE=3 SV=1	0	1	1	0.85	35.2442	9	P:GO:0006097; P:GO:0006099; P:GO:0006101; F:GO:0003994; F:GO:0046872; F:GO:0047780; F:GO:0051539; C:GO:0005739; C:GO:0005829	P:glyoxylate cycle; P:tricarboxylic acid cycle; P:citrate metabolic process; F:aconitate hydratase activity; F:metal ion binding; F:citrate dehydratase activity; F:4 iron, 4 sulfur cluster binding; C:mitochondrion; C:cytosol
Common wheat	p1042	M8AL83	40S ribosomal protein S11 OS=Triticum urartu OX=4572 GN=TRIUR3_03367 PE=3 SV=1	0	1	1	0.53	9.70083	3	P:GO:0006412; F:GO:0003735; C:GO:0005840	P:translation; F:structural constituent of ribosome; C:ribosome
Common wheat	p1044	A0A446U2N6	2-isopropylmalate synthase OS=Triticum turgidum subsp. durum OX=4567 GN=TRITD_5Bv1G084240 PE=3 SV=1	0	1	1	0.73	10.2867	2	P:GO:0009098; F:GO:0003852	P:leucine biosynthetic process; F:2-isopropylmalate synthase activity
Common wheat	p1048	A0A446WT03	Aconitate hydratase OS=Triticum turgidum subsp. durum OX=4567 GN=TRITD_6Bv1G222290 PE=3 SV=1	16.6667	0.5	1	0.78	33.8365	9	P:GO:0006097; P:GO:0006099; P:GO:0006101; F:GO:0003994; F:GO:0046872; F:GO:0047780; F:GO:0051539; C:GO:0005739; C:GO:0005829	P:glyoxylate cycle; P:tricarboxylic acid cycle; P:citrate metabolic process; F:aconitate hydratase activity; F:metal ion binding; F:citrate dehydratase activity; F:4 iron, 4 sulfur cluster binding; C:mitochondrion; C:cytosol
Common wheat	p1052	Q9XFD0	ABA-inducible protein WRAB1 OS=Triticum aestivum OX=4565 GN=Wrab19 PE=2 SV=1	0	1	1	0.73	47.4562	0	0	0
Common wheat	p1057	A0A3B6PNU4	AAI domain-containing protein OS=Triticum aestivum OX=4565 PE=3 SV=1	0	1	1	0.93	29.042	1	F:GO:0004867	F:serine-type endopeptidase inhibitor activity
Common wheat	p1058	M8A6E3	Bowman-Birk type trypsin inhibitor OS=Triticum urartu OX=4572 GN=TRIUR3_08867 PE=3 SV=1	0	1	1	0.78	61.0597	2	F:GO:0004867; C:GO:0005576	F:serine-type endopeptidase inhibitor activity; C:extracellular region
Common wheat	p1060	A0A446W451	Uncharacterized protein OS=Triticum turgidum subsp. durum OX=4567 GN=TRITD_6Bv1G042060 PE=3 SV=1	3.33333	0.9	1	0.78	15.9671	4	P:GO:0006457; F:GO:0005509; F:GO:0051082; C:GO:0005783	P:protein folding; F:calcium ion binding; F:unfolded protein binding; C:endoplasmic reticulum
Common wheat	p1067	A0A1D6S4Q1	Peptidyl-prolyl cis-trans isomerase OS=Triticum aestivum OX=4565 PE=3 SV=1	16.6667	0.7	0.8	0.73	22.1932	2	P:GO:0000413; F:GO:0003755	P:protein peptidyl-prolyl isomerization; F:peptidyl-prolyl cis-trans isomerase activity
Common wheat	p1071	A0A446NZQ6	ProRS-C_1 domain-containing protein OS=Triticum turgidum subsp. durum OX=4567 GN=TRITD_3Av1G240310 PE=4 SV=1	10	0.9	0.9	0.77	27.586	4	P:GO:0006433; F:GO:0004827; F:GO:0005524; C:GO:0005737	P:prolyl-tRNA aminoacylation; F:proline-tRNA ligase activity; F:ATP binding; C:cytoplasm
Common wheat	p1079	A0A3B6FWI0	Uncharacterized protein OS=Triticum aestivum OX=4565 PE=3 SV=1	0	1	1	0.65	10.9902	2	P:GO:0006096; F:GO:0004807	P:glycolytic process; F:triose-phosphate isomerase activity
Common wheat	p1080	A0A446YTW0	Uncharacterized protein OS=Triticum turgidum subsp. durum OX=4567 GN=TRITD_7Bv1G193520 PE=4 SV=1	0	1	1	0.68	22.1664	0	0	0
Common wheat	p1084	A0A446K4D5	Uncharacterized protein OS=Triticum turgidum subsp. durum OX=4567 GN=TRITD_1Bv1G167450 PE=4 SV=1	0	1	1	0.66	11.9894	0	0	0
Common wheat	p1090	A0A446R618	SERPIN domain-containing protein OS=Triticum turgidum subsp. durum OX=4567 GN=TRITD_4Av1G176490 PE=3 SV=1	0	1	1	0.59	42.624	2	F:GO:0004867; C:GO:0005615	F:serine-type endopeptidase inhibitor activity; C:extracellular space
Common wheat	p1091	A0A3B5XV82	Glutathione transferase OS=Triticum aestivum OX=4565 PE=3 SV=1	0	1	1	0.67	10.9179	2	P:GO:0006749; F:GO:0005515	P:glutathione metabolic process; F:protein binding
Common wheat	p1099	A0A3B6ECS7	Uncharacterized protein OS=Triticum aestivum OX=4565 PE=4 SV=1	0	1	1	0.78	33.808	0	0	0
Common wheat	p1100	A0A446TLB6	ADF-H domain-containing protein OS=Triticum turgidum subsp. durum OX=4567 GN=TRITD_5Av1G232800 PE=3 SV=1	3.33333	0.9	1	0.58	28.1948	3	P:GO:0030042; F:GO:0003779; C:GO:0015629	P:actin filament depolymerization; F:actin binding; C:actin cytoskeleton
Common wheat	p1104	A0A3B6MVI8	Knot1 domain-containing protein OS=Triticum aestivum OX=4565 PE=3 SV=1	0	1	1	0.71	18.1694	1	P:GO:0006952	P:defense response
Common wheat	p1115	A0A3B6JF64	Non-specific lipid-transfer protein OS=Triticum aestivum OX=4565 PE=3 SV=1	0	1	1	0.78	18.1222	2	P:GO:0006869; F:GO:0008289	P:lipid transport; F:lipid binding
Common wheat	p1117	A0A446NDQ3	Uncharacterized protein OS=Triticum turgidum subsp. durum OX=4567 GN=TRITD_3Av1G094160 PE=3 SV=1	0	1	1	0.56	23.9315	0	0	0
Common wheat	p1119	A0A3B6HW41	Uncharacterized protein OS=Triticum aestivum OX=4565 PE=3 SV=1	0	1	1	0.92	50.9014	1	P:GO:0009415	P:response to water
Common wheat	p1126	M7YWA0	Heat shock 70 kDa protein, mitochondrial OS=Triticum urartu OX=4572 GN=TRIUR3_04938 PE=3 SV=1	0	1	1	0.64	13.4479	4	P:GO:0006457; F:GO:0005524; F:GO:0016887; F:GO:0051082	P:protein folding; F:ATP binding; F:ATP hydrolysis activity; F:unfolded protein binding
Common wheat	p1129	M8A7I9	Chitinase 2 OS=Triticum urartu OX=4572 GN=TRIUR3_18141 PE=3 SV=1	0	1	1	0.71	21.1459	1	P:GO:0005975	P:carbohydrate metabolic process
Common wheat	p1130	T1N8M0	Aldo_ket_red domain-containing protein OS=Triticum urartu OX=4572 PE=4 SV=1	0	1	1	0.66	7.98825	1	F:GO:0047834	F:D-threo-aldose 1-dehydrogenase activity
Common wheat	p1139	A0A3B5ZRV7	Uncharacterized protein OS=Triticum aestivum OX=4565 PE=3 SV=1	0	1	1	0.67	14.9961	3	P:GO:0042026; F:GO:0005524; F:GO:0016887	P:protein refolding; F:ATP binding; F:ATP hydrolysis activity
Common wheat	p1141	A0A446TFM2	Uncharacterized protein OS=Triticum turgidum subsp. durum OX=4567 GN=TRITD_5Av1G205050 PE=3 SV=1	0	1	1	0.78	25.6022	3	P:GO:0006412; F:GO:0003735; C:GO:0015934	P:translation; F:structural constituent of ribosome; C:large ribosomal subunit
Common wheat	p1149	A0A5J6CN68	Thioredoxin OS=Triticum turgidum subsp. durum OX=4567 GN=Trxh1 PE=2 SV=1	0	1	1	0.61	10.746	2	P:GO:0006662; F:GO:0015035	P:glycerol ether metabolic process; F:protein-disulfide reductase activity
Common wheat	p1155	A0A446TL62	rRNA N-glycosidase OS=Triticum turgidum subsp. durum OX=4567 GN=TRITD_5Av1G231940 PE=3 SV=1	0	1	1	0.75	19.8409	2	P:GO:0017148; F:GO:0030598	P:negative regulation of translation; F:rRNA N-glycosylase activity
Common wheat	p1156	Q5I7K9	60S ribosomal protein L30 OS=Triticum aestivum OX=4565 PE=1 SV=2	0	1	1	0.74	10.9789	1	F:GO:0003723	F:RNA binding
Common wheat	p1162	B8XU42	Gamma gliadin OS=Triticum monococcum OX=4568 PE=2 SV=1	0	1	1	0.82	43.0723	1	F:GO:0045735	F:nutrient reservoir activity
Common wheat	p1170	A0A446PE89	Uncharacterized protein OS=Triticum turgidum subsp. durum OX=4567 GN=TRITD_3Bv1G025820 PE=4 SV=1	0	1	1	0.67	18.2592	0	0	0
Common wheat	p1175	A0A446QRZ7	SHSP domain-containing protein OS=Triticum turgidum subsp. durum OX=4567 GN=TRITD_4Av1G041570 PE=3 SV=1	0	1	1	0.79	9.0695	8	P:GO:0006457; P:GO:0009408; P:GO:0009651; P:GO:0042542; P:GO:0051259; F:GO:0043621; F:GO:0051082; C:GO:0005634	P:protein folding; P:response to heat; P:response to salt stress; P:response to hydrogen peroxide; P:protein complex oligomerization; F:protein self-association; F:unfolded protein binding; C:nucleus
Common wheat	p1177	A0A3B6QI71	Adenosine kinase OS=Triticum aestivum OX=4565 PE=3 SV=1	0	1	1	0.78	13.4847	2	P:GO:0006166; F:GO:0004001	P:purine ribonucleoside salvage; F:adenosine kinase activity
Common wheat	p1178	A0A446L986	Isocitrate dehydrogenase [NADP] OS=Triticum turgidum subsp. durum OX=4567 GN=TRITD_2Av1G218250 PE=3 SV=1	3.33333	0.9	1	0.83	22.3916	2	P:GO:0006102; F:GO:0004450	P:isocitrate metabolic process; F:isocitrate dehydrogenase (NADP+) activity
Common wheat	p1181	Q43312	Protein H2A.7 OS=Triticum aestivum OX=4565 GN=H2A-4 PE=2 SV=3	0	1	1	0.6	26.9486	3	F:GO:0003677; F:GO:0046982; C:GO:0000786	F:DNA binding; F:protein heterodimerization activity; C:nucleosome
Common wheat	p1182	A0A3B6C500	Peptidylprolyl isomerase OS=Triticum aestivum OX=4565 PE=4 SV=1	0	1	1	0.74	13.0692	2	P:GO:0000413; F:GO:0003755	P:protein peptidyl-prolyl isomerization; F:peptidyl-prolyl cis-trans isomerase activity
Common wheat	p1186	A0A446SWW6	LeuA_dimer domain-containing protein OS=Triticum turgidum subsp. durum OX=4567 GN=TRITD_5Av1G100200 PE=4 SV=1	0	1	1	0.8	14.2453	2	P:GO:0009098; F:GO:0003852	P:leucine biosynthetic process; F:2-isopropylmalate synthase activity
Common wheat	p1188	M7ZE17	2,3-dimethylmalate lyase OS=Triticum urartu OX=4572 GN=TRIUR3_24217 PE=4 SV=1	0	1	1	0.99	94.4361	1	F:GO:0003824	F:catalytic activity
Common wheat	p1189	A0A446L454	S10_plectin domain-containing protein OS=Triticum turgidum subsp. durum OX=4567 GN=TRITD_2Av1G184320 PE=4 SV=1	0	1	1	0.6	9.83018	3	F:GO:0003723; F:GO:0003735; C:GO:0022627	F:RNA binding; F:structural constituent of ribosome; C:cytosolic small ribosomal subunit
Common wheat	p1190	A0A446P382	Peptidase A1 domain-containing protein OS=Triticum turgidum subsp. durum OX=4567 GN=TRITD_3Av1G260650 PE=3 SV=1	3.33333	0.9	1	0.71	18.5783	2	P:GO:0006508; F:GO:0004190	P:proteolysis; F:aspartic-type endopeptidase activity
Common wheat	p1192	M7ZXM8	Xylanase inhibitor protein 1 OS=Triticum urartu OX=4572 GN=TRIUR3_31246 PE=4 SV=1	0	1	1	0.84	22.3253	1	P:GO:0005975	P:carbohydrate metabolic process
Common wheat	p1193	A0A3B6A374	Uncharacterized protein OS=Triticum aestivum OX=4565 PE=3 SV=1	0	1	1	0.55	13.4963	2	C:GO:0012511; C:GO:0016021	C:monolayer-surrounded lipid storage body; C:integral component of membrane
Common wheat	p1196	A0A446LY27	Xylose isomerase OS=Triticum turgidum subsp. durum OX=4567 GN=TRITD_2Bv1G041780 PE=3 SV=1	0	1	1	0.86	19.03	2	P:GO:0005975; F:GO:0009045	P:carbohydrate metabolic process; F:xylose isomerase activity
Common wheat	p1197	W5C4N4	Xylose isomerase OS=Triticum aestivum OX=4565 PE=3 SV=1	20	0.6	0.8	0.55	31.3304	2	P:GO:0005975; F:GO:0009045	P:carbohydrate metabolic process; F:xylose isomerase activity
Common wheat	p1199	A0A3B5ZVX4	Uncharacterized protein OS=Triticum aestivum OX=4565 PE=4 SV=1	0	1	1	0.75	12.9009	0	0	0
Common wheat	p1205	A0A446MBP3	Uncharacterized protein OS=Triticum turgidum subsp. durum OX=4567 GN=TRITD_2Bv1G140560 PE=4 SV=1	0	1	1	0.88	16.5616	1	F:GO:0003824	F:catalytic activity
Common wheat	p1207	A0A3B6TH67	Glyco_hydro_18 domain-containing protein OS=Triticum aestivum OX=4565 PE=3 SV=1	20	0.5	0.9	0.74	27.6852	1	P:GO:0005975	P:carbohydrate metabolic process
Common wheat	p1208	A0A446TTE5	Uncharacterized protein OS=Triticum turgidum subsp. durum OX=4567 GN=TRITD_5Bv1G006900 PE=3 SV=1	10	0.8	0.9	0.88	33.2114	0	0	0
Common wheat	p1212	A0A3B6PF71	Uncharacterized protein OS=Triticum aestivum OX=4565 PE=4 SV=1	0	1	1	0.7	14.8758	2	F:GO:0003676; F:GO:0008270	F:nucleic acid binding; F:zinc ion binding
Common wheat	p1214	A0A3B6JMU6	Purple acid phosphatase OS=Triticum aestivum OX=4565 PE=3 SV=1	0	1	1	0.81	12.3923	1	F:GO:0003993	F:acid phosphatase activity
Common wheat	p1219	M7YNG5	Glucose-6-phosphate isomerase OS=Triticum urartu OX=4572 GN=TRIUR3_04725 PE=3 SV=1	0	1	1	0.73	34.1492	3	P:GO:0006094; P:GO:0006096; F:GO:0004347	P:gluconeogenesis; P:glycolytic process; F:glucose-6-phosphate isomerase activity
Common wheat	p1227	M8AH18	Putative NADP-dependent oxidoreductase P1 OS=Triticum urartu OX=4572 GN=TRIUR3_10115 PE=4 SV=1	6.66667	0.8	1	0.62	48.9197	1	F:GO:0016628	F:oxidoreductase activity, acting on the CH-CH group of donors, NAD or NADP as acceptor
Common wheat	p1228	A0A6G7MC48	Nucleoredoxin OS=Triticum aestivum OX=4565 GN=NRX1-2BL PE=2 SV=1	0	1	1	0.55	26.6882	6	P:GO:0006357; P:GO:0035556; F:GO:0000978; F:GO:0000981; C:GO:0005667; C:GO:0031519	P:regulation of transcription by RNA polymerase II; P:intracellular signal transduction; F:RNA polymerase II cis-regulatory region sequence-specific DNA binding; F:DNA-binding transcription factor activity, RNA polymerase II-specific; C:transcription regulator complex; C:PcG protein complex
Common wheat	p1229	A0A446SL70	Uncharacterized protein OS=Triticum turgidum subsp. durum OX=4567 GN=TRITD_4Bv1G207630 PE=3 SV=1	0	1	1	0.52	9.29331	4	P:GO:0006457; F:GO:0005524; F:GO:0016887; F:GO:0051082	P:protein folding; F:ATP binding; F:ATP hydrolysis activity; F:unfolded protein binding
Common wheat	p1231	A0A3B6FIW6	Uncharacterized protein OS=Triticum aestivum OX=4565 PE=4 SV=1	0	1	1	0.63	18.5597	2	F:GO:0005524; F:GO:0016887	F:ATP binding; F:ATP hydrolysis activity
Common wheat	p1237	A0A3B6TMS9	Aldose 1-epimerase OS=Triticum aestivum OX=4565 PE=3 SV=1	0	1	1	0.92	22.9739	3	P:GO:0019318; F:GO:0016853; F:GO:0030246	P:hexose metabolic process; F:isomerase activity; F:carbohydrate binding
Common wheat	p1241	A0A3B6TKB5	Uncharacterized protein OS=Triticum aestivum OX=4565 PE=4 SV=1	0	1	1	0.89	32.9747	0	0	0
Common wheat	p1242	A0A077RF77	Chitinase OS=Triticum aestivum OX=4565 PE=4 SV=1	16.6667	0.5	1	0.68	47.8456	5	P:GO:0005975; P:GO:0006032; P:GO:0016998; F:GO:0004568; F:GO:0008061	P:carbohydrate metabolic process; P:chitin catabolic process; P:cell wall macromolecule catabolic process; F:chitinase activity; F:chitin binding
Common wheat	p1244	A0A3B6FHR7	Uncharacterized protein OS=Triticum aestivum OX=4565 PE=4 SV=1	0	1	1	0.66	19.3474	5	C:GO:0005774; C:GO:0005789; C:GO:0005794; C:GO:0009506; C:GO:0016021	C:vacuolar membrane; C:endoplasmic reticulum membrane; C:Golgi apparatus; C:plasmodesma; C:integral component of membrane
Common wheat	p1246	A0A3B6QF59	Phosphopyruvate hydratase OS=Triticum aestivum OX=4565 PE=4 SV=1	0	1	1	0.54	19.1154	4	P:GO:0006096; F:GO:0000287; F:GO:0004634; C:GO:0000015	P:glycolytic process; F:magnesium ion binding; F:phosphopyruvate hydratase activity; C:phosphopyruvate hydratase complex
Common wheat	p1247	A0A3B6C126	Cysteine proteinase inhibitor OS=Triticum aestivum OX=4565 PE=3 SV=1	0	1	1	0.65	15.727	1	F:GO:0004869	F:cysteine-type endopeptidase inhibitor activity
Common wheat	p1249	M7YQT8	Ribonuclease OS=Triticum urartu OX=4572 GN=TRIUR3_26718 PE=4 SV=1	0	1	1	0.75	34.0531	2	P:GO:0031047; C:GO:0016442	P:gene silencing by RNA; C:RISC complex
Common wheat	p1263	A0A1D5TKM2	Eukaryotic translation initiation factor 5A OS=Triticum aestivum OX=4565 PE=3 SV=1	6.66667	0.8	1	0.62	16.9841	4	P:GO:0045901; P:GO:0045905; F:GO:0003746; F:GO:0043022	P:positive regulation of translational elongation; P:positive regulation of translational termination; F:translation elongation factor activity; F:ribosome binding
Common wheat	p1267	A0A3B6GVC0	Uncharacterized protein OS=Triticum aestivum OX=4565 PE=3 SV=1	0	1	1	0.59	9.68386	0	0	0
Common wheat	p1268	A0A446U7I6	Uncharacterized protein OS=Triticum turgidum subsp. durum OX=4567 GN=TRITD_5Bv1G111290 PE=4 SV=1	0	1	1	0.57	7.63892	3	P:GO:0006099; P:GO:0015977; F:GO:0008964	P:tricarboxylic acid cycle; P:carbon fixation; F:phosphoenolpyruvate carboxylase activity
Common wheat	p1273	A0A446SYP6	Clathrin heavy chain OS=Triticum turgidum subsp. durum OX=4567 GN=TRITD_5Av1G114770 PE=3 SV=1	0	1	1	0.68	9.09343	7	P:GO:0006886; P:GO:0016192; F:GO:0005198; F:GO:0032051; C:GO:0030130; C:GO:0030132; C:GO:0071439	P:intracellular protein transport; P:vesicle-mediated transport; F:structural molecule activity; F:clathrin light chain binding; C:clathrin coat of trans-Golgi network vesicle; C:clathrin coat of coated pit; C:clathrin complex
Common wheat	p1275	A0A3B6JCA3	Cysteine proteinase inhibitor OS=Triticum aestivum OX=4565 PE=3 SV=1	0	1	1	0.89	24.9642	1	F:GO:0004869	F:cysteine-type endopeptidase inhibitor activity
Common wheat	p1276	A0A3B6MU19	Uncharacterized protein OS=Triticum aestivum OX=4565 PE=4 SV=1	3.33333	0.9	1	0.62	25.5784	0	0	0
Common wheat	p1278	A0A446NQ75	Phosphoenolpyruvate carboxylase OS=Triticum turgidum subsp. durum OX=4567 GN=TRITD_3Av1G191040 PE=3 SV=1	3.33333	0.9	1	0.66	18.0633	3	P:GO:0006099; P:GO:0015977; F:GO:0008964	P:tricarboxylic acid cycle; P:carbon fixation; F:phosphoenolpyruvate carboxylase activity
Common wheat	p1279	A0A446Y5Y7	Aldose 1-epimerase OS=Triticum turgidum subsp. durum OX=4567 GN=TRITD_7Bv1G026400 PE=3 SV=1	0	1	1	0.58	15.0812	3	P:GO:0019318; F:GO:0016853; F:GO:0030246	P:hexose metabolic process; F:isomerase activity; F:carbohydrate binding
Common wheat	p1281	A0A446Y3R2	H(+)-exporting diphosphatase OS=Triticum turgidum subsp. durum OX=4567 GN=TRITD_7Bv1G015430 PE=3 SV=1	0	1	1	0.64	16.181	4	P:GO:1902600; F:GO:0004427; F:GO:0009678; C:GO:0016020	P:proton transmembrane transport; F:inorganic diphosphatase activity; F:pyrophosphate hydrolysis-driven proton transmembrane transporter activity; C:membrane
Common wheat	p1284	A0A3B6SLN2	Catalase OS=Triticum aestivum OX=4565 PE=3 SV=1	0	1	1	0.62	32.4045	3	P:GO:0006979; F:GO:0004096; F:GO:0020037	P:response to oxidative stress; F:catalase activity; F:heme binding
Common wheat	p1285	M7YS11	Nuclear transport factor 2 OS=Triticum urartu OX=4572 GN=TRIUR3_20979 PE=4 SV=1	0	1	1	0.57	13.6407	2	P:GO:0006913; C:GO:0044613	P:nucleocytoplasmic transport; C:nuclear pore central transport channel
Common wheat	p1287	A0A446MW72	Uncharacterized protein OS=Triticum turgidum subsp. durum OX=4567 GN=TRITD_2Bv1G252080 PE=3 SV=1	0	1	1	0.87	21.6248	2	P:GO:0006508; F:GO:0008233	P:proteolysis; F:peptidase activity
Common wheat	p1293	A0A3B6KBM7	Uncharacterized protein OS=Triticum aestivum OX=4565 PE=4 SV=1	13.3333	0.8	0.8	0.89	64.5638	2	P:GO:0006952; C:GO:0005576	P:defense response; C:extracellular region
Common wheat	p1296	A0A446VGT7	Ribosomal_L14e domain-containing protein OS=Triticum turgidum subsp. durum OX=4567 GN=TRITD_6Av1G143400 PE=3 SV=1	0	1	1	0.52	26.5417	4	P:GO:0006412; F:GO:0003723; F:GO:0003735; C:GO:0005840	P:translation; F:RNA binding; F:structural constituent of ribosome; C:ribosome
Common wheat	p1304	A0A446KMV9	Xylose isomerase OS=Triticum turgidum subsp. durum OX=4567 GN=TRITD_2Av1G032620 PE=3 SV=1	6.66667	0.8	1	0.65	14.6563	2	P:GO:0005975; F:GO:0009045	P:carbohydrate metabolic process; F:xylose isomerase activity
Common wheat	p1307	A0A3B6AVR1	Uncharacterized protein OS=Triticum aestivum OX=4565 PE=3 SV=1	0	1	1	0.67	5.63153	4	P:GO:1901565; F:GO:0019239; C:GO:0005739; C:GO:0005829	P:organonitrogen compound catabolic process; F:deaminase activity; C:mitochondrion; C:cytosol
Common wheat	p1311	W5FWT6	Aldehyde dehydrogenase 7B1 OS=Triticum aestivum OX=4565 GN=ALDH7B1 PE=2 SV=1	0	1	1	0.58	7.60455	1	F:GO:0004029	F:aldehyde dehydrogenase (NAD+) activity
Common wheat	p1312	A0A446XBU7	Uncharacterized protein OS=Triticum turgidum subsp. durum OX=4567 GN=TRITD_7Av1G088430 PE=3 SV=1	0	1	1	0.89	41.6608	1	F:GO:0008171	F:O-methyltransferase activity
Common wheat	p1316	M8A310	Uncharacterized protein OS=Triticum urartu OX=4572 GN=TRIUR3_29139 PE=4 SV=1	0	1	1	0.93	24.2431	0	0	0
Common wheat	p1318	A0A446TFC5	UDP-glucose 6-dehydrogenase OS=Triticum turgidum subsp. durum OX=4567 GN=TRITD_5Av1G205610 PE=3 SV=1	0	1	1	0.67	24.1655	2	F:GO:0003979; F:GO:0051287	F:UDP-glucose 6-dehydrogenase activity; F:NAD binding
Common wheat	p1324	A0A3B6KFR1	DUF3700 domain-containing protein OS=Triticum aestivum OX=4565 PE=4 SV=1	0	1	1	0.74	14.0339	1	C:GO:0005886	C:plasma membrane
Common wheat	p1327	A0A3B6JCH1	Germin-like protein OS=Triticum aestivum OX=4565 PE=3 SV=1	0	1	1	0.65	38.794	1	F:GO:0030145	F:manganese ion binding
Common wheat	p1328	M7YZ42	Endoplasmin-like protein OS=Triticum urartu OX=4572 GN=TRIUR3_07487 PE=3 SV=1	0	1	1	0.71	16.7267	4	P:GO:0006457; F:GO:0005524; F:GO:0016887; F:GO:0051082	P:protein folding; F:ATP binding; F:ATP hydrolysis activity; F:unfolded protein binding
Common wheat	p1329	T1M5L0	SKP1-like protein OS=Triticum urartu OX=4572 PE=3 SV=1	0	1	1	0.85	30.2502	1	P:GO:0006511	P:ubiquitin-dependent protein catabolic process
Common wheat	p1336	A0A023W4F1	Chitinase OS=Triticum aestivum OX=4565 PE=4 SV=1	0	1	1	0.67	46.6127	5	P:GO:0005975; P:GO:0006032; P:GO:0016998; F:GO:0004568; F:GO:0008061	P:carbohydrate metabolic process; P:chitin catabolic process; P:cell wall macromolecule catabolic process; F:chitinase activity; F:chitin binding
Common wheat	p1337	T1L963	Uncharacterized protein OS=Triticum urartu OX=4572 PE=4 SV=1	0	1	1	0.8	26.4592	2	F:GO:0003924; F:GO:0005525	F:GTPase activity; F:GTP binding
Common wheat	p1339	A0A3B6TIH9	Uncharacterized protein OS=Triticum aestivum OX=4565 PE=3 SV=1	0	1	1	0.88	26.8496	3	P:GO:0042026; F:GO:0005524; F:GO:0016887	P:protein refolding; F:ATP binding; F:ATP hydrolysis activity
Common wheat	p1340	A0A446UMB6	Uncharacterized protein OS=Triticum turgidum subsp. durum OX=4567 GN=TRITD_5Bv1G199600 PE=3 SV=1	0	1	1	0.95	46.9835	2	P:GO:0005975; F:GO:0004553	P:carbohydrate metabolic process; F:hydrolase activity, hydrolyzing O-glycosyl compounds
Common wheat	p1341	A0A3B6QI12	Ubiquitin carboxyl-terminal hydrolase OS=Triticum aestivum OX=4565 PE=3 SV=1	0	1	1	0.83	23.9786	2	P:GO:0006511; F:GO:0004843	P:ubiquitin-dependent protein catabolic process; F:thiol-dependent deubiquitinase
Common wheat	p1351	M7Z5Z1	Uncharacterized protein OS=Triticum urartu OX=4572 GN=TRIUR3_30581 PE=4 SV=1	6.66667	0.8	1	0.58	13.7258	2	P:GO:0006457; C:GO:0009506	P:protein folding; C:plasmodesma
Common wheat	p1353	A0A3B6SG07	SHSP domain-containing protein OS=Triticum aestivum OX=4565 PE=3 SV=1	0	1	1	0.77	28.7046	7	P:GO:0006457; P:GO:0009408; P:GO:0009651; P:GO:0042542; P:GO:0051259; F:GO:0043621; F:GO:0051082	P:protein folding; P:response to heat; P:response to salt stress; P:response to hydrogen peroxide; P:protein complex oligomerization; F:protein self-association; F:unfolded protein binding
Common wheat	p1359	A0A446JPG8	Dihydrolipoyl dehydrogenase OS=Triticum turgidum subsp. durum OX=4567 GN=TRITD_1Bv1G056570 PE=3 SV=1	0	1	1	0.55	10.8528	3	P:GO:0045454; F:GO:0004148; F:GO:0050660	P:cell redox homeostasis; F:dihydrolipoyl dehydrogenase activity; F:flavin adenine dinucleotide binding
Common wheat	p1360	A0A3B6JED4	VOC domain-containing protein OS=Triticum aestivum OX=4565 PE=4 SV=1	3.33333	0.9	1	0.65	24.3912	1	F:GO:0016829	F:lyase activity
Common wheat	p1363	A0A3B6DIS9	Uncharacterized protein OS=Triticum aestivum OX=4565 PE=4 SV=1	0	1	1	0.56	19.1045	0	0	0
Common wheat	p1369	A0A3B6AZ05	ATP synthase subunit d, mitochondrial OS=Triticum aestivum OX=4565 PE=3 SV=1	0	1	1	0.65	28.8224	3	P:GO:0015986; F:GO:0015078; C:GO:0000276	P:ATP synthesis coupled proton transport; F:proton transmembrane transporter activity; C:mitochondrial proton-transporting ATP synthase complex, coupling factor F(o)
Common wheat	p1372	A0A446SXR2	Uncharacterized protein OS=Triticum turgidum subsp. durum OX=4567 GN=TRITD_5Av1G108790 PE=3 SV=1	0	1	1	0.91	18.6725	3	P:GO:0006412; F:GO:0003735; C:GO:0005840	P:translation; F:structural constituent of ribosome; C:ribosome
Common wheat	p1377	Q6RUJ0	Glutamine synthetase OS=Triticum aestivum OX=4565 GN=GS PE=3 SV=1	0	1	1	0.75	21.1644	2	P:GO:0006542; F:GO:0004356	P:glutamine biosynthetic process; F:glutamate-ammonia ligase activity
Common wheat	p1378	A0A3B5ZN99	Glucose-6-phosphate isomerase OS=Triticum aestivum OX=4565 PE=3 SV=1	0	1	1	0.81	21.049	3	P:GO:0006094; P:GO:0006096; F:GO:0004347	P:gluconeogenesis; P:glycolytic process; F:glucose-6-phosphate isomerase activity
Common wheat	p1386	A0A446LCN6	Glutathione peroxidase OS=Triticum turgidum subsp. durum OX=4567 GN=TRITD_2Av1G241870 PE=3 SV=1	0	1	1	0.57	14.4057	2	P:GO:0006979; F:GO:0004602	P:response to oxidative stress; F:glutathione peroxidase activity
Common wheat	p1390	A0A3B6R7B8	AAI domain-containing protein OS=Triticum aestivum OX=4565 PE=4 SV=1	0	1	1	0.91	96.4281	1	F:GO:0045735	F:nutrient reservoir activity
Common wheat	p1391	A0A446WXW6	AAI domain-containing protein OS=Triticum turgidum subsp. durum OX=4567 GN=TRITD_7Av1G008680 PE=4 SV=1	10	0.8	0.9	0.95	53.9108	1	F:GO:0045735	F:nutrient reservoir activity
Common wheat	p1400	A0A3B6EH06	Uncharacterized protein OS=Triticum aestivum OX=4565 PE=3 SV=1	0	1	1	0.73	11.2018	2	F:GO:0005524; F:GO:0016887	F:ATP binding; F:ATP hydrolysis activity
Common wheat	p1401	A0A341P3U8	BOWMAN_BIRK domain-containing protein OS=Triticum aestivum OX=4565 PE=4 SV=1	0	1	1	0.81	27.5852	2	F:GO:0004867; C:GO:0005576	F:serine-type endopeptidase inhibitor activity; C:extracellular region
Common wheat	p1402	A0A3B6GM87	Pyruvate decarboxylase OS=Triticum aestivum OX=4565 PE=3 SV=1	10	0.8	0.9	0.65	40.9722	3	F:GO:0000287; F:GO:0016831; F:GO:0030976	F:magnesium ion binding; F:carboxy-lyase activity; F:thiamine pyrophosphate binding
Common wheat	p1404	A0A446UPS6	Uncharacterized protein OS=Triticum turgidum subsp. durum OX=4567 GN=TRITD_5Bv1G211470 PE=4 SV=1	0	1	1	0.84	16.704	3	P:GO:0006749; F:GO:0004364; F:GO:0005515	P:glutathione metabolic process; F:glutathione transferase activity; F:protein binding
Common wheat	p1407	M8B253	Dihydrolipoyl dehydrogenase 1, mitochondrial OS=Triticum urartu OX=4572 GN=TRIUR3_30258 PE=4 SV=1	0	1	1	0.8	22.4864	3	P:GO:0045454; F:GO:0016491; F:GO:0050660	P:cell redox homeostasis; F:oxidoreductase activity; F:flavin adenine dinucleotide binding
Common wheat	p1410	M7Y7B6	Importin subunit alpha-1b OS=Triticum urartu OX=4572 GN=TRIUR3_30529 PE=3 SV=1	0	1	1	0.74	10.1159	3	P:GO:0006606; F:GO:0005515; F:GO:0061608	P:protein import into nucleus; F:protein binding; F:nuclear import signal receptor activity
Common wheat	p1411	E5F116	Lipoxygenase OS=Triticum turgidum subsp. durum OX=4567 GN=Lpx-B1.1 PE=2 SV=1	6.66667	0.9	0.9	0.65	35.8724	3	F:GO:0005515; F:GO:0016702; F:GO:0046872	F:protein binding; F:oxidoreductase activity, acting on single donors with incorporation of molecular oxygen, incorporation of two atoms of oxygen; F:metal ion binding
Common wheat	p1417	M7YH37	PfkB domain-containing protein OS=Triticum urartu OX=4572 GN=TRIUR3_22532 PE=4 SV=1	0	1	1	0.58	13.3928	3	P:GO:0016310; F:GO:0016301; F:GO:0016773	P:phosphorylation; F:kinase activity; F:phosphotransferase activity, alcohol group as acceptor
Common wheat	p1419	A0A3B6QC70	Uncharacterized protein OS=Triticum aestivum OX=4565 PE=4 SV=1	3.33333	0.9	1	0.96	60.1673	2	F:GO:0003676; F:GO:0008270	F:nucleic acid binding; F:zinc ion binding
Common wheat	p1422	A0A446NK22	Uncharacterized protein OS=Triticum turgidum subsp. durum OX=4567 GN=TRITD_3Av1G165800 PE=4 SV=1	0	1	1	0.85	21.5759	2	F:GO:0003924; F:GO:0005525	F:GTPase activity; F:GTP binding
Common wheat	p1426	A0A446PYE9	Phytocyanin domain-containing protein OS=Triticum turgidum subsp. durum OX=4567 GN=TRITD_3Bv1G163260 PE=4 SV=1	0	1	1	0.6	21.3099	1	F:GO:0009055	F:electron transfer activity
Common wheat	p1429	A0A3B6B5J2	Uncharacterized protein OS=Triticum aestivum OX=4565 PE=4 SV=1	0	1	1	0.87	45.8616	6	P:GO:0006357; P:GO:0035556; F:GO:0000978; F:GO:0000981; C:GO:0005667; C:GO:0031519	P:regulation of transcription by RNA polymerase II; P:intracellular signal transduction; F:RNA polymerase II cis-regulatory region sequence-specific DNA binding; F:DNA-binding transcription factor activity, RNA polymerase II-specific; C:transcription regulator complex; C:PcG protein complex
Common wheat	p1432	M7ZIW6	RuBisCO large subunit-binding protein subunit beta, chloroplastic OS=Triticum urartu OX=4572 GN=TRIUR3_03226 PE=3 SV=1	10	0.7	1	0.74	29.4687	3	P:GO:0042026; F:GO:0005524; F:GO:0016887	P:protein refolding; F:ATP binding; F:ATP hydrolysis activity
Common wheat	p1433	T1NHC7	Uncharacterized protein OS=Triticum urartu OX=4572 PE=4 SV=1	0	1	1	0.89	59.1277	2	F:GO:0005524; F:GO:0016887	F:ATP binding; F:ATP hydrolysis activity
Common wheat	p1435	A0A446PP10	Ribosomal_L7Ae domain-containing protein OS=Triticum turgidum subsp. durum OX=4567 GN=TRITD_3Bv1G094260 PE=3 SV=1	0	1	1	0.73	20.4846	3	F:GO:0003723; F:GO:0003735; C:GO:0022625	F:RNA binding; F:structural constituent of ribosome; C:cytosolic large ribosomal subunit
Common wheat	p1441	A0A3B6FGC8	Inorganic diphosphatase OS=Triticum aestivum OX=4565 PE=3 SV=1	0	1	1	0.75	18.5257	4	P:GO:0006796; F:GO:0000287; F:GO:0004427; C:GO:0005737	P:phosphate-containing compound metabolic process; F:magnesium ion binding; F:inorganic diphosphatase activity; C:cytoplasm
Common wheat	p1444	A0A446Y410	40S ribosomal protein S30 OS=Triticum turgidum subsp. durum OX=4567 GN=TRITD_7Bv1G012910 PE=3 SV=1	0	1	1	0.8	12.5738	3	P:GO:0006412; F:GO:0003735; C:GO:0005840	P:translation; F:structural constituent of ribosome; C:ribosome
Common wheat	p1446	A0A3B6C759	Ribosomal_L18_c domain-containing protein OS=Triticum aestivum OX=4565 PE=3 SV=1	0	1	1	0.56	38.4991	4	P:GO:0006412; F:GO:0003735; F:GO:0008097; C:GO:0005840	P:translation; F:structural constituent of ribosome; F:5S rRNA binding; C:ribosome
Common wheat	p1448	A0A446QS76	NAD(P)-bd_dom domain-containing protein OS=Triticum turgidum subsp. durum OX=4567 GN=TRITD_4Av1G045760 PE=4 SV=1	0	1	1	0.59	7.07202	3	P:GO:0042732; F:GO:0048040; F:GO:0070403	P:D-xylose metabolic process; F:UDP-glucuronate decarboxylase activity; F:NAD+ binding
Common wheat	p1454	A0A446VU80	S-(hydroxymethyl)glutathione dehydrogenase OS=Triticum turgidum subsp. durum OX=4567 GN=TRITD_6Av1G218720 PE=3 SV=1	0	1	1	0.64	25.8653	3	P:GO:0006069; F:GO:0008270; F:GO:0051903	P:ethanol oxidation; F:zinc ion binding; F:S-(hydroxymethyl)glutathione dehydrogenase activity
Common wheat	p1457	A0A446YBE1	Uncharacterized protein OS=Triticum turgidum subsp. durum OX=4567 GN=TRITD_7Bv1G062440 PE=3 SV=1	16.6667	0.6	0.9	0.82	59.7186	1	F:GO:0008171	F:O-methyltransferase activity
Common wheat	p1460	A0A3B6HQ83	L-ascorbate peroxidase OS=Triticum aestivum OX=4565 PE=3 SV=1	0	1	1	0.53	16.5143	3	P:GO:0034599; F:GO:0004601; F:GO:0020037	P:cellular response to oxidative stress; F:peroxidase activity; F:heme binding
Common wheat	p1461	A0A446UME1	Uncharacterized protein OS=Triticum turgidum subsp. durum OX=4567 GN=TRITD_5Bv1G199790 PE=3 SV=1	13.3333	0.7	0.9	0.82	25.4831	2	P:GO:0005975; F:GO:0004553	P:carbohydrate metabolic process; F:hydrolase activity, hydrolyzing O-glycosyl compounds
Common wheat	p1464	A0A3B6HR92	Lactamase_B domain-containing protein OS=Triticum aestivum OX=4565 PE=3 SV=1	0	1	1	0.82	17.7227	2	P:GO:0019243; F:GO:0004416	P:methylglyoxal catabolic process to D-lactate via S-lactoyl-glutathione; F:hydroxyacylglutathione hydrolase activity
Common wheat	p1469	A0A446U2E7	DUF3700 domain-containing protein OS=Triticum turgidum subsp. durum OX=4567 GN=TRITD_5Bv1G082420 PE=4 SV=1	0	1	1	0.52	18.3873	1	C:GO:0005886	C:plasma membrane
Common wheat	p1471	T1MX95	Cysteine proteinase inhibitor OS=Triticum urartu OX=4572 PE=3 SV=1	0	1	1	0.62	12.0977	1	F:GO:0004869	F:cysteine-type endopeptidase inhibitor activity
Common wheat	p1474	T1M285	Uncharacterized protein OS=Triticum urartu OX=4572 PE=4 SV=1	16.6667	0.7	0.8	0.84	34.8122	5	P:GO:0009832; P:GO:0033356; F:GO:0052691; C:GO:0005794; C:GO:0005829	P:plant-type cell wall biogenesis; P:UDP-L-arabinose metabolic process; F:UDP-arabinopyranose mutase activity; C:Golgi apparatus; C:cytosol
Common wheat	p1484	A0A3B5YUK3	Uncharacterized protein OS=Triticum aestivum OX=4565 PE=4 SV=1	0	1	1	0.75	12.1389	2	F:GO:0005524; F:GO:0016887	F:ATP binding; F:ATP hydrolysis activity
Common wheat	p1486	A0A446WVP6	Phosphogluconate dehydrogenase (NADP(+)-dependent, decarboxylating) OS=Triticum turgidum subsp. durum OX=4567 GN=TRITD_7Av1G001090 PE=3 SV=1	0	1	1	0.62	15.2617	3	P:GO:0006098; F:GO:0004616; F:GO:0050661	P:pentose-phosphate shunt; F:phosphogluconate dehydrogenase (decarboxylating) activity; F:NADP binding
Common wheat	p1490	A0A3B6NLY0	Glyceraldehyde-3-phosphate dehydrogenase OS=Triticum aestivum OX=4565 PE=3 SV=1	0	1	1	0.69	63.1959	4	P:GO:0006006; F:GO:0016620; F:GO:0050661; F:GO:0051287	P:glucose metabolic process; F:oxidoreductase activity, acting on the aldehyde or oxo group of donors, NAD or NADP as acceptor; F:NADP binding; F:NAD binding
Common wheat	p1494	T1N7Z0	Uncharacterized protein OS=Triticum urartu OX=4572 PE=3 SV=1	13.3333	0.7	0.9	0.64	33.1748	0	0	0
Common wheat	p1496	T1NMX9	Uncharacterized protein OS=Triticum urartu OX=4572 PE=3 SV=1	6.66667	0.8	1	0.76	66.878	4	P:GO:0006457; F:GO:0005509; F:GO:0051082; C:GO:0005783	P:protein folding; F:calcium ion binding; F:unfolded protein binding; C:endoplasmic reticulum
Common wheat	p1497	A0A3B5XXA2	40S ribosomal protein S7 OS=Triticum aestivum OX=4565 PE=3 SV=1	16.6667	0.7	0.8	0.84	27.2167	3	P:GO:0006412; F:GO:0003735; C:GO:0005840	P:translation; F:structural constituent of ribosome; C:ribosome
Common wheat	p1504	A0A3B6QDC6	Uncharacterized protein OS=Triticum aestivum OX=4565 PE=4 SV=1	0	1	1	0.72	18.0531	0	0	0
Common wheat	p1505	A0A446JQ61	Uncharacterized protein OS=Triticum turgidum subsp. durum OX=4567 GN=TRITD_1Bv1G063310 PE=4 SV=1	10	0.8	0.9	0.86	18.5928	2	F:GO:0005524; F:GO:0016887	F:ATP binding; F:ATP hydrolysis activity
Common wheat	p1510	P84971	Defensin Tk-AMP-D4 OS=Triticum kiharae OX=376535 PE=1 SV=1	0	1	1	0.9	57.6691	1	P:GO:0006952	P:defense response
Common wheat	p1512	M7ZA82	Pyrophosphate--fructose 6-phosphate 1-phosphotransferase subunit alpha OS=Triticum urartu OX=4572 GN=TRIUR3_26486 PE=4 SV=1	0	1	1	0.66	9.08935	2	P:GO:0006096; F:GO:0003872	P:glycolytic process; F:6-phosphofructokinase activity
Common wheat	p1513	M8AAP6	Sucrose synthase 2 OS=Triticum urartu OX=4572 GN=TRIUR3_26829 PE=4 SV=1	0	1	1	0.87	18.1535	2	P:GO:0005985; F:GO:0016157	P:sucrose metabolic process; F:sucrose synthase activity
Common wheat	p1514	U3N049	Glutamine synthetase OS=Triticum turgidum OX=4571 GN=GSe-B4 PE=3 SV=1	0	1	1	0.76	27.0958	2	P:GO:0006542; F:GO:0004356	P:glutamine biosynthetic process; F:glutamate-ammonia ligase activity
Common wheat	p1515	A0A3B6ILN0	Pyr_redox_2 domain-containing protein OS=Triticum aestivum OX=4565 PE=4 SV=1	0	1	1	0.86	32.6823	2	F:GO:0016491; F:GO:0050660	F:oxidoreductase activity; F:flavin adenine dinucleotide binding
Common wheat	p1519	M8AQR1	RuBisCO large subunit-binding protein subunit alpha, chloroplastic OS=Triticum urartu OX=4572 GN=TRIUR3_06563 PE=3 SV=1	3.33333	0.9	1	0.63	13.871	3	P:GO:0042026; F:GO:0005524; F:GO:0016887	P:protein refolding; F:ATP binding; F:ATP hydrolysis activity
Common wheat	p1520	A0A3B6B7S9	Uncharacterized protein OS=Triticum aestivum OX=4565 PE=4 SV=1	0	1	1	0.58	10.4503	1	P:GO:0050832	P:defense response to fungus
Common wheat	p1521	A0A1D5SRX8	60S ribosomal protein L18a OS=Triticum aestivum OX=4565 PE=3 SV=1	0	1	1	0.65	13.2236	3	P:GO:0006412; F:GO:0003735; C:GO:0005840	P:translation; F:structural constituent of ribosome; C:ribosome
Common wheat	p1523	A0A446P083	RRM domain-containing protein OS=Triticum turgidum subsp. durum OX=4567 GN=TRITD_3Av1G241510 PE=4 SV=1	0	1	1	0.68	10.1823	1	F:GO:0003676	F:nucleic acid binding
Common wheat	p1524	A0A077RZ13	Uncharacterized protein OS=Triticum aestivum OX=4565 GN=TRAES_3BF077600090CFD_c1 PE=3 SV=1	0	1	1	0.75	9.9466	3	P:GO:0006886; F:GO:0003924; F:GO:0005525	P:intracellular protein transport; F:GTPase activity; F:GTP binding
Common wheat	p1525	M7ZME5	Lysosomal beta glucosidase OS=Triticum urartu OX=4572 GN=TRIUR3_13788 PE=3 SV=1	0	1	1	0.7	59.1554	2	P:GO:0005975; F:GO:0004553	P:carbohydrate metabolic process; F:hydrolase activity, hydrolyzing O-glycosyl compounds
Common wheat	p1526	A0A446W4Y7	Uncharacterized protein OS=Triticum turgidum subsp. durum OX=4567 GN=TRITD_6Bv1G046850 PE=4 SV=1	3.33333	0.9	1	0.83	31.1238	0	0	0
Common wheat	p1527	A0A3B5XT95	Uncharacterized protein OS=Triticum aestivum OX=4565 PE=4 SV=1	0	1	1	0.54	8.57783	2	F:GO:0003924; F:GO:0005525	F:GTPase activity; F:GTP binding
Common wheat	p1531	A0A446PWA6	Uncharacterized protein OS=Triticum turgidum subsp. durum OX=4567 GN=TRITD_3Bv1G149360 PE=3 SV=1	0	1	1	0.65	11.9458	1	P:GO:0009415	P:response to water
Common wheat	p1542	A0A446INR7	Uncharacterized protein OS=Triticum turgidum subsp. durum OX=4567 GN=TRITD_1Av1G039750 PE=4 SV=1	0	1	1	0.55	11.6567	1	F:GO:0005515	F:protein binding
Common wheat	p1546	A0A3B6PLT1	Glutathione peroxidase OS=Triticum aestivum OX=4565 PE=3 SV=1	20	0.7	0.8	0.56	31.3124	2	P:GO:0006979; F:GO:0004602	P:response to oxidative stress; F:glutathione peroxidase activity
Common wheat	p1553	M7Z077	RNase H domain-containing protein OS=Triticum urartu OX=4572 GN=TRIUR3_05357 PE=4 SV=1	0	1	1	0.84	35.9498	2	F:GO:0003676; F:GO:0004523	F:nucleic acid binding; F:RNA-DNA hybrid ribonuclease activity
Common wheat	p1555	A0A3B6MWT3	Alpha-1,4 glucan phosphorylase OS=Triticum aestivum OX=4565 PE=3 SV=1	0	1	1	0.76	21.1323	3	P:GO:0005975; F:GO:0008184; F:GO:0030170	P:carbohydrate metabolic process; F:glycogen phosphorylase activity; F:pyridoxal phosphate binding
Common wheat	p1556	A0A446YV06	Glyceraldehyde-3-phosphate dehydrogenase OS=Triticum turgidum subsp. durum OX=4567 GN=TRITD_7Bv1G201740 PE=3 SV=1	10	0.7	1	0.95	86.0575	4	P:GO:0006006; F:GO:0016620; F:GO:0050661; F:GO:0051287	P:glucose metabolic process; F:oxidoreductase activity, acting on the aldehyde or oxo group of donors, NAD or NADP as acceptor; F:NADP binding; F:NAD binding
Common wheat	p1557	A0A446N762	Glutaminyl-tRNA synthetase OS=Triticum turgidum subsp. durum OX=4567 GN=TRITD_3Av1G035120 PE=3 SV=1	6.66667	0.8	1	0.94	47.0165	4	P:GO:0006425; F:GO:0004819; F:GO:0005524; C:GO:0005737	P:glutaminyl-tRNA aminoacylation; F:glutamine-tRNA ligase activity; F:ATP binding; C:cytoplasm
Common wheat	p1558	A0A446JZ07	Peptidase_M24 domain-containing protein OS=Triticum turgidum subsp. durum OX=4567 GN=TRITD_1Bv1G135840 PE=3 SV=1	0	1	1	0.54	21.9347	1	C:GO:0016021	C:integral component of membrane
Common wheat	p1567	A0A1D5UUP9	Uncharacterized protein OS=Triticum aestivum OX=4565 PE=3 SV=1	0	1	1	0.68	18.2356	3	P:GO:0006457; F:GO:0005524; F:GO:0016887	P:protein folding; F:ATP binding; F:ATP hydrolysis activity
Common wheat	p1569	A0A3B5Z5E9	Uncharacterized protein OS=Triticum aestivum OX=4565 PE=3 SV=1	0	1	1	0.55	13.1841	2	P:GO:0006508; F:GO:0004185	P:proteolysis; F:serine-type carboxypeptidase activity
Common wheat	p1573	T1MDN2	Asparagine synthetase [glutamine-hydrolyzing] OS=Triticum urartu OX=4572 PE=4 SV=1	0	1	1	0.7	28.8261	2	P:GO:0006529; F:GO:0004066	P:asparagine biosynthetic process; F:asparagine synthase (glutamine-hydrolyzing) activity
Common wheat	p1574	M7ZWK4	Calmodulin-binding transcription activator 2 OS=Triticum urartu OX=4572 GN=TRIUR3_23792 PE=3 SV=1	0	1	1	0.71	16.4217	2	F:GO:0003677; F:GO:0005515	F:DNA binding; F:protein binding
Common wheat	p1575	A0A446VJB0	HMG box domain-containing protein OS=Triticum turgidum subsp. durum OX=4567 GN=TRITD_6Av1G161690 PE=4 SV=1	0	1	1	0.57	11.1867	2	F:GO:0003677; C:GO:0005634	F:DNA binding; C:nucleus
Common wheat	p1576	A0A3B6SHE9	FAS1 domain-containing protein OS=Triticum aestivum OX=4565 PE=3 SV=1	0	1	1	0.9	16.1899	2	F:GO:0046983; C:GO:0046658	F:protein dimerization activity; C:anchored component of plasma membrane
Common wheat	p1578	A0A446LBA6	Glutamate dehydrogenase OS=Triticum turgidum subsp. durum OX=4567 GN=TRITD_2Av1G230970 PE=3 SV=1	0	1	1	0.61	7.84924	2	P:GO:0006520; F:GO:0016639	P:cellular amino acid metabolic process; F:oxidoreductase activity, acting on the CH-NH2 group of donors, NAD or NADP as acceptor
Common wheat	p1582	A0A446QK91	Proteasome subunit alpha type OS=Triticum turgidum subsp. durum OX=4567 GN=TRITD_4Av1G001940 PE=3 SV=1	0	1	1	0.67	8.76335	2	P:GO:0006511; C:GO:0019773	P:ubiquitin-dependent protein catabolic process; C:proteasome core complex, alpha-subunit complex
Common wheat	p1583	I3RN54	Inorganic diphosphatase OS=Triticum aestivum OX=4565 GN=IPP1-1 PE=2 SV=1	0	1	1	0.68	16.5715	4	P:GO:0006796; F:GO:0000287; F:GO:0004427; C:GO:0005737	P:phosphate-containing compound metabolic process; F:magnesium ion binding; F:inorganic diphosphatase activity; C:cytoplasm
Common wheat	p1588	A0A446MX17	Uncharacterized protein OS=Triticum turgidum subsp. durum OX=4567 GN=TRITD_2Bv1G252080 PE=3 SV=1	0	1	1	0.87	21.6248	2	P:GO:0006508; F:GO:0008233	P:proteolysis; F:peptidase activity
Common wheat	p1589	M7ZNT7	Monodehydroascorbate reductase OS=Triticum urartu OX=4572 GN=TRIUR3_15753 PE=4 SV=1	13.3333	0.6	1	0.67	27.2528	2	F:GO:0016491; F:GO:0050660	F:oxidoreductase activity; F:flavin adenine dinucleotide binding
Common wheat	p1595	A0A3B6N0L6	Ribonuclease OS=Triticum aestivum OX=4565 PE=4 SV=1	6.66667	0.8	1	0.71	13.7503	2	P:GO:0031047; C:GO:0016442	P:gene silencing by RNA; C:RISC complex
Common wheat	p1601	A0A446M0H6	Eukaryotic translation initiation factor 6 OS=Triticum turgidum subsp. durum OX=4567 GN=EIF6 PE=3 SV=1	0	1	1	0.61	10.3692	2	P:GO:0042256; F:GO:0043022	P:mature ribosome assembly; F:ribosome binding
Common wheat	p1603	A0A1D5US94	Uncharacterized protein OS=Triticum aestivum OX=4565 PE=3 SV=1	0	1	1	0.64	14.0145	2	F:GO:0008171; F:GO:0046983	F:O-methyltransferase activity; F:protein dimerization activity
Common wheat	p1604	A0A446PBP7	Uncharacterized protein OS=Triticum turgidum subsp. durum OX=4567 GN=TRITD_3Bv1G013770 PE=4 SV=1	6.66667	0.8	1	0.79	28.1561	0	0	0
Common wheat	p1610	A0A446PPM5	Coatomer subunit beta OS=Triticum turgidum subsp. durum OX=4567 GN=TRITD_3Bv1G097990 PE=4 SV=1	0	1	1	0.51	27.8054	4	P:GO:0006886; P:GO:0016192; F:GO:0005198; C:GO:0030126	P:intracellular protein transport; P:vesicle-mediated transport; F:structural molecule activity; C:COPI vesicle coat
Common wheat	p1613	A0A446TFD3	Alpha-1,4 glucan phosphorylase OS=Triticum turgidum subsp. durum OX=4567 GN=TRITD_5Av1G205670 PE=3 SV=1	6.66667	0.8	1	0.58	13.9871	3	P:GO:0005975; F:GO:0008184; F:GO:0030170	P:carbohydrate metabolic process; F:glycogen phosphorylase activity; F:pyridoxal phosphate binding
Common wheat	p1618	A0A3B6TLP2	Uncharacterized protein OS=Triticum aestivum OX=4565 PE=4 SV=1	0	1	1	0.86	33.4694	5	P:GO:0036529; P:GO:0106046; F:GO:0036524; C:GO:0005634; C:GO:0005829	P:protein deglycation, glyoxal removal; P:guanine deglycation, glyoxal removal; F:protein deglycase activity; C:nucleus; C:cytosol
Common wheat	p1623	P10969	Agglutinin isolectin 3 (Fragment) OS=Triticum aestivum OX=4565 PE=1 SV=1	0	1	1	0.78	18.8091	1	F:GO:0008061	F:chitin binding
Common wheat	p1634	A0A3B6NSH3	Methyltransf_11 domain-containing protein OS=Triticum aestivum OX=4565 PE=3 SV=1	6.66667	0.8	1	0.61	23.4344	2	P:GO:0032259; F:GO:0008168	P:methylation; F:methyltransferase activity
Common wheat	p1635	A0A3B6FQD3	Uncharacterized protein OS=Triticum aestivum OX=4565 PE=3 SV=1	0	1	1	0.69	24.4395	0	0	0
Common wheat	p1643	M7ZZZ8	Subtilisin-like protease OS=Triticum urartu OX=4572 GN=TRIUR3_02213 PE=4 SV=1	0	1	1	0.62	12.8847	5	P:GO:0010951; F:GO:0004866; F:GO:0008233; C:GO:0005829; C:GO:0005886	P:negative regulation of endopeptidase activity; F:endopeptidase inhibitor activity; F:peptidase activity; C:cytosol; C:plasma membrane
Common wheat	p1645	A0A446UBI9	Usp domain-containing protein OS=Triticum turgidum subsp. durum OX=4567 GN=TRITD_5Bv1G136320 PE=4 SV=1	0	1	1	0.85	35.3452	0	0	0
Common wheat	p1649	A0A3B6C4A1	Isopentenyl-diphosphate Delta-isomerase OS=Triticum aestivum OX=4565 PE=3 SV=1	0	1	1	0.71	13.0176	2	P:GO:0008299; F:GO:0004452	P:isoprenoid biosynthetic process; F:isopentenyl-diphosphate delta-isomerase activity
Common wheat	p1655	A0A3B6QMI9	Aldedh domain-containing protein OS=Triticum aestivum OX=4565 PE=3 SV=1	0	1	1	0.57	13.7383	1	F:GO:0016491	F:oxidoreductase activity
Common wheat	p1656	A0A3B6C6P1	Uncharacterized protein OS=Triticum aestivum OX=4565 PE=3 SV=1	6.66667	0.8	1	0.69	30.9359	1	F:GO:0016491	F:oxidoreductase activity
Common wheat	p1657	M7ZC65	Succinate-semialdehyde dehydrogenase, mitochondrial OS=Triticum urartu OX=4572 GN=TRIUR3_22147 PE=3 SV=1	6.66667	0.8	1	0.87	22.8842	1	F:GO:0016620	F:oxidoreductase activity, acting on the aldehyde or oxo group of donors, NAD or NADP as acceptor
Common wheat	p1658	A0A446NI37	Aldo_ket_red domain-containing protein OS=Triticum turgidum subsp. durum OX=4567 GN=TRITD_3Av1G147580 PE=4 SV=1	6.66667	0.8	1	0.77	19.7709	1	F:GO:0047834	F:D-threo-aldose 1-dehydrogenase activity
Common wheat	p1664	A0A446L5Z9	Uncharacterized protein OS=Triticum turgidum subsp. durum OX=4567 GN=TRITD_2Av1G198110 PE=4 SV=1	3.33333	0.9	1	0.57	33.6551	3	P:GO:0005975; F:GO:0016853; F:GO:0030246	P:carbohydrate metabolic process; F:isomerase activity; F:carbohydrate binding
Common wheat	p1665	A9U8F9	Alcohol dehydrogenase ADH3D OS=Triticum aestivum OX=4565 PE=2 SV=1	0	1	1	0.7	13.8419	5	P:GO:0046294; F:GO:0004024; F:GO:0008270; F:GO:0051903; C:GO:0005829	P:formaldehyde catabolic process; F:alcohol dehydrogenase activity, zinc-dependent; F:zinc ion binding; F:S-(hydroxymethyl)glutathione dehydrogenase activity; C:cytosol
Common wheat	p1666	A0A3B6QMR3	Salt-induced YSK2 dehydrin 3 OS=Triticum aestivum OX=4565 PE=3 SV=1	0	1	1	0.6	10.9589	1	P:GO:0009415	P:response to water
Common wheat	p1667	A0A446X784	Uncharacterized protein OS=Triticum turgidum subsp. durum OX=4567 GN=TRITD_7Av1G058130 PE=4 SV=1	6.66667	0.8	1	0.84	16.8627	2	F:GO:0005509; F:GO:0005544	F:calcium ion binding; F:calcium-dependent phospholipid binding
Common wheat	p1677	A0A446MFB6	Uncharacterized protein OS=Triticum turgidum subsp. durum OX=4567 GN=TRITD_2Bv1G161840 PE=4 SV=1	20	0.5	0.9	0.68	24.5461	3	P:GO:0005975; F:GO:0016853; F:GO:0030246	P:carbohydrate metabolic process; F:isomerase activity; F:carbohydrate binding
Common wheat	p1680	A0A446NZZ0	AAA domain-containing protein OS=Triticum turgidum subsp. durum OX=4567 GN=TRITD_3Av1G241350 PE=3 SV=1	0	1	1	0.61	12.326	5	P:GO:0030163; F:GO:0005524; F:GO:0016887; F:GO:0036402; C:GO:0005737	P:protein catabolic process; F:ATP binding; F:ATP hydrolysis activity; F:proteasome-activating activity; C:cytoplasm
Common wheat	p1682	A0A3B6PLQ2	Uncharacterized protein OS=Triticum aestivum OX=4565 PE=4 SV=1	0	1	1	0.75	12.152	2	F:GO:0003924; F:GO:0005525	F:GTPase activity; F:GTP binding
Common wheat	p1684	A0A446UPU1	Uncharacterized protein OS=Triticum turgidum subsp. durum OX=4567 GN=TRITD_5Bv1G211650 PE=3 SV=1	16.6667	0.7	0.9	0.68	49.1484	1	P:GO:0009415	P:response to water
Common wheat	p1687	A0A1D5UPJ6	Pyruvate kinase OS=Triticum aestivum OX=4565 PE=3 SV=1	0	1	1	0.57	7.85149	4	P:GO:0006096; F:GO:0000287; F:GO:0004743; F:GO:0030955	P:glycolytic process; F:magnesium ion binding; F:pyruvate kinase activity; F:potassium ion binding
Common wheat	p1690	M7YUS0	Ras-related protein RGP2 OS=Triticum urartu OX=4572 GN=TRIUR3_22648 PE=4 SV=1	0	1	1	0.8	22.5182	2	F:GO:0003924; F:GO:0005525	F:GTPase activity; F:GTP binding
Common wheat	p1699	A0A446J4H9	Uncharacterized protein OS=Triticum turgidum subsp. durum OX=4567 GN=TRITD_1Av1G174960 PE=3 SV=1	13.3333	0.7	0.9	0.63	44.9652	3	P:GO:0006561; F:GO:0016491; C:GO:0005737	P:proline biosynthetic process; F:oxidoreductase activity; C:cytoplasm
Common wheat	p1701	A0A1D5UPW5	Serine hydroxymethyltransferase OS=Triticum aestivum OX=4565 PE=3 SV=1	0	1	1	0.72	8.50337	4	P:GO:0019264; P:GO:0035999; F:GO:0004372; F:GO:0030170	P:glycine biosynthetic process from serine; P:tetrahydrofolate interconversion; F:glycine hydroxymethyltransferase activity; F:pyridoxal phosphate binding
Common wheat	p1707	A0A3B6JJ66	Pyruvate decarboxylase OS=Triticum aestivum OX=4565 PE=3 SV=1	0	1	1	0.8	17.1873	3	F:GO:0000287; F:GO:0016831; F:GO:0030976	F:magnesium ion binding; F:carboxy-lyase activity; F:thiamine pyrophosphate binding
Common wheat	p1709	B3TPV1	Polyphenol oxidase OS=Triticum monococcum subsp. aegilopoides OX=52163 GN=Ppo-A1 PE=3 SV=1	0	1	1	0.95	45.1408	2	P:GO:0046148; F:GO:0004097	P:pigment biosynthetic process; F:catechol oxidase activity
Common wheat	p1711	A0A3B6GJX5	Eukaryotic translation initiation factor 3 subunit A OS=Triticum aestivum OX=4565 PE=3 SV=1	0	1	1	0.83	16.8598	1	C:GO:0005852	C:eukaryotic translation initiation factor 3 complex
Common wheat	p1712	A0A3B6H3B4	Pectin acetylesterase OS=Triticum aestivum OX=4565 PE=3 SV=1	10	0.8	0.9	0.58	39.7468	1	F:GO:0016787	F:hydrolase activity
Common wheat	p1723	A0A3B6MST1	Peptidylprolyl isomerase OS=Triticum aestivum OX=4565 PE=4 SV=1	0	1	1	0.77	13.4578	3	P:GO:0000413; P:GO:0061077; F:GO:0003755	P:protein peptidyl-prolyl isomerization; P:chaperone-mediated protein folding; F:peptidyl-prolyl cis-trans isomerase activity
Common wheat	p1725	A0A446QEV9	Uncharacterized protein OS=Triticum turgidum subsp. durum OX=4567 GN=TRITD_3Bv1G260000 PE=4 SV=1	0	1	1	0.82	19.1685	1	C:GO:0016021	C:integral component of membrane
Common wheat	p1729	A0A446PZZ0	Uncharacterized protein OS=Triticum turgidum subsp. durum OX=4567 GN=TRITD_3Bv1G174330 PE=4 SV=1	0	1	1	0.81	19.3098	3	P:GO:0055085; F:GO:0022857; C:GO:0016020	P:transmembrane transport; F:transmembrane transporter activity; C:membrane
Common wheat	p1740	A0A446TYC0	Prefoldin subunit 3 OS=Triticum turgidum subsp. durum OX=4567 GN=TRITD_5Av1G046060 PE=3 SV=1	0	1	1	0.78	9.18361	2	P:GO:0006457; C:GO:0016272	P:protein folding; C:prefoldin complex
Common wheat	p1742	A0A3B6SJE5	Glutaminyl-tRNA synthetase OS=Triticum aestivum OX=4565 PE=3 SV=1	3.33333	0.9	1	0.58	34.2074	4	P:GO:0006425; F:GO:0004819; F:GO:0005524; C:GO:0005737	P:glutaminyl-tRNA aminoacylation; F:glutamine-tRNA ligase activity; F:ATP binding; C:cytoplasm
Common wheat	p1743	A0A3B6JGH7	Uncharacterized protein OS=Triticum aestivum OX=4565 PE=3 SV=1	0	1	1	0.65	11.6972	1	P:GO:0009415	P:response to water
Common wheat	p1749	A0A3B5ZT44	NAB domain-containing protein OS=Triticum aestivum OX=4565 PE=4 SV=1	0	1	1	0.97	49.8182	1	F:GO:0003779	F:actin binding
Common wheat	p1751	A0A3B6LKN6	Uncharacterized protein OS=Triticum aestivum OX=4565 PE=4 SV=1	0	1	1	0.65	20.4545	2	P:GO:0006633; F:GO:0004318	P:fatty acid biosynthetic process; F:enoyl-[acyl-carrier-protein] reductase (NADH) activity
Common wheat	p1753	M8ACQ0	Alanine aminotransferase 2 OS=Triticum urartu OX=4572 GN=TRIUR3_10219 PE=4 SV=1	0	1	1	0.61	10.756	3	P:GO:0009058; F:GO:0008483; F:GO:0030170	P:biosynthetic process; F:transaminase activity; F:pyridoxal phosphate binding
Common wheat	p1754	M8A5C2	Putative aldehyde oxidase-like protein OS=Triticum urartu OX=4572 GN=TRIUR3_04939 PE=4 SV=1	10	0.7	1	0.61	20.9155	4	F:GO:0005506; F:GO:0016491; F:GO:0051536; F:GO:0071949	F:iron ion binding; F:oxidoreductase activity; F:iron-sulfur cluster binding; F:FAD binding
Common wheat	p1756	Q8RVZ1	Putative xylanase inhibitor protein OS=Triticum turgidum subsp. durum OX=4567 GN=xip-II PE=4 SV=1	0	1	1	0.85	31.672	1	P:GO:0005975	P:carbohydrate metabolic process
Common wheat	p1766	M7ZRV3	Ras-related protein Rab7 OS=Triticum urartu OX=4572 GN=TRIUR3_34414 PE=4 SV=1	0	1	1	0.83	18.0555	2	F:GO:0003924; F:GO:0005525	F:GTPase activity; F:GTP binding
Common wheat	p1768	A0A3B5YWF7	Midasin OS=Triticum aestivum OX=4565 PE=3 SV=1	0	1	1	0.8	18.9395	4	P:GO:0000027; F:GO:0005524; F:GO:0016887; C:GO:0005634	P:ribosomal large subunit assembly; F:ATP binding; F:ATP hydrolysis activity; C:nucleus
Common wheat	p1770	M7YTC3	Aspartate aminotransferase OS=Triticum urartu OX=4572 GN=TRIUR3_11617 PE=3 SV=1	0	1	1	0.6	12.1991	4	P:GO:0006520; P:GO:0009058; F:GO:0008483; F:GO:0030170	P:cellular amino acid metabolic process; P:biosynthetic process; F:transaminase activity; F:pyridoxal phosphate binding
Common wheat	p1773	A0A3B6QH26	UVR domain-containing protein OS=Triticum aestivum OX=4565 PE=3 SV=1	0	1	1	0.67	76.1234	3	F:GO:0005515; F:GO:0005524; F:GO:0016887	F:protein binding; F:ATP binding; F:ATP hydrolysis activity
Common wheat	p1776	A0A3B6KJX5	HATPase_c domain-containing protein OS=Triticum aestivum OX=4565 PE=3 SV=1	0	1	1	0.7	7.95444	4	P:GO:0006457; F:GO:0005524; F:GO:0016887; F:GO:0051082	P:protein folding; F:ATP binding; F:ATP hydrolysis activity; F:unfolded protein binding
Common wheat	p1778	A0A3B6ECJ1	Uncharacterized protein OS=Triticum aestivum OX=4565 PE=3 SV=1	0	1	1	0.51	15.7311	0	0	0
Common wheat	p1783	A0A446KD06	Uncharacterized protein OS=Triticum turgidum subsp. durum OX=4567 GN=TRITD_1Bv1G217990 PE=4 SV=1	3.33333	0.9	1	0.78	14.5298	2	P:GO:0051603; C:GO:0005839	P:proteolysis involved in cellular protein catabolic process; C:proteasome core complex
Common wheat	p1789	A0A3B6CHB9	Peroxidase OS=Triticum aestivum OX=4565 PE=3 SV=1	3.33333	0.9	1	0.78	21.6397	4	P:GO:0006979; P:GO:0042744; F:GO:0004601; F:GO:0020037	P:response to oxidative stress; P:hydrogen peroxide catabolic process; F:peroxidase activity; F:heme binding
Common wheat	p1790	A0A446PJ10	Phosphoenolpyruvate carboxylase OS=Triticum turgidum subsp. durum OX=4567 GN=TRITD_3Bv1G063510 PE=3 SV=1	13.3333	0.7	0.9	0.6	90.7337	3	P:GO:0006099; P:GO:0015977; F:GO:0008964	P:tricarboxylic acid cycle; P:carbon fixation; F:phosphoenolpyruvate carboxylase activity
Common wheat	p1793	M7YSZ1	Transaldolase OS=Triticum urartu OX=4572 GN=TRIUR3_12049 PE=3 SV=1	0	1	1	0.57	10.4852	4	P:GO:0005975; P:GO:0006098; F:GO:0004801; C:GO:0005737	P:carbohydrate metabolic process; P:pentose-phosphate shunt; F:transaldolase activity; C:cytoplasm
Common wheat	p1794	A0A446SK70	Uncharacterized protein OS=Triticum turgidum subsp. durum OX=4567 GN=TRITD_4Bv1G203570 PE=3 SV=1	0	1	1	0.83	17.2569	5	P:GO:0009408; P:GO:0042026; F:GO:0005524; F:GO:0016887; C:GO:0005737	P:response to heat; P:protein refolding; F:ATP binding; F:ATP hydrolysis activity; C:cytoplasm
Common wheat	p1795	A0A3B6DPL3	Peroxidase OS=Triticum aestivum OX=4565 PE=3 SV=1	0	1	1	0.78	36.3456	4	P:GO:0006979; P:GO:0042744; F:GO:0004601; F:GO:0020037	P:response to oxidative stress; P:hydrogen peroxide catabolic process; F:peroxidase activity; F:heme binding
Common wheat	p1798	A0A3B6TKR8	Fe2OG dioxygenase domain-containing protein OS=Triticum aestivum OX=4565 PE=3 SV=1	6.66667	0.8	1	0.51	15.8728	2	F:GO:0016491; F:GO:0046872	F:oxidoreductase activity; F:metal ion binding
Common wheat	p1799	A0A3B6JLQ7	Uncharacterized protein OS=Triticum aestivum OX=4565 PE=4 SV=1	0	1	1	0.75	12.9215	3	P:GO:0006749; F:GO:0004364; F:GO:0005515	P:glutathione metabolic process; F:glutathione transferase activity; F:protein binding
Common wheat	p1801	A0A446TGQ1	Uncharacterized protein OS=Triticum turgidum subsp. durum OX=4567 GN=TRITD_5Av1G210000 PE=3 SV=1	0	1	1	0.81	28.0252	1	F:GO:0016491	F:oxidoreductase activity
Common wheat	p1810	A0A3B6MYC3	Succinate dehydrogenase [ubiquinone] flavoprotein subunit, mitochondrial OS=Triticum aestivum OX=4565 PE=3 SV=1	10	0.8	0.9	0.87	59.1084	4	P:GO:0006099; P:GO:0022900; F:GO:0016627; F:GO:0050660	P:tricarboxylic acid cycle; P:electron transport chain; F:oxidoreductase activity, acting on the CH-CH group of donors; F:flavin adenine dinucleotide binding
Common wheat	p1811	A0A3B6TSN8	Aamy domain-containing protein OS=Triticum aestivum OX=4565 PE=4 SV=1	0	1	1	0.58	9.80399	3	P:GO:0005978; F:GO:0003844; F:GO:0004553	P:glycogen biosynthetic process; F:1,4-alpha-glucan branching enzyme activity; F:hydrolase activity, hydrolyzing O-glycosyl compounds
Common wheat	p1813	A0A1D6RQT2	Fructose-bisphosphate aldolase OS=Triticum aestivum OX=4565 GN=FBA1 PE=3 SV=1	0	1	1	0.61	12.4988	2	P:GO:0006096; F:GO:0004332	P:glycolytic process; F:fructose-bisphosphate aldolase activity
Common wheat	p1815	A0A3B6LK94	Aspartate--tRNA ligase OS=Triticum aestivum OX=4565 PE=3 SV=1	3.33333	0.9	1	0.8	12.6316	4	P:GO:0006422; F:GO:0004815; F:GO:0005524; C:GO:0005737	P:aspartyl-tRNA aminoacylation; F:aspartate-tRNA ligase activity; F:ATP binding; C:cytoplasm
Common wheat	p1821	A0A446MG06	Uncharacterized protein OS=Triticum turgidum subsp. durum OX=4567 GN=TRITD_2Bv1G169670 PE=3 SV=1	20	0.6	0.8	0.77	16.901	2	P:GO:0006464; F:GO:0004719	P:cellular protein modification process; F:protein-L-isoaspartate (D-aspartate) O-methyltransferase activity
Common wheat	p1824	A0A3B6NP26	Uncharacterized protein OS=Triticum aestivum OX=4565 PE=3 SV=1	0	1	1	0.78	14.687	5	P:GO:0009408; P:GO:0042026; F:GO:0005524; F:GO:0016887; C:GO:0005737	P:response to heat; P:protein refolding; F:ATP binding; F:ATP hydrolysis activity; C:cytoplasm
Common wheat	p1826	A0A446USE6	Uncharacterized protein OS=Triticum turgidum subsp. durum OX=4567 GN=TRITD_5Bv1G224040 PE=4 SV=1	0	1	1	0.67	11.0166	3	F:GO:0003676; F:GO:0003724; F:GO:0005524	F:nucleic acid binding; F:RNA helicase activity; F:ATP binding
Common wheat	p1827	A0A3B6I218	Uncharacterized protein OS=Triticum aestivum OX=4565 PE=4 SV=1	0	1	1	0.76	20.8435	1	F:GO:0003993	F:acid phosphatase activity
Common wheat	p1828	A0A446T3B7	Eukaryotic translation initiation factor 3 subunit C OS=Triticum turgidum subsp. durum OX=4567 GN=TRITD_5Av1G141560 PE=3 SV=1	0	1	1	0.81	17.0919	4	P:GO:0006413; F:GO:0003743; F:GO:0031369; C:GO:0005852	P:translational initiation; F:translation initiation factor activity; F:translation initiation factor binding; C:eukaryotic translation initiation factor 3 complex
Common wheat	p1829	A0A446NCA6	Importin subunit alpha OS=Triticum turgidum subsp. durum OX=4567 GN=TRITD_3Av1G079570 PE=3 SV=1	0	1	1	0.69	8.33617	4	P:GO:0006606; F:GO:0005515; F:GO:0061608; C:GO:0005737	P:protein import into nucleus; F:protein binding; F:nuclear import signal receptor activity; C:cytoplasm
Common wheat	p1830	M7ZZ97	Lactoylglutathione lyase OS=Triticum urartu OX=4572 GN=TRIUR3_16591 PE=3 SV=1	0	1	1	0.55	24.7395	2	F:GO:0004462; F:GO:0046872	F:lactoylglutathione lyase activity; F:metal ion binding
Common wheat	p1844	A0A446QKK4	Uncharacterized protein OS=Triticum turgidum subsp. durum OX=4567 GN=TRITD_4Av1G002700 PE=4 SV=1	0	1	1	0.58	38.79	0	0	0
Common wheat	p1847	A0A446L925	Glutaredoxin domain-containing protein OS=Triticum turgidum subsp. durum OX=4567 GN=TRITD_2Av1G218260 PE=3 SV=1	0	1	1	0.78	17.0272	1	F:GO:0097573	F:glutathione oxidoreductase activity
Common wheat	p1861	A0A3B6MPG9	E1 ubiquitin-activating enzyme OS=Triticum aestivum OX=4565 PE=3 SV=1	0	1	1	0.55	8.41733	2	P:GO:0006464; F:GO:0008641	P:cellular protein modification process; F:ubiquitin-like modifier activating enzyme activity
Common wheat	p1866	A0A446N6S0	Glutaminyl-tRNA synthetase OS=Triticum turgidum subsp. durum OX=4567 GN=TRITD_3Av1G035120 PE=3 SV=1	0	1	1	0.88	21.1873	4	P:GO:0006425; F:GO:0004819; F:GO:0005524; C:GO:0005737	P:glutaminyl-tRNA aminoacylation; F:glutamine-tRNA ligase activity; F:ATP binding; C:cytoplasm
Common wheat	p1867	A0A446Y7L5	Uncharacterized protein OS=Triticum turgidum subsp. durum OX=4567 GN=TRITD_7Bv1G039680 PE=4 SV=1	3.33333	0.9	1	0.88	28.8161	1	F:GO:0070300	F:phosphatidic acid binding
Common wheat	p1869	A0A446VIZ0	Expansin-like EG45 domain-containing protein OS=Triticum turgidum subsp. durum OX=4567 GN=TRITD_6Av1G158660 PE=3 SV=1	3.33333	0.9	1	0.68	22.8262	2	P:GO:0019953; C:GO:0005576	P:sexual reproduction; C:extracellular region
Common wheat	p1870	A0A3B6DFG8	Aldo_ket_red domain-containing protein OS=Triticum aestivum OX=4565 PE=4 SV=1	0	1	1	0.74	14.0087	1	F:GO:0047834	F:D-threo-aldose 1-dehydrogenase activity
Common wheat	p1876	A0A446SGU1	Uncharacterized protein OS=Triticum turgidum subsp. durum OX=4567 GN=TRITD_4Bv1G186600 PE=4 SV=1	0	1	1	0.8	18.3932	0	0	0
Common wheat	p1877	A0A446QV54	HIT domain-containing protein OS=Triticum turgidum subsp. durum OX=4567 GN=TRITD_4Av1G065170 PE=4 SV=1	0	1	1	0.57	10.6722	1	F:GO:0003824	F:catalytic activity
Common wheat	p1878	A0A3B6MQ77	Trehalose 6-phosphate phosphatase OS=Triticum aestivum OX=4565 PE=3 SV=1	0	1	1	0.66	21.4748	2	P:GO:0005992; F:GO:0003824	P:trehalose biosynthetic process; F:catalytic activity
Common wheat	p1881	A0A3B6JQP9	Uncharacterized protein OS=Triticum aestivum OX=4565 PE=4 SV=1	0	1	1	0.71	17.66	0	0	0
Common wheat	p1882	A0A3B6CHY0	AAI domain-containing protein OS=Triticum aestivum OX=4565 PE=3 SV=1	0	1	1	0.66	19.1226	1	P:GO:0006869	P:lipid transport
Common wheat	p1885	A0A3B6BY66	Dihydrolipoyllysine-residue succinyltransferase OS=Triticum aestivum OX=4565 PE=3 SV=1	13.3333	0.7	0.9	0.55	27.2327	3	P:GO:0006099; F:GO:0004149; C:GO:0045252	P:tricarboxylic acid cycle; F:dihydrolipoyllysine-residue succinyltransferase activity; C:oxoglutarate dehydrogenase complex
Common wheat	p1886	A0A3B6HUJ4	Uncharacterized protein OS=Triticum aestivum OX=4565 PE=4 SV=1	0	1	1	0.69	9.77076	3	P:GO:0006749; F:GO:0004364; F:GO:0005515	P:glutathione metabolic process; F:glutathione transferase activity; F:protein binding
Common wheat	p1888	M7ZRE5	Prohibitin OS=Triticum urartu OX=4572 GN=TRIUR3_08001 PE=3 SV=1	0	1	1	0.99	65.1354	1	C:GO:0016020	C:membrane
Common wheat	p1889	A0A3B6KG51	Phosphopyruvate hydratase OS=Triticum aestivum OX=4565 PE=3 SV=1	0	1	1	0.56	15.7746	4	P:GO:0006096; F:GO:0000287; F:GO:0004634; C:GO:0000015	P:glycolytic process; F:magnesium ion binding; F:phosphopyruvate hydratase activity; C:phosphopyruvate hydratase complex
Common wheat	p1890	A0A3B6JGV3	SHSP domain-containing protein OS=Triticum aestivum OX=4565 PE=3 SV=1	0	1	1	0.64	20.617	7	P:GO:0006457; P:GO:0009408; P:GO:0009651; P:GO:0042542; P:GO:0051259; F:GO:0043621; F:GO:0051082	P:protein folding; P:response to heat; P:response to salt stress; P:response to hydrogen peroxide; P:protein complex oligomerization; F:protein self-association; F:unfolded protein binding
Common wheat	p1892	A0A3B6H2M0	Uncharacterized protein OS=Triticum aestivum OX=4565 PE=3 SV=1	0	1	1	0.68	19.8596	3	P:GO:0006412; F:GO:0003735; C:GO:0005840	P:translation; F:structural constituent of ribosome; C:ribosome
Common wheat	p1895	A0A446QL70	1,2-dihydroxy-3-keto-5-methylthiopentene dioxygenase OS=Triticum turgidum subsp. durum OX=4567 GN=TRITD_4Av1G008910 PE=3 SV=1	0	1	1	0.84	23.7435	2	P:GO:0019509; F:GO:0010309	P:L-methionine salvage from methylthioadenosine; F:acireductone dioxygenase [iron(II)-requiring] activity
Common wheat	p1896	A0A446L2Y4	UVR domain-containing protein OS=Triticum turgidum subsp. durum OX=4567 GN=TRITD_2Av1G174080 PE=3 SV=1	0	1	1	0.75	15.8448	3	F:GO:0005515; F:GO:0005524; F:GO:0016887	F:protein binding; F:ATP binding; F:ATP hydrolysis activity
Common wheat	p1901	A0A3B6B460	PMEI domain-containing protein OS=Triticum aestivum OX=4565 PE=4 SV=1	6.66667	0.8	1	0.84	30.6191	1	F:GO:0004857	F:enzyme inhibitor activity
Common wheat	p1905	A0A446U664	Uncharacterized protein OS=Triticum turgidum subsp. durum OX=4567 GN=TRITD_5Bv1G103990 PE=3 SV=1	0	1	1	0.57	12.364	1	F:GO:0016747	F:acyltransferase activity, transferring groups other than amino-acyl groups
Common wheat	p1916	A0A3B6RJC6	Alba domain-containing protein OS=Triticum aestivum OX=4565 PE=4 SV=1	0	1	1	0.88	32.7348	1	F:GO:0003676	F:nucleic acid binding
Common wheat	p1917	A0A3B6SIE6	Mitochondrial import inner membrane translocase subunit OS=Triticum aestivum OX=4565 PE=3 SV=1	0	1	1	0.52	19.9901	1	C:GO:0005758	C:mitochondrial intermembrane space
Common wheat	p1919	A0A3B6QDI1	Uncharacterized protein OS=Triticum aestivum OX=4565 PE=3 SV=1	3.33333	0.9	1	0.54	22.3842	1	P:GO:0055085	P:transmembrane transport
Common wheat	p1925	A0A3B5Y470	Usp domain-containing protein OS=Triticum aestivum OX=4565 PE=4 SV=1	3.33333	0.9	1	0.79	28.1237	0	0	0
Common wheat	p1927	A0A3B6ESG4	Peroxidase OS=Triticum aestivum OX=4565 PE=3 SV=1	10	0.7	1	0.68	19.267	4	P:GO:0006979; P:GO:0042744; F:GO:0004601; F:GO:0020037	P:response to oxidative stress; P:hydrogen peroxide catabolic process; F:peroxidase activity; F:heme binding
Common wheat	p1934	A0A3B6E9P7	Uncharacterized protein OS=Triticum aestivum OX=4565 PE=3 SV=1	3.33333	0.9	1	0.56	17.4549	3	C:GO:0005789; C:GO:0005794; C:GO:0016021	C:endoplasmic reticulum membrane; C:Golgi apparatus; C:integral component of membrane
Common wheat	p1938	A0A3B6HU84	Protein transport protein SEC23 OS=Triticum aestivum OX=4565 PE=3 SV=1	0	1	1	0.79	23.6508	4	P:GO:0006886; P:GO:0090114; F:GO:0008270; C:GO:0030127	P:intracellular protein transport; P:COPII-coated vesicle budding; F:zinc ion binding; C:COPII vesicle coat
Common wheat	p1943	A0A060APV2	Defensin OS=Triticum aestivum OX=4565 GN=PDF20 PE=2 SV=1	13.3333	0.7	0.9	0.88	61.7373	1	P:GO:0006952	P:defense response
Common wheat	p1948	A0A1D5UIU6	Succinate dehydrogenase [ubiquinone] flavoprotein subunit, mitochondrial OS=Triticum aestivum OX=4565 PE=3 SV=1	0	1	1	0.98	80.7879	4	P:GO:0006099; P:GO:0022900; F:GO:0016627; F:GO:0050660	P:tricarboxylic acid cycle; P:electron transport chain; F:oxidoreductase activity, acting on the CH-CH group of donors; F:flavin adenine dinucleotide binding
Common wheat	p1952	A0A446VWW8	TPR_REGION domain-containing protein OS=Triticum turgidum subsp. durum OX=4567 GN=TRITD_6Bv1G000830 PE=3 SV=1	0	1	1	0.71	13.35	1	F:GO:0046983	F:protein dimerization activity
Common wheat	p1955	A0A446KL97	Uncharacterized protein OS=Triticum turgidum subsp. durum OX=4567 GN=TRITD_2Av1G023030 PE=4 SV=1	3.33333	0.9	1	0.77	25.3598	3	F:GO:0005524; F:GO:0008716; F:GO:0046872	F:ATP binding; F:D-alanine-D-alanine ligase activity; F:metal ion binding
Common wheat	p1956	A0A446JBX1	J domain-containing protein OS=Triticum turgidum subsp. durum OX=4567 GN=TRITD_1Av1G212060 PE=4 SV=1	0	1	1	0.71	8.89471	2	P:GO:0006457; F:GO:0051082	P:protein folding; F:unfolded protein binding
Common wheat	p1959	A0A3B5YXP5	Serine hydroxymethyltransferase OS=Triticum aestivum OX=4565 PE=3 SV=1	0	1	1	0.67	20.545	4	P:GO:0019264; P:GO:0035999; F:GO:0004372; F:GO:0030170	P:glycine biosynthetic process from serine; P:tetrahydrofolate interconversion; F:glycine hydroxymethyltransferase activity; F:pyridoxal phosphate binding
Common wheat	p1961	M7ZRH4	Pyruvate kinase OS=Triticum urartu OX=4572 GN=TRIUR3_07012 PE=3 SV=1	20	0.7	0.8	0.71	36.8269	4	P:GO:0006096; F:GO:0000287; F:GO:0004743; F:GO:0030955	P:glycolytic process; F:magnesium ion binding; F:pyruvate kinase activity; F:potassium ion binding
Common wheat	p1962	A0A3B6RGD2	Ubiquitin receptor RAD23 OS=Triticum aestivum OX=4565 PE=3 SV=1	0	1	1	0.54	9.19863	4	P:GO:0006289; P:GO:0043161; F:GO:0003684; F:GO:0005515	P:nucleotide-excision repair; P:proteasome-mediated ubiquitin-dependent protein catabolic process; F:damaged DNA binding; F:protein binding
Common wheat	p1963	A0A446MBY4	Uncharacterized protein OS=Triticum turgidum subsp. durum OX=4567 GN=TRITD_2Bv1G141460 PE=4 SV=1	0	1	1	0.73	13.0813	1	F:GO:0046872	F:metal ion binding
Common wheat	p1965	A0A446L8Q1	Polyadenylate-binding protein OS=Triticum turgidum subsp. durum OX=4567 GN=TRITD_2Av1G215890 PE=3 SV=1	0	1	1	0.52	11.3819	1	F:GO:0003723	F:RNA binding
Common wheat	p1966	A0A1D5ZVN9	BOWMAN_BIRK domain-containing protein OS=Triticum aestivum OX=4565 PE=4 SV=1	3.33333	0.9	1	0.61	29.4461	2	F:GO:0004867; C:GO:0005576	F:serine-type endopeptidase inhibitor activity; C:extracellular region
Common wheat	p1968	M7YXL6	DUF4149 domain-containing protein OS=Triticum urartu OX=4572 GN=TRIUR3_20741 PE=4 SV=1	0	1	1	0.61	9.18514	1	C:GO:0016021	C:integral component of membrane
Common wheat	p1970	A0A446N9M1	Phospholipase D OS=Triticum turgidum subsp. durum OX=4567 GN=TRITD_3Av1G045990 PE=3 SV=1	0	1	1	0.71	16.3863	4	P:GO:0046470; F:GO:0004630; F:GO:0005509; C:GO:0016020	P:phosphatidylcholine metabolic process; F:phospholipase D activity; F:calcium ion binding; C:membrane
Common wheat	p1971	A0A3B6NQ47	Uncharacterized protein OS=Triticum aestivum OX=4565 PE=3 SV=1	0	1	1	0.72	22.6569	1	P:GO:0055085	P:transmembrane transport
Common wheat	p1973	A0A3B6ENM3	Small ubiquitin-related modifier OS=Triticum aestivum OX=4565 PE=3 SV=1	0	1	1	0.67	14.3832	1	F:GO:0005515	F:protein binding
Common wheat	p1974	A0A080YUG0	Epimerase domain-containing protein OS=Triticum aestivum OX=4565 GN=TRAES_3BF156000030CFD_c1 PE=4 SV=1	3.33333	0.9	1	0.54	11.5883	1	F:GO:0003824	F:catalytic activity
Common wheat	p1979	A0A446V795	26S proteasome non-ATPase regulatory subunit 2 homolog OS=Triticum turgidum subsp. durum OX=4567 GN=TRITD_6Av1G037000 PE=3 SV=1	0	1	1	0.93	28.2397	3	P:GO:0042176; F:GO:0030234; C:GO:0000502	P:regulation of protein catabolic process; F:enzyme regulator activity; C:proteasome complex
Common wheat	p1986	A0A446JJP9	Uncharacterized protein OS=Triticum turgidum subsp. durum OX=4567 GN=TRITD_1Bv1G016860 PE=4 SV=1	0	1	1	0.67	20.3181	2	P:GO:0045493; F:GO:0016798	P:xylan catabolic process; F:hydrolase activity, acting on glycosyl bonds
Common wheat	p1987	A0A446WXD9	PMEI domain-containing protein OS=Triticum turgidum subsp. durum OX=4567 GN=TRITD_7Av1G005960 PE=4 SV=1	20	0.8	0.8	0.52	28.0367	1	F:GO:0004857	F:enzyme inhibitor activity
Common wheat	p1991	A0A3B6FXQ5	Fn3_like domain-containing protein OS=Triticum aestivum OX=4565 PE=3 SV=1	6.66667	0.8	1	0.58	12.4055	2	P:GO:0045493; F:GO:0009044	P:xylan catabolic process; F:xylan 1,4-beta-xylosidase activity
Common wheat	p1992	A0A3B5ZP71	Uncharacterized protein OS=Triticum aestivum OX=4565 PE=4 SV=1	6.66667	0.8	1	0.87	33.2225	0	0	0
Common wheat	p2003	A0A3B6N1I8	Ferredoxin OS=Triticum aestivum OX=4565 PE=3 SV=1	3.33333	0.9	1	0.75	10.7299	3	P:GO:0022900; F:GO:0009055; F:GO:0051537	P:electron transport chain; F:electron transfer activity; F:2 iron, 2 sulfur cluster binding
Common wheat	p2005	A0A3B6LYU2	PMEI domain-containing protein OS=Triticum aestivum OX=4565 PE=4 SV=1	0	1	1	0.76	18.1426	1	F:GO:0004857	F:enzyme inhibitor activity
Common wheat	p2011	A0A446MSE3	MPN domain-containing protein OS=Triticum turgidum subsp. durum OX=4567 GN=TRITD_2Av1G269700 PE=3 SV=1	0	1	1	0.95	59.677	4	F:GO:0005515; F:GO:0008237; F:GO:0070122; C:GO:0005838	F:protein binding; F:metallopeptidase activity; F:isopeptidase activity; C:proteasome regulatory particle
Common wheat	p2013	A0A3B5Y1Z9	Uncharacterized protein OS=Triticum aestivum OX=4565 PE=3 SV=1	13.3333	0.7	0.9	0.75	24.4651	1	F:GO:0008289	F:lipid binding
Common wheat	p2016	A0A446M184	4-alpha-glucanotransferase OS=Triticum turgidum subsp. durum OX=4567 GN=TRITD_2Bv1G061150 PE=3 SV=1	0	1	1	0.85	20.7985	2	P:GO:0005975; F:GO:0004134	P:carbohydrate metabolic process; F:4-alpha-glucanotransferase activity
Common wheat	p2017	A0A3B6KJD3	Uncharacterized protein OS=Triticum aestivum OX=4565 PE=3 SV=1	16.6667	0.6	0.9	0.51	28.3342	1	C:GO:0005576	C:extracellular region
Common wheat	p2018	A0A446KHS9	TIP120 domain-containing protein OS=Triticum turgidum subsp. durum OX=4567 GN=TRITD_2Av1G008660 PE=3 SV=1	0	1	1	0.57	12.3659	1	P:GO:0010265	P:SCF complex assembly
Common wheat	p2019	A0A446YFJ7	CS domain-containing protein OS=Triticum turgidum subsp. durum OX=4567 GN=TRITD_7Bv1G093460 PE=4 SV=1	13.3333	0.7	0.9	0.79	14.7827	14	P:GO:0009408; P:GO:0010449; P:GO:0010628; P:GO:0051085; P:GO:0051131; P:GO:0080037; P:GO:2000012; F:GO:0051087; F:GO:0051879; C:GO:0005634; C:GO:0005829; C:GO:0005886; C:GO:0009506; C:GO:0101031	P:response to heat; P:root meristem growth; P:positive regulation of gene expression; P:chaperone cofactor-dependent protein refolding; P:chaperone-mediated protein complex assembly; P:negative regulation of cytokinin-activated signaling pathway; P:regulation of auxin polar transport; F:chaperone binding; F:Hsp90 protein binding; C:nucleus; C:cytosol; C:plasma membrane; C:plasmodesma; C:chaperone…
Common wheat	p2023	A0A3B6N2D1	NAD(P)-bd_dom domain-containing protein OS=Triticum aestivum OX=4565 PE=4 SV=1	0	1	1	0.58	22.9862	1	F:GO:0016491	F:oxidoreductase activity
Common wheat	p2026	A0A3B6QEH8	Uncharacterized protein OS=Triticum aestivum OX=4565 PE=4 SV=1	0	1	1	0.6	15.7495	3	F:GO:0016491; F:GO:0050661; F:GO:0051287	F:oxidoreductase activity; F:NADP binding; F:NAD binding
Common wheat	p2036	A0A3B6SUL9	SKP1-like protein OS=Triticum aestivum OX=4565 PE=3 SV=1	3.33333	0.9	1	0.59	9.69076	1	P:GO:0006511	P:ubiquitin-dependent protein catabolic process
Common wheat	p2037	A0A3B6NKA2	Eukaryotic translation initiation factor 3 subunit J OS=Triticum aestivum OX=4565 PE=3 SV=1	0	1	1	0.84	10.9569	2	F:GO:0003743; C:GO:0005852	F:translation initiation factor activity; C:eukaryotic translation initiation factor 3 complex
Common wheat	p2038	A0A446WWR1	Uncharacterized protein OS=Triticum turgidum subsp. durum OX=4567 GN=TRITD_7Av1G003410 PE=3 SV=1	0	1	1	0.7	11.3495	2	P:GO:0005975; F:GO:0004650	P:carbohydrate metabolic process; F:polygalacturonase activity
Common wheat	p2041	A0A3B5Z6H7	WHy domain-containing protein OS=Triticum aestivum OX=4565 PE=3 SV=1	0	1	1	0.87	27.7697	1	P:GO:0009269	P:response to desiccation
Common wheat	p2042	A0A3B6JNZ1	Phytocyanin domain-containing protein OS=Triticum aestivum OX=4565 PE=4 SV=1	20	0.5	0.9	0.84	38.616	1	F:GO:0009055	F:electron transfer activity
Common wheat	p2044	A0A3B6KE85	Tryptophanyl-tRNA synthetase OS=Triticum aestivum OX=4565 PE=3 SV=1	10	0.7	1	0.59	16.55	3	P:GO:0006436; F:GO:0004830; F:GO:0005524	P:tryptophanyl-tRNA aminoacylation; F:tryptophan-tRNA ligase activity; F:ATP binding
Common wheat	p2054	M7YMK3	Eukaryotic translation initiation factor 3 subunit F OS=Triticum urartu OX=4572 GN=TRIUR3_04921 PE=4 SV=1	0	1	1	0.93	40.4711	6	P:GO:0006413; F:GO:0003743; F:GO:0008237; F:GO:0031369; F:GO:0070122; C:GO:0005852	P:translational initiation; F:translation initiation factor activity; F:metallopeptidase activity; F:translation initiation factor binding; F:isopeptidase activity; C:eukaryotic translation initiation factor 3 complex
Common wheat	p2056	A0A446PAU0	Glutamate decarboxylase OS=Triticum turgidum subsp. durum OX=4567 GN=TRITD_3Bv1G005920 PE=3 SV=1	0	1	1	0.67	20.5844	3	P:GO:0006536; F:GO:0004351; F:GO:0030170	P:glutamate metabolic process; F:glutamate decarboxylase activity; F:pyridoxal phosphate binding
Common wheat	p2058	A0A446XPK9	Uncharacterized protein OS=Triticum turgidum subsp. durum OX=4567 GN=TRITD_7Av1G208000 PE=3 SV=1	3.33333	0.9	1	0.53	18.9804	2	P:GO:0005975; F:GO:0016616	P:carbohydrate metabolic process; F:oxidoreductase activity, acting on the CH-OH group of donors, NAD or NADP as acceptor
Common wheat	p2065	A0A3B6PQ12	Aconitase_C domain-containing protein OS=Triticum aestivum OX=4565 PE=4 SV=1	0	1	1	0.89	16.0446	1	F:GO:0016836	F:hydro-lyase activity
Common wheat	p2070	A0A446QFP0	Orotate phosphoribosyltransferase OS=Triticum turgidum subsp. durum OX=4567 GN=TRITD_3Bv1G264250 PE=3 SV=1	3.33333	0.9	1	0.85	53.1173	5	P:GO:0006207; P:GO:0006221; P:GO:0009116; F:GO:0004588; F:GO:0004590	P:'de novo' pyrimidine nucleobase biosynthetic process; P:pyrimidine nucleotide biosynthetic process; P:nucleoside metabolic process; F:orotate phosphoribosyltransferase activity; F:orotidine-5'-phosphate decarboxylase activity
Common wheat	p2077	A0A3B6QP50	Aldo_ket_red domain-containing protein OS=Triticum aestivum OX=4565 PE=3 SV=1	0	1	1	0.69	10.3156	1	F:GO:0047834	F:D-threo-aldose 1-dehydrogenase activity
Common wheat	p2083	A0A446VKP4	Ornithine transcarbamylase OS=Triticum turgidum subsp. durum OX=4567 GN=TRITD_6Av1G172010 PE=3 SV=1	0	1	1	0.57	10.2743	3	P:GO:0006591; F:GO:0004585; F:GO:0016597	P:ornithine metabolic process; F:ornithine carbamoyltransferase activity; F:amino acid binding
Common wheat	p2088	A0A446IW42	Uncharacterized protein OS=Triticum turgidum subsp. durum OX=4567 GN=TRITD_1Av1G113230 PE=4 SV=1	0	1	1	0.71	10.2011	1	P:GO:0009737	P:response to abscisic acid
Common wheat	p2090	A0A1D5URK7	Uncharacterized protein OS=Triticum aestivum OX=4565 PE=3 SV=1	13.3333	0.6	1	0.51	15.2833	2	P:GO:0051603; F:GO:0004197	P:proteolysis involved in cellular protein catabolic process; F:cysteine-type endopeptidase activity
Common wheat	p2093	M8A044	Uncharacterized protein OS=Triticum urartu OX=4572 GN=TRIUR3_26665 PE=4 SV=1	0	1	1	0.89	41.8444	2	F:GO:0030246; C:GO:0016021	F:carbohydrate binding; C:integral component of membrane
Common wheat	p2096	A0A3B6RBC5	3-oxoacyl-[acyl-carrier-protein] synthase OS=Triticum aestivum OX=4565 PE=3 SV=1	0	1	1	0.56	8.3205	2	P:GO:0006633; F:GO:0016747	P:fatty acid biosynthetic process; F:acyltransferase activity, transferring groups other than amino-acyl groups
Common wheat	p2097	A0A446YKJ2	Reticulon-like protein OS=Triticum turgidum subsp. durum OX=4567 GN=TRITD_7Bv1G137390 PE=4 SV=1	0	1	1	0.77	31.263	1	P:GO:0009617	P:response to bacterium
Common wheat	p2098	A0A3B6NWS9	PKS_ER domain-containing protein OS=Triticum aestivum OX=4565 PE=4 SV=1	3.33333	0.9	1	0.76	13.517	1	F:GO:0016491	F:oxidoreductase activity
Common wheat	p2099	A0A3B6NT08	M20_dimer domain-containing protein OS=Triticum aestivum OX=4565 PE=4 SV=1	0	1	1	0.7	12.653	1	F:GO:0016787	F:hydrolase activity
Common wheat	p2102	A0A446NEA4	Adaptin_N domain-containing protein OS=Triticum turgidum subsp. durum OX=4567 GN=TRITD_3Av1G099720 PE=4 SV=1	13.3333	0.8	0.9	0.87	32.6577	3	P:GO:0006886; P:GO:0016192; C:GO:0030117	P:intracellular protein transport; P:vesicle-mediated transport; C:membrane coat
Common wheat	p2105	A0A446TV75	TIP120 domain-containing protein OS=Triticum turgidum subsp. durum OX=4567 GN=TRITD_5Bv1G021170 PE=3 SV=1	0	1	1	0.56	16.1382	1	P:GO:0010265	P:SCF complex assembly
Common wheat	p2106	A0A3B6IU80	E1 ubiquitin-activating enzyme OS=Triticum aestivum OX=4565 PE=3 SV=1	0	1	1	0.69	15.5993	2	P:GO:0006464; F:GO:0008641	P:cellular protein modification process; F:ubiquitin-like modifier activating enzyme activity
Common wheat	p2107	A0A3B6KQN0	Uncharacterized protein OS=Triticum aestivum OX=4565 PE=3 SV=1	0	1	1	0.71	8.8294	5	P:GO:0006457; P:GO:0009408; F:GO:0005524; F:GO:0030544; F:GO:0051082	P:protein folding; P:response to heat; F:ATP binding; F:Hsp70 protein binding; F:unfolded protein binding
Common wheat	p2109	A0A446UMT5	Phytocyanin domain-containing protein OS=Triticum turgidum subsp. durum OX=4567 GN=TRITD_5Bv1G201860 PE=4 SV=1	20	0.5	0.9	0.59	42.1745	1	F:GO:0009055	F:electron transfer activity
Common wheat	p2118	A0A3B5Y8J7	HABP4_PAI-RBP1 domain-containing protein OS=Triticum aestivum OX=4565 PE=4 SV=1	10	0.8	0.9	0.52	12.8822	1	F:GO:0003723	F:RNA binding
Common wheat	p2122	A0A3B6PT07	PKS_ER domain-containing protein OS=Triticum aestivum OX=4565 PE=4 SV=1	0	1	1	0.76	12.3679	1	F:GO:0016491	F:oxidoreductase activity
Common wheat	p2124	A0A446V0G6	Oxidored_FMN domain-containing protein OS=Triticum turgidum subsp. durum OX=4567 GN=TRITD_6Av1G002760 PE=3 SV=1	3.33333	0.9	1	0.58	25.3393	2	F:GO:0010181; F:GO:0016491	F:FMN binding; F:oxidoreductase activity
Common wheat	p2126	A0A446NEL9	Methionine adenosyltransferase OS=Triticum turgidum subsp. durum OX=4567 GN=TRITD_3Av1G106790 PE=3 SV=1	0	1	1	0.93	37.1795	3	P:GO:0006556; F:GO:0004478; F:GO:0005524	P:S-adenosylmethionine biosynthetic process; F:methionine adenosyltransferase activity; F:ATP binding
Common wheat	p2128	A0A446TA35	Glyco_hydro_18 domain-containing protein OS=Triticum turgidum subsp. durum OX=4567 GN=TRITD_5Av1G181440 PE=4 SV=1	0	1	1	0.58	15.8643	1	P:GO:0005975	P:carbohydrate metabolic process
Common wheat	p2129	A0A446TTG1	Uncharacterized protein OS=Triticum turgidum subsp. durum OX=4567 GN=TRITD_5Bv1G007010 PE=3 SV=1	13.3333	0.7	0.9	0.78	46.0592	0	0	0
Common wheat	p2135	M7ZKA6	Uncharacterized protein OS=Triticum urartu OX=4572 GN=TRIUR3_19547 PE=4 SV=1	6.66667	0.8	1	0.8	39.9743	6	P:GO:0036529; P:GO:0106046; F:GO:0036524; F:GO:0046983; C:GO:0005634; C:GO:0005829	P:protein deglycation, glyoxal removal; P:guanine deglycation, glyoxal removal; F:protein deglycase activity; F:protein dimerization activity; C:nucleus; C:cytosol
Common wheat	p2140	A0A446R1J2	Non-reducing end alpha-L-arabinofuranosidase OS=Triticum turgidum subsp. durum OX=4567 GN=TRITD_4Av1G146230 PE=3 SV=1	0	1	1	0.61	21.2049	2	P:GO:0046373; F:GO:0046556	P:L-arabinose metabolic process; F:alpha-L-arabinofuranosidase activity
Common wheat	p2143	M7YX29	Elongation factor Tu OS=Triticum urartu OX=4572 GN=TRIUR3_04831 PE=3 SV=1	0	1	1	0.8	16.0171	4	P:GO:0006414; F:GO:0003746; F:GO:0003924; F:GO:0005525	P:translational elongation; F:translation elongation factor activity; F:GTPase activity; F:GTP binding
Common wheat	p2144	M7Z090	GTP-binding protein SAR1A OS=Triticum urartu OX=4572 GN=TRIUR3_09936 PE=3 SV=1	0	1	1	0.54	18.8602	3	P:GO:0006886; F:GO:0003924; F:GO:0005525	P:intracellular protein transport; F:GTPase activity; F:GTP binding
Common wheat	p2145	A0A446QJW2	Occludin_ELL domain-containing protein OS=Triticum turgidum subsp. durum OX=4567 GN=TRITD_4Av1G001210 PE=4 SV=1	10	0.8	0.9	0.71	49.5173	0	0	0
Common wheat	p2146	A0A446T0Q6	Uncharacterized protein OS=Triticum turgidum subsp. durum OX=4567 GN=TRITD_5Av1G125910 PE=3 SV=1	3.33333	0.9	1	0.57	21.0011	1	F:GO:0016747	F:acyltransferase activity, transferring groups other than amino-acyl groups
Common wheat	p2149	A0A446N4Y8	Cysteine synthase OS=Triticum turgidum subsp. durum OX=4567 GN=TRITD_3Av1G025210 PE=3 SV=1	10	0.7	1	0.98	114.161	2	P:GO:0006535; F:GO:0004124	P:cysteine biosynthetic process from serine; F:cysteine synthase activity
Common wheat	p2150	A0A3B6TNY0	Pyruvate dehydrogenase E1 component subunit alpha OS=Triticum aestivum OX=4565 PE=4 SV=1	0	1	1	0.6	12.8297	3	P:GO:0006086; F:GO:0004739; C:GO:0043231	P:acetyl-CoA biosynthetic process from pyruvate; F:pyruvate dehydrogenase (acetyl-transferring) activity; C:intracellular membrane-bounded organelle
Common wheat	p2152	A0A3B6CAL0	FAS1 domain-containing protein OS=Triticum aestivum OX=4565 PE=3 SV=1	0	1	1	0.84	17.5835	2	C:GO:0016021; C:GO:0046658	C:integral component of membrane; C:anchored component of plasma membrane
Common wheat	p2153	A0A446KRZ9	Str_synth domain-containing protein OS=Triticum turgidum subsp. durum OX=4567 GN=TRITD_2Av1G055500 PE=3 SV=1	13.3333	0.6	1	0.73	16.6254	2	P:GO:0009058; F:GO:0016844	P:biosynthetic process; F:strictosidine synthase activity
Common wheat	p2154	A0A446KJB5	Uncharacterized protein OS=Triticum turgidum subsp. durum OX=4567 GN=TRITD_2Av1G014760 PE=3 SV=1	0	1	1	0.75	32.5095	3	P:GO:0055085; F:GO:0015267; C:GO:0016020	P:transmembrane transport; F:channel activity; C:membrane
Common wheat	p2156	A0A446M1X2	Str_synth domain-containing protein OS=Triticum turgidum subsp. durum OX=4567 GN=TRITD_2Bv1G066690 PE=3 SV=1	0	1	1	0.72	19.839	2	P:GO:0009058; F:GO:0016844	P:biosynthetic process; F:strictosidine synthase activity
Common wheat	p2158	A0A3B6EPI0	Uncharacterized protein OS=Triticum aestivum OX=4565 PE=4 SV=1	0	1	1	0.73	11.7303	1	F:GO:0016491	F:oxidoreductase activity
Common wheat	p2161	M7Z6U7	Alpha-soluble NSF attachment protein OS=Triticum urartu OX=4572 GN=TRIUR3_34440 PE=3 SV=1	0	1	1	0.55	8.05799	2	P:GO:0006886; F:GO:0005515	P:intracellular protein transport; F:protein binding
Common wheat	p2164	A0A446Y371	Uncharacterized protein OS=Triticum turgidum subsp. durum OX=4567 GN=TRITD_7Bv1G013060 PE=4 SV=1	0	1	1	0.54	31.732	2	P:GO:0005975; F:GO:0051060	P:carbohydrate metabolic process; F:pullulanase activity
Common wheat	p2167	A0A3B5Y7C9	Carboxypeptidase OS=Triticum aestivum OX=4565 PE=3 SV=1	0	1	1	0.57	11.9603	2	P:GO:0006508; F:GO:0004185	P:proteolysis; F:serine-type carboxypeptidase activity
Common wheat	p2168	A0A077RW30	Cysteine synthase OS=Triticum aestivum OX=4565 GN=TRAES_3BF067800160CFD_c1 PE=3 SV=1	13.3333	0.6	1	0.99	118.779	2	P:GO:0006535; F:GO:0004124	P:cysteine biosynthetic process from serine; F:cysteine synthase activity
Common wheat	p2169	A0A3B6TLM8	Reticulon-like protein OS=Triticum aestivum OX=4565 PE=4 SV=1	0	1	1	0.83	11.5404	1	P:GO:0009617	P:response to bacterium
Common wheat	p2177	A0A446PPV8	Uncharacterized protein OS=Triticum turgidum subsp. durum OX=4567 GN=TRITD_3Bv1G103830 PE=4 SV=1	0	1	1	0.51	7.97551	3	F:GO:0003676; F:GO:0003724; F:GO:0005524	F:nucleic acid binding; F:RNA helicase activity; F:ATP binding
Common wheat	p2178	A0A446UUZ5	Alpha-mannosidase OS=Triticum turgidum subsp. durum OX=4567 GN=TRITD_5Bv1G233790 PE=3 SV=1	3.33333	0.9	1	0.8	30.9613	3	P:GO:0006013; F:GO:0004559; F:GO:0030246	P:mannose metabolic process; F:alpha-mannosidase activity; F:carbohydrate binding
Common wheat	p2180	A0A3B6MY02	Lipoxygenase OS=Triticum aestivum OX=4565 PE=3 SV=1	0	1	1	0.91	33.0479	3	F:GO:0005515; F:GO:0016702; F:GO:0046872	F:protein binding; F:oxidoreductase activity, acting on single donors with incorporation of molecular oxygen, incorporation of two atoms of oxygen; F:metal ion binding
Common wheat	p2183	M7ZYI7	DEAD-box ATP-dependent RNA helicase 56 OS=Triticum urartu OX=4572 GN=TRIUR3_28067 PE=4 SV=1	0	1	1	0.92	32.2813	2	F:GO:0003676; F:GO:0005524	F:nucleic acid binding; F:ATP binding
Common wheat	p2186	A0A3B6AUW6	Uncharacterized protein OS=Triticum aestivum OX=4565 PE=4 SV=1	0	1	1	0.56	8.22233	5	P:GO:0009901; P:GO:0070207; P:GO:2000377; F:GO:0042802; C:GO:0005747	P:anther dehiscence; P:protein homotrimerization; P:regulation of reactive oxygen species metabolic process; F:identical protein binding; C:mitochondrial respiratory chain complex I
Common wheat	p2191	A0A3B6PMU1	Uncharacterized protein OS=Triticum aestivum OX=4565 PE=4 SV=1	0	1	1	0.6	16.9205	2	F:GO:0005524; F:GO:0016887	F:ATP binding; F:ATP hydrolysis activity
Common wheat	p2193	T1MLI5	Alanine--tRNA ligase OS=Triticum urartu OX=4572 PE=3 SV=1	0	1	1	0.73	16.7501	5	P:GO:0006419; F:GO:0003676; F:GO:0004813; F:GO:0005524; C:GO:0005737	P:alanyl-tRNA aminoacylation; F:nucleic acid binding; F:alanine-tRNA ligase activity; F:ATP binding; C:cytoplasm
Common wheat	p2194	A0A446LVD4	Transket_pyr domain-containing protein OS=Triticum turgidum subsp. durum OX=4567 GN=TRITD_2Bv1G024910 PE=3 SV=1	0	1	1	0.6	13.5368	3	P:GO:0006099; F:GO:0004591; F:GO:0030976	P:tricarboxylic acid cycle; F:oxoglutarate dehydrogenase (succinyl-transferring) activity; F:thiamine pyrophosphate binding
Common wheat	p2196	A0A446MR40	Uncharacterized protein OS=Triticum turgidum subsp. durum OX=4567 GN=TRITD_2Bv1G227430 PE=3 SV=1	0	1	1	0.87	13.0325	1	P:GO:0010038	P:response to metal ion
Common wheat	p2197	A0A3B6EGH0	Uncharacterized protein OS=Triticum aestivum OX=4565 PE=3 SV=1	0	1	1	0.62	7.75908	3	P:GO:0098656; F:GO:0008308; C:GO:0005741	P:anion transmembrane transport; F:voltage-gated anion channel activity; C:mitochondrial outer membrane
Common wheat	p2199	A0A446R2I4	Uncharacterized protein OS=Triticum turgidum subsp. durum OX=4567 GN=TRITD_4Av1G152380 PE=4 SV=1	0	1	1	0.78	10.2079	1	P:GO:0006629	P:lipid metabolic process
Common wheat	p2202	A0A3B6IN84	Proteasome subunit beta OS=Triticum aestivum OX=4565 PE=3 SV=1	0	1	1	0.6	9.42386	2	P:GO:0051603; C:GO:0005839	P:proteolysis involved in cellular protein catabolic process; C:proteasome core complex
Common wheat	p2203	A0A3B5Y680	Uncharacterized protein OS=Triticum aestivum OX=4565 PE=3 SV=1	6.66667	0.8	1	0.62	11.5732	2	P:GO:0008299; F:GO:0016765	P:isoprenoid biosynthetic process; F:transferase activity, transferring alkyl or aryl (other than methyl) groups
Common wheat	p2213	A0A446S0W0	RNA helicase OS=Triticum turgidum subsp. durum OX=4567 GN=TRITD_4Bv1G069100 PE=4 SV=1	0	1	1	0.52	12.8693	4	P:GO:0000398; F:GO:0003676; F:GO:0003724; F:GO:0005524	P:mRNA splicing, via spliceosome; F:nucleic acid binding; F:RNA helicase activity; F:ATP binding
Common wheat	p2217	A0A446P0B5	Uncharacterized protein OS=Triticum turgidum subsp. durum OX=4567 GN=TRITD_3Av1G245610 PE=3 SV=1	0	1	1	0.58	14.6914	3	P:GO:0045040; F:GO:0005515; C:GO:0005742	P:protein insertion into mitochondrial outer membrane; F:protein binding; C:mitochondrial outer membrane translocase complex
Common wheat	p2220	A0T1D6	Polyphenol oxidase OS=Triticum aestivum OX=4565 GN=Ppo PE=3 SV=1	3.33333	0.9	1	0.82	50.4557	2	P:GO:0046148; F:GO:0004097	P:pigment biosynthetic process; F:catechol oxidase activity
Common wheat	p2225	A0A446P6X7	Epimerase domain-containing protein OS=Triticum turgidum subsp. durum OX=4567 GN=TRITD_3Av1G281240 PE=4 SV=1	0	1	1	0.74	17.0532	1	F:GO:0003824	F:catalytic activity
Common wheat	p2227	A0A446RU68	Dihydrolipoyllysine-residue succinyltransferase OS=Triticum turgidum subsp. durum OX=4567 GN=TRITD_4Bv1G023950 PE=3 SV=1	0	1	1	0.85	29.682	3	P:GO:0006099; F:GO:0004149; C:GO:0045252	P:tricarboxylic acid cycle; F:dihydrolipoyllysine-residue succinyltransferase activity; C:oxoglutarate dehydrogenase complex
Common wheat	p2228	A0A446VMS5	DHO_dh domain-containing protein OS=Triticum turgidum subsp. durum OX=4567 GN=TRITD_6Av1G185570 PE=4 SV=1	0	1	1	0.55	11.1266	4	P:GO:0006210; P:GO:0006212; F:GO:0017113; C:GO:0005737	P:thymine catabolic process; P:uracil catabolic process; F:dihydropyrimidine dehydrogenase (NADP+) activity; C:cytoplasm
Common wheat	p2229	A0A3B6HP31	Uncharacterized protein OS=Triticum aestivum OX=4565 PE=3 SV=1	0	1	1	0.67	8.09222	1	F:GO:0046872	F:metal ion binding
Common wheat	p2243	A0A446YW14	Uncharacterized protein OS=Triticum turgidum subsp. durum OX=4567 GN=TRITD_7Bv1G210250 PE=4 SV=1	3.33333	0.9	1	0.68	20.2522	3	P:GO:0000160; P:GO:0016310; F:GO:0000155	P:phosphorelay signal transduction system; P:phosphorylation; F:phosphorelay sensor kinase activity
Common wheat	p2244	A0A446V4T3	3-isopropylmalate dehydratase OS=Triticum turgidum subsp. durum OX=4567 GN=TRITD_6Av1G020430 PE=4 SV=1	0	1	1	0.7	14.5874	3	P:GO:0008652; F:GO:0003861; F:GO:0051539	P:cellular amino acid biosynthetic process; F:3-isopropylmalate dehydratase activity; F:4 iron, 4 sulfur cluster binding
Common wheat	p2246	A0A3B6D4N2	DLH domain-containing protein OS=Triticum aestivum OX=4565 PE=4 SV=1	0	1	1	0.81	17.2393	1	F:GO:0016787	F:hydrolase activity
Common wheat	p2254	A0A446XKF0	Eukaryotic translation initiation factor 4C OS=Triticum turgidum subsp. durum OX=4567 GN=TRITD_7Av1G177600 PE=3 SV=1	0	1	1	0.63	12.1643	2	P:GO:0006413; F:GO:0003743	P:translational initiation; F:translation initiation factor activity
Common wheat	p2255	A0A446N3L0	Uncharacterized protein OS=Triticum turgidum subsp. durum OX=4567 GN=TRITD_3Av1G018970 PE=3 SV=1	0	1	1	0.96	27.0435	6	P:GO:0043044; F:GO:0003677; F:GO:0005524; F:GO:0031491; F:GO:0070615; C:GO:0005634	P:ATP-dependent chromatin remodeling; F:DNA binding; F:ATP binding; F:nucleosome binding; F:nucleosome-dependent ATPase activity; C:nucleus
Common wheat	p2258	A0A3B6CBD9	Uncharacterized protein OS=Triticum aestivum OX=4565 PE=4 SV=1	3.33333	0.9	1	0.57	28.8788	1	C:GO:0016021	C:integral component of membrane
Common wheat	p2263	A0A3B6MT67	SHSP domain-containing protein OS=Triticum aestivum OX=4565 PE=3 SV=1	13.3333	0.7	0.9	0.53	29.599	1	P:GO:0009408	P:response to heat
Common wheat	p2265	A0A446UPB2	Inosine-5'-monophosphate dehydrogenase OS=Triticum turgidum subsp. durum OX=4567 GN=TRITD_5Bv1G208590 PE=3 SV=1	0	1	1	0.51	15.1535	2	P:GO:0006164; F:GO:0003938	P:purine nucleotide biosynthetic process; F:IMP dehydrogenase activity
Common wheat	p2266	A0A3B5ZT54	Uncharacterized protein OS=Triticum aestivum OX=4565 PE=4 SV=1	0	1	1	0.71	12.4088	1	P:GO:0009737	P:response to abscisic acid
Common wheat	p2274	M8A3J4	Kinesin-like protein KIF15 OS=Triticum urartu OX=4572 GN=TRIUR3_14408 PE=3 SV=1	0	1	1	0.66	29.1395	4	P:GO:0007018; F:GO:0003777; F:GO:0005524; F:GO:0008017	P:microtubule-based movement; F:microtubule motor activity; F:ATP binding; F:microtubule binding
Common wheat	p2280	A0A446SGF8	Knot1 domain-containing protein OS=Triticum turgidum subsp. durum OX=4567 GN=TRITD_4Bv1G184350 PE=3 SV=1	0	1	1	0.54	17.2059	1	P:GO:0006952	P:defense response
Common wheat	p2290	A0A3B6AU90	Aldose 1-epimerase OS=Triticum aestivum OX=4565 PE=3 SV=1	0	1	1	0.57	11.6185	3	P:GO:0019318; F:GO:0016853; F:GO:0030246	P:hexose metabolic process; F:isomerase activity; F:carbohydrate binding
Common wheat	p2293	Q2PCD1	Non-specific lipid-transfer protein OS=Triticum aestivum OX=4565 GN=ltp9.7c PE=3 SV=1	0	1	1	0.76	21.3056	2	P:GO:0006869; F:GO:0008289	P:lipid transport; F:lipid binding
Common wheat	p2294	A0A3B6JMH8	Uncharacterized protein OS=Triticum aestivum OX=4565 PE=3 SV=1	0	1	1	0.52	7.41553	2	F:GO:0008483; F:GO:0030170	F:transaminase activity; F:pyridoxal phosphate binding
Common wheat	p2305	A0A446V7X9	3-hydroxyacyl-CoA dehydrogenase OS=Triticum turgidum subsp. durum OX=4567 GN=TRITD_6Av1G041680 PE=3 SV=1	0	1	1	0.71	23.0029	4	P:GO:0006635; F:GO:0016616; F:GO:0070403; C:GO:0005777	P:fatty acid beta-oxidation; F:oxidoreductase activity, acting on the CH-OH group of donors, NAD or NADP as acceptor; F:NAD+ binding; C:peroxisome
Common wheat	p2307	F6MIW2	Purple acid phosphatase OS=Triticum aestivum OX=4565 PE=3 SV=1	10	0.7	1	0.81	24.8214	2	F:GO:0003993; F:GO:0046872	F:acid phosphatase activity; F:metal ion binding
Common wheat	p2308	A0A3B6CD88	Uncharacterized protein OS=Triticum aestivum OX=4565 PE=3 SV=1	3.33333	0.9	1	0.87	34.4439	2	P:GO:0046148; F:GO:0004097	P:pigment biosynthetic process; F:catechol oxidase activity
Common wheat	p2316	L7RYL1	Farnesyl pyrophosphate synthase D2 OS=Triticum aestivum OX=4565 PE=2 SV=1	0	1	1	0.68	12.5043	2	P:GO:0008299; F:GO:0016765	P:isoprenoid biosynthetic process; F:transferase activity, transferring alkyl or aryl (other than methyl) groups
Common wheat	p2318	A0A446R355	Uncharacterized protein OS=Triticum turgidum subsp. durum OX=4567 GN=TRITD_4Av1G157260 PE=4 SV=1	0	1	1	0.89	26.9955	4	P:GO:0006886; P:GO:0006888; F:GO:0008270; C:GO:0030127	P:intracellular protein transport; P:endoplasmic reticulum to Golgi vesicle-mediated transport; F:zinc ion binding; C:COPII vesicle coat
Common wheat	p2329	A0A1D5UVU1	Transketolase OS=Triticum aestivum OX=4565 PE=3 SV=1	0	1	1	0.65	10.3676	1	F:GO:0004802	F:transketolase activity
Common wheat	p2332	B5TK31	Sucrose:fructan 6-fructosyltransferase OS=Triticum urartu OX=4572 GN=6-SFT PE=3 SV=1	16.6667	0.5	1	0.87	24.3171	2	P:GO:0005975; F:GO:0004553	P:carbohydrate metabolic process; F:hydrolase activity, hydrolyzing O-glycosyl compounds
Common wheat	p2350	A0A446JWG3	Uncharacterized protein OS=Triticum turgidum subsp. durum OX=4567 GN=TRITD_1Bv1G120420 PE=4 SV=1	0	1	1	0.81	17.2445	1	P:GO:0009737	P:response to abscisic acid
Common wheat	p2353	A0A446W8T9	Fumarylacetoacetase OS=Triticum turgidum subsp. durum OX=4567 GN=TRITD_6Bv1G073520 PE=3 SV=1	0	1	1	0.59	22.0656	2	P:GO:0009072; F:GO:0004334	P:aromatic amino acid family metabolic process; F:fumarylacetoacetase activity
Common wheat	p2356	A0A3B6QES1	Uncharacterized protein OS=Triticum aestivum OX=4565 PE=4 SV=1	6.66667	0.8	1	0.59	18.7187	9	P:GO:0006468; P:GO:0042149; P:GO:0050790; F:GO:0016208; F:GO:0019887; F:GO:0019901; C:GO:0005634; C:GO:0005737; C:GO:0031588	P:protein phosphorylation; P:cellular response to glucose starvation; P:regulation of catalytic activity; F:AMP binding; F:protein kinase regulator activity; F:protein kinase binding; C:nucleus; C:cytoplasm; C:nucleotide-activated protein kinase complex
Common wheat	p2367	M7Z3I6	2-oxoglutarate dehydrogenase, mitochondrial OS=Triticum urartu OX=4572 GN=TRIUR3_12693 PE=3 SV=1	0	1	1	0.61	13.2911	3	P:GO:0006099; F:GO:0004591; F:GO:0030976	P:tricarboxylic acid cycle; F:oxoglutarate dehydrogenase (succinyl-transferring) activity; F:thiamine pyrophosphate binding
Common wheat	p2374	A0A3B6AXP8	Ubiquitinyl hydrolase 1 OS=Triticum aestivum OX=4565 PE=3 SV=1	0	1	1	0.53	13.2811	3	P:GO:0016579; F:GO:0004843; F:GO:0005515	P:protein deubiquitination; F:thiol-dependent deubiquitinase; F:protein binding
Common wheat	p2381	A0A3B6N155	Epimerase domain-containing protein OS=Triticum aestivum OX=4565 PE=4 SV=1	0	1	1	0.66	10.7839	1	F:GO:0003824	F:catalytic activity
Common wheat	p2387	A0A446UF04	Ribulose-phosphate 3-epimerase OS=Triticum turgidum subsp. durum OX=4567 GN=TRITD_5Bv1G159140 PE=3 SV=1	6.66667	0.9	0.9	0.85	33.5179	3	P:GO:0005975; P:GO:0006098; F:GO:0004750	P:carbohydrate metabolic process; P:pentose-phosphate shunt; F:ribulose-phosphate 3-epimerase activity
Common wheat	p2388	A0A446JYZ7	AMP deaminase OS=Triticum turgidum subsp. durum OX=4567 GN=TRITD_1Bv1G136250 PE=3 SV=1	0	1	1	0.64	10.5661	2	P:GO:0032264; F:GO:0003876	P:IMP salvage; F:AMP deaminase activity
Common wheat	p2393	A0A3B6D814	WD_REPEATS_REGION domain-containing protein OS=Triticum aestivum OX=4565 PE=3 SV=1	0	1	1	0.54	19.1443	2	P:GO:0006888; F:GO:0005515	P:endoplasmic reticulum to Golgi vesicle-mediated transport; F:protein binding
Common wheat	p2394	A0A3B6EU85	Uncharacterized protein OS=Triticum aestivum OX=4565 PE=4 SV=1	0	1	1	0.85	17.4142	1	C:GO:0016021	C:integral component of membrane
Common wheat	p2395	T1M4L5	Uncharacterized protein OS=Triticum urartu OX=4572 PE=3 SV=1	0	1	1	0.8	24.5273	2	P:GO:0005975; F:GO:0004553	P:carbohydrate metabolic process; F:hydrolase activity, hydrolyzing O-glycosyl compounds
Common wheat	p2399	A0A446YDL2	ANK_REP_REGION domain-containing protein OS=Triticum turgidum subsp. durum OX=4567 GN=TRITD_7Bv1G081030 PE=4 SV=1	0	1	1	0.88	52.7676	1	F:GO:0005515	F:protein binding
Common wheat	p2400	A0A3B6EU81	Uncharacterized protein OS=Triticum aestivum OX=4565 PE=3 SV=1	0	1	1	0.52	15.7763	2	P:GO:0005975; F:GO:0004553	P:carbohydrate metabolic process; F:hydrolase activity, hydrolyzing O-glycosyl compounds
Common wheat	p2406	A0A446JEI8	Structural maintenance of chromosomes protein OS=Triticum turgidum subsp. durum OX=4567 GN=TRITD_1Av1G225400 PE=3 SV=1	0	1	1	0.66	32.15	5	P:GO:0051276; F:GO:0005515; F:GO:0005524; F:GO:0016887; C:GO:0005694	P:chromosome organization; F:protein binding; F:ATP binding; F:ATP hydrolysis activity; C:chromosome
Common wheat	p2414	A0A3B5Z0X9	AAI domain-containing protein OS=Triticum aestivum OX=4565 PE=4 SV=1	0	1	1	0.76	12.4106	0	0	0
Common wheat	p2421	A0A446UVJ9	Uncharacterized protein OS=Triticum turgidum subsp. durum OX=4567 GN=TRITD_5Bv1G237650 PE=3 SV=1	0	1	1	0.96	17.1643	5	P:GO:0006012; P:GO:0046835; F:GO:0004335; F:GO:0005524; C:GO:0005737	P:galactose metabolic process; P:carbohydrate phosphorylation; F:galactokinase activity; F:ATP binding; C:cytoplasm
Common wheat	p2425	A0A446QCP8	Thioredox_DsbH domain-containing protein OS=Triticum turgidum subsp. durum OX=4567 GN=TRITD_3Bv1G249180 PE=4 SV=1	16.6667	0.7	0.8	0.63	26.945	1	P:GO:0005975	P:carbohydrate metabolic process
Common wheat	p2428	A0A446YXN1	Isoleucyl-tRNA synthetase OS=Triticum turgidum subsp. durum OX=4567 GN=TRITD_7Bv1G218730 PE=3 SV=1	3.33333	0.9	1	0.56	11.5255	5	P:GO:0006428; F:GO:0000049; F:GO:0002161; F:GO:0004822; F:GO:0005524	P:isoleucyl-tRNA aminoacylation; F:tRNA binding; F:aminoacyl-tRNA editing activity; F:isoleucine-tRNA ligase activity; F:ATP binding
Common wheat	p2431	A0A446KME4	Peroxidase OS=Triticum turgidum subsp. durum OX=4567 GN=TRITD_2Av1G028850 PE=3 SV=1	6.66667	0.8	1	0.6	36.5476	4	P:GO:0006979; P:GO:0042744; F:GO:0004601; F:GO:0020037	P:response to oxidative stress; P:hydrogen peroxide catabolic process; F:peroxidase activity; F:heme binding
Common wheat	p2433	A0A3B6KPT8	Lipoxygenase OS=Triticum aestivum OX=4565 PE=3 SV=1	13.3333	0.6	1	0.78	21.867	2	F:GO:0016702; F:GO:0046872	F:oxidoreductase activity, acting on single donors with incorporation of molecular oxygen, incorporation of two atoms of oxygen; F:metal ion binding
Common wheat	p2435	A0A3B5Z3T7	Uncharacterized protein OS=Triticum aestivum OX=4565 PE=4 SV=1	0	1	1	0.81	17.4899	1	P:GO:0043248	P:proteasome assembly
Common wheat	p2441	A0A446NZG7	Dolichyl-diphosphooligosaccharide--protein glycosyltransferase subunit 2 OS=Triticum turgidum subsp. durum OX=4567 GN=TRITD_3Av1G239280 PE=3 SV=1	6.66667	0.8	1	0.61	13.2527	3	P:GO:0006487; C:GO:0008250; C:GO:0016021	P:protein N-linked glycosylation; C:oligosaccharyltransferase complex; C:integral component of membrane
Common wheat	p2450	A0A446T2G1	Uncharacterized protein OS=Triticum turgidum subsp. durum OX=4567 GN=TRITD_5Av1G135280 PE=4 SV=1	0	1	1	0.75	15.7787	3	P:GO:0010155; C:GO:0005783; C:GO:0005886	P:regulation of proton transport; C:endoplasmic reticulum; C:plasma membrane
Common wheat	p2455	A0A446VSG1	Aspartate aminotransferase OS=Triticum turgidum subsp. durum OX=4567 GN=TRITD_6Av1G212170 PE=3 SV=1	0	1	1	0.75	14.1197	4	P:GO:0006520; P:GO:0009058; F:GO:0008483; F:GO:0030170	P:cellular amino acid metabolic process; P:biosynthetic process; F:transaminase activity; F:pyridoxal phosphate binding
Common wheat	p2457	A0A3B6PP36	Uncharacterized protein OS=Triticum aestivum OX=4565 PE=4 SV=1	0	1	1	0.68	15.3099	1	C:GO:0016021	C:integral component of membrane
Common wheat	p2464	A0A446XJL7	PKS_ER domain-containing protein OS=Triticum turgidum subsp. durum OX=4567 GN=TRITD_7Av1G170470 PE=4 SV=1	0	1	1	0.57	9.66164	1	F:GO:0016491	F:oxidoreductase activity
Common wheat	p2466	A0A3B6JH99	Uncharacterized protein OS=Triticum aestivum OX=4565 PE=4 SV=1	0	1	1	0.77	12.795	3	F:GO:0003676; F:GO:0003724; F:GO:0005524	F:nucleic acid binding; F:RNA helicase activity; F:ATP binding
Common wheat	p2469	Q36813	NAD(P)H dehydrogenase subunit H OS=Triticum aestivum OX=4565 GN=nad7 PE=3 SV=1	6.66667	0.8	1	0.73	18.8971	3	F:GO:0016651; F:GO:0048038; F:GO:0051287	F:oxidoreductase activity, acting on NAD(P)H; F:quinone binding; F:NAD binding
Common wheat	p2483	A0A3B6SDL8	GOLD domain-containing protein OS=Triticum aestivum OX=4565 PE=3 SV=1	0	1	1	0.77	69.9046	8	P:GO:0006886; P:GO:0006888; P:GO:0007030; C:GO:0005783; C:GO:0005793; C:GO:0005794; C:GO:0016021; C:GO:0030134	P:intracellular protein transport; P:endoplasmic reticulum to Golgi vesicle-mediated transport; P:Golgi organization; C:endoplasmic reticulum; C:endoplasmic reticulum-Golgi intermediate compartment; C:Golgi apparatus; C:integral component of membrane; C:COPII-coated ER to Golgi transport vesicle
Common wheat	p2484	A0A3B6IPF3	eIF2B_5 domain-containing protein OS=Triticum aestivum OX=4565 PE=3 SV=1	10	0.7	1	0.53	11.0343	2	P:GO:0006413; F:GO:0003743	P:translational initiation; F:translation initiation factor activity
Common wheat	p2485	T1MNG0	Usp domain-containing protein OS=Triticum urartu OX=4572 PE=4 SV=1	0	1	1	0.61	16.2245	0	0	0
Common wheat	p2489	A0A446J7Q7	Poly [ADP-ribose] polymerase OS=Triticum turgidum subsp. durum OX=4567 GN=TRITD_1Av1G192220 PE=4 SV=1	0	1	1	0.63	10.3224	2	P:GO:0006471; F:GO:0003950	P:protein ADP-ribosylation; F:NAD+ ADP-ribosyltransferase activity
Common wheat	p2491	A0A446PT82	Uncharacterized protein OS=Triticum turgidum subsp. durum OX=4567 GN=TRITD_3Bv1G129060 PE=4 SV=1	0	1	1	0.53	14.9283	2	P:GO:0006123; C:GO:0005751	P:mitochondrial electron transport, cytochrome c to oxygen; C:mitochondrial respiratory chain complex IV
Common wheat	p2498	A0A446SB88	Uncharacterized protein OS=Triticum turgidum subsp. durum OX=4567 GN=TRITD_4Bv1G149620 PE=4 SV=1	0	1	1	0.78	21.6702	1	F:GO:0046872	F:metal ion binding
Common wheat	p2508	A0A446TZ59	Uncharacterized protein OS=Triticum turgidum subsp. durum OX=4567 GN=TRITD_5Bv1G047930 PE=4 SV=1	0	1	1	0.57	12.8535	3	P:GO:0006886; P:GO:0048280; C:GO:0000139	P:intracellular protein transport; P:vesicle fusion with Golgi apparatus; C:Golgi membrane
Common wheat	p2510	A0A3B6RG01	CS domain-containing protein OS=Triticum aestivum OX=4565 PE=4 SV=1	0	1	1	0.8	20.3525	3	P:GO:0006457; F:GO:0051082; C:GO:0005737	P:protein folding; F:unfolded protein binding; C:cytoplasm
Common wheat	p2511	A0A3B6HRZ9	Purple acid phosphatase OS=Triticum aestivum OX=4565 PE=3 SV=1	0	1	1	0.6	15.0751	2	F:GO:0003993; F:GO:0046872	F:acid phosphatase activity; F:metal ion binding
Common wheat	p2516	A0A446UGG1	C2 domain-containing protein OS=Triticum turgidum subsp. durum OX=4567 GN=TRITD_5Bv1G165630 PE=4 SV=1	0	1	1	0.87	76.2928	1	C:GO:0016021	C:integral component of membrane
Common wheat	p2519	A0A446LZR7	WD_REPEATS_REGION domain-containing protein OS=Triticum turgidum subsp. durum OX=4567 GN=TRITD_2Bv1G050400 PE=3 SV=1	0	1	1	0.76	11.6863	2	P:GO:0006888; F:GO:0005515	P:endoplasmic reticulum to Golgi vesicle-mediated transport; F:protein binding
Common wheat	p2523	A0A3B6MP80	EGF_CA domain-containing protein OS=Triticum aestivum OX=4565 PE=3 SV=1	13.3333	0.6	1	0.75	26.5447	1	F:GO:0005509	F:calcium ion binding
Common wheat	p2524	A0A3B6TIC6	Rx_N domain-containing protein OS=Triticum aestivum OX=4565 PE=3 SV=1	10	0.9	0.9	0.67	33.7337	1	P:GO:0006952	P:defense response
Common wheat	p2526	A0A077RWG8	Uricase OS=Triticum aestivum OX=4565 GN=TRAES_3BF019300180CFD_c1 PE=3 SV=1	0	1	1	0.51	14.9043	6	P:GO:0006144; P:GO:0007031; P:GO:0019628; F:GO:0004846; C:GO:0005777; C:GO:0005886	P:purine nucleobase metabolic process; P:peroxisome organization; P:urate catabolic process; F:urate oxidase activity; C:peroxisome; C:plasma membrane
Common wheat	p2531	A0A446TFX0	Uncharacterized protein OS=Triticum turgidum subsp. durum OX=4567 GN=TRITD_5Av1G207720 PE=4 SV=1	0	1	1	0.51	15.0024	1	C:GO:0005634	C:nucleus
Common wheat	p2544	A0A3B6MKZ2	ATP citrate synthase OS=Triticum aestivum OX=4565 PE=4 SV=1	0	1	1	0.56	58.4307	5	P:GO:0006629; F:GO:0003878; F:GO:0005524; C:GO:0005829; C:GO:0016021	P:lipid metabolic process; F:ATP citrate synthase activity; F:ATP binding; C:cytosol; C:integral component of membrane
Common wheat	p2547	A0A3B6MQD6	Uncharacterized protein OS=Triticum aestivum OX=4565 PE=3 SV=1	6.66667	0.9	0.9	0.88	26.3128	3	P:GO:0006508; F:GO:0004177; F:GO:0008270	P:proteolysis; F:aminopeptidase activity; F:zinc ion binding
Common wheat	p2558	A0A446VYY8	Peroxidase OS=Triticum turgidum subsp. durum OX=4567 GN=TRITD_6Bv1G008330 PE=3 SV=1	0	1	1	0.6	19.3767	4	P:GO:0006979; P:GO:0042744; F:GO:0004601; F:GO:0020037	P:response to oxidative stress; P:hydrogen peroxide catabolic process; F:peroxidase activity; F:heme binding
Common wheat	p2566	A0A3B6EG32	Ubiquitin carboxyl-terminal hydrolase OS=Triticum aestivum OX=4565 PE=3 SV=1	0	1	1	0.77	18.6999	4	P:GO:0016579; P:GO:0043161; F:GO:0004843; F:GO:0005515	P:protein deubiquitination; P:proteasome-mediated ubiquitin-dependent protein catabolic process; F:thiol-dependent deubiquitinase; F:protein binding
Common wheat	p2567	A0A3B6MN30	HECT-type E3 ubiquitin transferase OS=Triticum aestivum OX=4565 PE=4 SV=1	0	1	1	0.95	66.947	2	F:GO:0004842; F:GO:0005515	F:ubiquitin-protein transferase activity; F:protein binding
Common wheat	p2573	A0A3B6RJ96	Uncharacterized protein OS=Triticum aestivum OX=4565 PE=4 SV=1	0	1	1	0.72	11.5406	1	F:GO:0003676	F:nucleic acid binding
Common wheat	p2580	M7ZXH3	Fructokinase-1 OS=Triticum urartu OX=4572 GN=TRIUR3_31934 PE=4 SV=1	0	1	1	0.88	30.512	11	P:GO:0006000; P:GO:0009658; P:GO:0019252; P:GO:0042793; P:GO:0046835; F:GO:0005524; F:GO:0008865; F:GO:0043621; C:GO:0005634; C:GO:0005829; C:GO:0042644	P:fructose metabolic process; P:chloroplast organization; P:starch biosynthetic process; P:plastid transcription; P:carbohydrate phosphorylation; F:ATP binding; F:fructokinase activity; F:protein self-association; C:nucleus; C:cytosol; C:chloroplast nucleoid
Common wheat	p2591	A0A3B5XZT8	Cytochrome b5 heme-binding domain-containing protein OS=Triticum aestivum OX=4565 PE=4 SV=1	0	1	1	0.56	13.0001	2	C:GO:0005783; C:GO:0016020	C:endoplasmic reticulum; C:membrane
Common wheat	p2592	A0A3B6KHD3	Polyadenylate-binding protein OS=Triticum aestivum OX=4565 PE=3 SV=1	13.3333	0.6	1	0.6	24.616	1	F:GO:0003723	F:RNA binding
Common wheat	p2595	A0A3B6PPJ9	Uncharacterized protein OS=Triticum aestivum OX=4565 PE=4 SV=1	0	1	1	0.57	14.0967	1	F:GO:0016491	F:oxidoreductase activity
Common wheat	p2596	A0A3B6PNW8	Acetohydroxy-acid synthase small subunit OS=Triticum aestivum OX=4565 PE=3 SV=1	0	1	1	0.52	15.8695	2	P:GO:0009082; F:GO:1990610	P:branched-chain amino acid biosynthetic process; F:acetolactate synthase regulator activity
Common wheat	p2600	A0A3B6LUX3	DUF3700 domain-containing protein OS=Triticum aestivum OX=4565 PE=4 SV=1	20	0.6	0.8	0.64	51.5473	0	0	0
Common wheat	p2610	A0A446JDM9	Uncharacterized protein OS=Triticum turgidum subsp. durum OX=4567 GN=TRITD_1Av1G221140 PE=4 SV=1	3.33333	0.9	1	0.67	14.5411	2	P:GO:0006979; P:GO:0009061	P:response to oxidative stress; P:anaerobic respiration
Common wheat	p2614	A0A446X996	Uncharacterized protein OS=Triticum turgidum subsp. durum OX=4567 GN=TRITD_7Av1G070510 PE=3 SV=1	10	0.7	1	0.66	24.9024	6	P:GO:0005975; F:GO:0008270; F:GO:0016491; F:GO:0016832; F:GO:0050661; F:GO:0051287	P:carbohydrate metabolic process; F:zinc ion binding; F:oxidoreductase activity; F:aldehyde-lyase activity; F:NADP binding; F:NAD binding
Common wheat	p2618	A0A446QQB8	Senescence domain-containing protein OS=Triticum turgidum subsp. durum OX=4567 GN=TRITD_4Av1G031210 PE=4 SV=1	3.33333	0.9	1	0.51	19.1728	1	C:GO:0005886	C:plasma membrane
Common wheat	p2627	A0A446W2N1	Aldo_ket_red domain-containing protein OS=Triticum turgidum subsp. durum OX=4567 GN=TRITD_6Bv1G030040 PE=4 SV=1	3.33333	0.9	1	0.88	23.4516	1	F:GO:0047834	F:D-threo-aldose 1-dehydrogenase activity
Common wheat	p2630	A0A446USU2	RRM domain-containing protein OS=Triticum turgidum subsp. durum OX=4567 GN=TRITD_5Bv1G226180 PE=4 SV=1	3.33333	0.9	1	0.74	16.5383	1	F:GO:0003676	F:nucleic acid binding
Common wheat	p2633	A0A1D5URZ6	Uncharacterized protein OS=Triticum aestivum OX=4565 PE=4 SV=1	0	1	1	0.6	16.2391	1	F:GO:0005515	F:protein binding
Common wheat	p2637	A0A446MNU4	Uncharacterized protein OS=Triticum turgidum subsp. durum OX=4567 GN=TRITD_2Bv1G215680 PE=4 SV=1	10	0.7	1	0.81	51.2904	3	F:GO:0004386; F:GO:0005515; F:GO:0005524	F:helicase activity; F:protein binding; F:ATP binding
Common wheat	p2648	A0A446L7K6	Glucose-6-phosphate 1-dehydrogenase OS=Triticum turgidum subsp. durum OX=4567 GN=TRITD_2Av1G207630 PE=3 SV=1	0	1	1	0.66	21.3429	3	P:GO:0006006; F:GO:0004345; F:GO:0050661	P:glucose metabolic process; F:glucose-6-phosphate dehydrogenase activity; F:NADP binding
Common wheat	p2652	A0A446MRZ6	Carboxypeptidase OS=Triticum turgidum subsp. durum OX=4567 GN=TRITD_2Bv1G231520 PE=3 SV=1	0	1	1	0.77	22.517	2	P:GO:0006508; F:GO:0004185	P:proteolysis; F:serine-type carboxypeptidase activity
Common wheat	p2653	A0A446M9L1	Uncharacterized protein OS=Triticum turgidum subsp. durum OX=4567 GN=TRITD_2Bv1G127380 PE=3 SV=1	0	1	1	0.83	17.4081	2	F:GO:0003723; F:GO:0033897	F:RNA binding; F:ribonuclease T2 activity
Common wheat	p2655	A0A446UZI2	Uncharacterized protein OS=Triticum turgidum subsp. durum OX=4567 GN=TRITD_6Av1G000380 PE=4 SV=1	13.3333	0.6	1	0.61	17.481	1	F:GO:0046872	F:metal ion binding
Common wheat	p2660	A0A446Q273	Uncharacterized protein OS=Triticum turgidum subsp. durum OX=4567 GN=TRITD_3Bv1G183770 PE=3 SV=1	6.66667	0.8	1	0.89	20.7828	3	P:GO:0006631; F:GO:0016616; F:GO:0070403	P:fatty acid metabolic process; F:oxidoreductase activity, acting on the CH-OH group of donors, NAD or NADP as acceptor; F:NAD+ binding
Common wheat	p2661	A0A077RP15	UDP-glucose-fructose-phosphate glucosyltransferase OS=Triticum aestivum OX=4565 GN=TRAES_3BF045200020CFD_c1 PE=3 SV=1	6.66667	0.8	1	0.64	12.689	3	P:GO:0005986; F:GO:0016157; F:GO:0046524	P:sucrose biosynthetic process; F:sucrose synthase activity; F:sucrose-phosphate synthase activity
Common wheat	p2662	A0A446XZV7	Uncharacterized protein OS=Triticum turgidum subsp. durum OX=4567 GN=TRITD_7Av1G278640 PE=4 SV=1	0	1	1	0.84	16.4117	1	F:GO:0003824	F:catalytic activity
Common wheat	p2663	A0A3B6PJI7	Uncharacterized protein OS=Triticum aestivum OX=4565 PE=4 SV=1	3.33333	0.9	1	0.7	23.0641	0	0	0
Common wheat	p2667	A0A446R395	Uncharacterized protein OS=Triticum turgidum subsp. durum OX=4567 GN=TRITD_4Av1G157930 PE=4 SV=1	13.3333	0.7	0.9	0.55	15.5806	1	P:GO:0016554	P:cytidine to uridine editing
Common wheat	p2670	A0A341ZA80	Clathrin light chain OS=Triticum aestivum OX=4565 PE=3 SV=1	0	1	1	0.76	17.8223	5	P:GO:0006886; P:GO:0016192; F:GO:0005198; C:GO:0030130; C:GO:0030132	P:intracellular protein transport; P:vesicle-mediated transport; F:structural molecule activity; C:clathrin coat of trans-Golgi network vesicle; C:clathrin coat of coated pit
Common wheat	p2680	A0A446W1E5	GST C-terminal domain-containing protein OS=Triticum turgidum subsp. durum OX=4567 GN=TRITD_6Bv1G019940 PE=4 SV=1	0	1	1	0.67	11.9382	3	P:GO:0006749; F:GO:0004364; F:GO:0005515	P:glutathione metabolic process; F:glutathione transferase activity; F:protein binding
Common wheat	p2684	A0A446XIZ5	Uncharacterized protein OS=Triticum turgidum subsp. durum OX=4567 GN=TRITD_7Av1G164340 PE=3 SV=1	0	1	1	0.56	10.8462	1	P:GO:0045892	P:negative regulation of transcription, DNA-templated
Common wheat	p2690	M7YFQ8	Uncharacterized protein OS=Triticum urartu OX=4572 GN=TRIUR3_02299 PE=4 SV=1	6.66667	0.9	0.9	0.75	29.4622	1	F:GO:0005515	F:protein binding
Common wheat	p2691	A0A3B6MYE4	Citrate synthase OS=Triticum aestivum OX=4565 PE=3 SV=1	0	1	1	0.54	11.7117	1	F:GO:0046912	F:acyltransferase, acyl groups converted into alkyl on transfer
Common wheat	p2698	A0A446QS77	Omp85 domain-containing protein OS=Triticum turgidum subsp. durum OX=4567 GN=TRITD_4Av1G043160 PE=4 SV=1	0	1	1	0.68	9.52171	1	C:GO:0019867	C:outer membrane
Common wheat	p2703	A0A446LVA0	Tr-type G domain-containing protein OS=Triticum turgidum subsp. durum OX=4567 GN=TRITD_2Bv1G024140 PE=3 SV=1	0	1	1	0.63	6.79549	2	F:GO:0003924; F:GO:0005525	F:GTPase activity; F:GTP binding
Common wheat	p2705	A0A446LDH9	Uncharacterized protein OS=Triticum turgidum subsp. durum OX=4567 GN=TRITD_2Av1G246610 PE=4 SV=1	0	1	1	0.54	9.88128	1	C:GO:0016021	C:integral component of membrane
Common wheat	p2710	A0A3B6B6Z8	Eukaryotic translation initiation factor 3 subunit I OS=Triticum aestivum OX=4565 PE=3 SV=1	0	1	1	0.52	15.2102	3	F:GO:0003743; F:GO:0005515; C:GO:0005852	F:translation initiation factor activity; F:protein binding; C:eukaryotic translation initiation factor 3 complex
Common wheat	p2712	A0A3B5XWR5	Uncharacterized protein OS=Triticum aestivum OX=4565 PE=4 SV=1	13.3333	0.7	0.9	0.57	18.3968	1	F:GO:0005515	F:protein binding
Common wheat	p2715	A0A3B6LWZ9	Pectin acetylesterase OS=Triticum aestivum OX=4565 PE=3 SV=1	6.66667	0.9	0.9	0.55	18.6525	1	F:GO:0016787	F:hydrolase activity
Common wheat	p2721	A0A3B6TLY2	Abhydrolase_3 domain-containing protein OS=Triticum aestivum OX=4565 PE=4 SV=1	0	1	1	0.71	18.7477	1	F:GO:0016787	F:hydrolase activity
Common wheat	p2723	A0A3B6IP73	Peptidase A1 domain-containing protein OS=Triticum aestivum OX=4565 PE=3 SV=1	6.66667	0.8	1	0.58	36.2081	1	C:GO:0005576	C:extracellular region
Common wheat	p2727	A0A446YWW3	Protein kinase domain-containing protein OS=Triticum turgidum subsp. durum OX=4567 GN=TRITD_7Bv1G216880 PE=4 SV=1	0	1	1	0.55	10.3992	4	P:GO:0006468; F:GO:0004672; F:GO:0005515; F:GO:0005524	P:protein phosphorylation; F:protein kinase activity; F:protein binding; F:ATP binding
Common wheat	p2728	A0A446R1E9	Uncharacterized protein OS=Triticum turgidum subsp. durum OX=4567 GN=TRITD_4Av1G142230 PE=3 SV=1	0	1	1	0.77	17.9493	2	P:GO:0006464; F:GO:0008641	P:cellular protein modification process; F:ubiquitin-like modifier activating enzyme activity
Common wheat	p2738	A0A3B6JF44	Saposin B-type domain-containing protein OS=Triticum aestivum OX=4565 PE=4 SV=1	0	1	1	0.64	13.9908	1	P:GO:0006629	P:lipid metabolic process
Common wheat	p2744	M7YYB8	Ornithine aminotransferase OS=Triticum urartu OX=4572 GN=TRIUR3_12086 PE=3 SV=1	0	1	1	0.76	13.9259	2	F:GO:0004587; F:GO:0030170	F:ornithine-oxo-acid transaminase activity; F:pyridoxal phosphate binding
Common wheat	p2746	A0A446XVE7	Uncharacterized protein OS=Triticum turgidum subsp. durum OX=4567 GN=TRITD_7Av1G253860 PE=4 SV=1	20	0.6	0.8	0.79	24.6833	1	F:GO:0016787	F:hydrolase activity
Common wheat	p2747	A0A3B6TJG9	Pyr_redox_2 domain-containing protein OS=Triticum aestivum OX=4565 PE=4 SV=1	13.3333	0.6	1	0.73	21.1723	2	F:GO:0016491; F:GO:0050660	F:oxidoreductase activity; F:flavin adenine dinucleotide binding
Common wheat	p2753	A0A446S914	Imidazole glycerol phosphate synthase hisHF OS=Triticum turgidum subsp. durum OX=4567 GN=TRITD_4Bv1G133250 PE=3 SV=1	0	1	1	0.55	15.5728	3	P:GO:0000105; F:GO:0000107; F:GO:0016833	P:histidine biosynthetic process; F:imidazoleglycerol-phosphate synthase activity; F:oxo-acid-lyase activity
Common wheat	p2754	M8AS47	Glutamate decarboxylase OS=Triticum urartu OX=4572 GN=TRIUR3_34245 PE=3 SV=1	0	1	1	0.81	21.0665	3	P:GO:0006536; F:GO:0004351; F:GO:0030170	P:glutamate metabolic process; F:glutamate decarboxylase activity; F:pyridoxal phosphate binding
Common wheat	p2780	A6XMY8	Methylenetetrahydrofolate reductase OS=Triticum monococcum OX=4568 PE=2 SV=1	20	0.5	0.9	0.61	20.6678	2	P:GO:0006555; F:GO:0004489	P:methionine metabolic process; F:methylenetetrahydrofolate reductase (NAD(P)H) activity
Common wheat	p2781	A0A3B6HTI1	Uncharacterized protein OS=Triticum aestivum OX=4565 PE=4 SV=1	0	1	1	0.55	19.8347	0	0	0
Common wheat	p2783	A0A446W048	GMP synthase (glutamine-hydrolyzing) OS=Triticum turgidum subsp. durum OX=4567 GN=TRITD_6Bv1G013900 PE=4 SV=1	0	1	1	0.78	14.9474	4	P:GO:0006177; F:GO:0003922; F:GO:0005524; F:GO:0016462	P:GMP biosynthetic process; F:GMP synthase (glutamine-hydrolyzing) activity; F:ATP binding; F:pyrophosphatase activity
Common wheat	p2784	A0A446W5J9	Protein-serine/threonine phosphatase OS=Triticum turgidum subsp. durum OX=4567 GN=TRITD_6Bv1G051480 PE=3 SV=1	6.66667	0.8	1	0.67	13.6187	1	F:GO:0016791	F:phosphatase activity
Common wheat	p2791	A0A446YHB8	MSP domain-containing protein OS=Triticum turgidum subsp. durum OX=4567 GN=TRITD_7Bv1G113970 PE=4 SV=1	3.33333	0.9	1	0.68	16.45	1	C:GO:0005789	C:endoplasmic reticulum membrane
Common wheat	p2798	M7Z5P0	Glutathione transferase OS=Triticum urartu OX=4572 GN=TRIUR3_11854 PE=4 SV=1	13.3333	0.7	0.9	0.8	51.2368	4	P:GO:0006749; F:GO:0004364; F:GO:0043295; C:GO:0005737	P:glutathione metabolic process; F:glutathione transferase activity; F:glutathione binding; C:cytoplasm
Common wheat	p2801	A0A3B6RQW6	PA domain-containing protein OS=Triticum aestivum OX=4565 PE=4 SV=1	16.6667	0.6	0.9	0.53	23.9283	10	P:GO:0006511; P:GO:0006623; P:GO:0006896; P:GO:0016567; F:GO:0005509; F:GO:0061630; C:GO:0005768; C:GO:0005802; C:GO:0016021; C:GO:0017119	P:ubiquitin-dependent protein catabolic process; P:protein targeting to vacuole; P:Golgi to vacuole transport; P:protein ubiquitination; F:calcium ion binding; F:ubiquitin protein ligase activity; C:endosome; C:trans-Golgi network; C:integral component of membrane; C:Golgi transport complex
Common wheat	p2807	T1N2S8	Uncharacterized protein OS=Triticum urartu OX=4572 PE=3 SV=1	3.33333	0.9	1	0.68	26.5358	2	F:GO:0000977; F:GO:0032422	F:RNA polymerase II transcription regulatory region sequence-specific DNA binding; F:purine-rich negative regulatory element binding
Common wheat	p2809	A0A446QUS5	Uncharacterized protein OS=Triticum turgidum subsp. durum OX=4567 GN=TRITD_4Av1G062730 PE=3 SV=1	0	1	1	0.53	14.1129	2	P:GO:0042450; F:GO:0004056	P:arginine biosynthetic process via ornithine; F:argininosuccinate lyase activity
Common wheat	p2816	A0A446LPS7	Uncharacterized protein OS=Triticum turgidum subsp. durum OX=4567 GN=TRITD_2Av1G295430 PE=4 SV=1	13.3333	0.6	1	0.66	16.3218	2	P:GO:0006606; F:GO:0005515	P:protein import into nucleus; F:protein binding
Common wheat	p2826	A0A446QPW8	VWFA domain-containing protein OS=Triticum turgidum subsp. durum OX=4567 GN=TRITD_4Av1G031790 PE=3 SV=1	0	1	1	0.58	8.36505	1	C:GO:0008540	C:proteasome regulatory particle, base subcomplex
Common wheat	p2834	A0A3B5YWP9	Uncharacterized protein OS=Triticum aestivum OX=4565 PE=4 SV=1	0	1	1	0.73	10.0127	1	F:GO:0003723	F:RNA binding
Common wheat	p2844	A0A446XXB9	Ubiquitin-like domain-containing protein OS=Triticum turgidum subsp. durum OX=4567 GN=TRITD_7Av1G266070 PE=4 SV=1	0	1	1	0.59	28.1399	1	F:GO:0005515	F:protein binding
Common wheat	p2850	A0A3B6KK25	DHQ_synthase domain-containing protein OS=Triticum aestivum OX=4565 PE=3 SV=1	6.66667	0.8	1	0.7	22.3946	3	P:GO:0009073; F:GO:0003856; C:GO:0005737	P:aromatic amino acid family biosynthetic process; F:3-dehydroquinate synthase activity; C:cytoplasm
Common wheat	p2857	A0A446KG75	Uncharacterized protein OS=Triticum turgidum subsp. durum OX=4567 GN=TRITD_2Av1G002920 PE=3 SV=1	6.66667	0.8	1	0.77	23.8977	4	P:GO:0006886; P:GO:0006888; F:GO:0008270; C:GO:0030127	P:intracellular protein transport; P:endoplasmic reticulum to Golgi vesicle-mediated transport; F:zinc ion binding; C:COPII vesicle coat
Common wheat	p2861	M7ZEC4	Elongation factor Tu OS=Triticum urartu OX=4572 GN=TRIUR3_34609 PE=3 SV=1	10	0.8	0.9	0.72	15.0343	4	P:GO:0006414; F:GO:0003746; F:GO:0003924; F:GO:0005525	P:translational elongation; F:translation elongation factor activity; F:GTPase activity; F:GTP binding
Common wheat	p2862	A0A446TI04	FAD-binding PCMH-type domain-containing protein OS=Triticum turgidum subsp. durum OX=4567 GN=TRITD_5Av1G215910 PE=3 SV=1	13.3333	0.7	0.9	0.69	14.5343	3	F:GO:0005506; F:GO:0016491; F:GO:0071949	F:iron ion binding; F:oxidoreductase activity; F:FAD binding
Common wheat	p2868	A0A3B6DRX3	Peptidase A1 domain-containing protein OS=Triticum aestivum OX=4565 PE=3 SV=1	3.33333	0.9	1	0.7	23.4534	2	P:GO:0006508; F:GO:0004190	P:proteolysis; F:aspartic-type endopeptidase activity
Common wheat	p2876	A0A3B6B914	Peptidase A1 domain-containing protein OS=Triticum aestivum OX=4565 PE=3 SV=1	0	1	1	0.56	34.6073	2	P:GO:0006508; F:GO:0004190	P:proteolysis; F:aspartic-type endopeptidase activity
Common wheat	p2878	A0A3B6KJB0	Alpha-L-fucosidase OS=Triticum aestivum OX=4565 PE=3 SV=1	13.3333	0.7	0.9	0.51	10.5433	2	P:GO:0005975; F:GO:0004560	P:carbohydrate metabolic process; F:alpha-L-fucosidase activity
Common wheat	p2879	A0A3B6FTP5	Signal recognition particle subunit SRP72 OS=Triticum aestivum OX=4565 PE=3 SV=1	0	1	1	0.82	11.1782	4	P:GO:0006614; F:GO:0005515; F:GO:0008312; C:GO:0048500	P:SRP-dependent cotranslational protein targeting to membrane; F:protein binding; F:7S RNA binding; C:signal recognition particle
Common wheat	p2881	A0A446IXZ1	PCI domain-containing protein OS=Triticum turgidum subsp. durum OX=4567 GN=TRITD_1Av1G128790 PE=4 SV=1	6.66667	0.8	1	0.62	15.207	6	P:GO:0006511; P:GO:0043248; F:GO:0005198; C:GO:0005634; C:GO:0005829; C:GO:0008541	P:ubiquitin-dependent protein catabolic process; P:proteasome assembly; F:structural molecule activity; C:nucleus; C:cytosol; C:proteasome regulatory particle, lid subcomplex
Common wheat	p2884	A0A3B5YVF1	Uncharacterized protein OS=Triticum aestivum OX=4565 PE=3 SV=1	0	1	1	0.62	16.819	2	P:GO:0006486; F:GO:0003980	P:protein glycosylation; F:UDP-glucose:glycoprotein glucosyltransferase activity
Common wheat	p2894	A0A446WLE1	Uncharacterized protein OS=Triticum turgidum subsp. durum OX=4567 GN=TRITD_6Bv1G181600 PE=4 SV=1	6.66667	0.8	1	0.57	24.0068	2	P:GO:0006606; C:GO:0005634	P:protein import into nucleus; C:nucleus
Spelt	p0001	M8B5G5	Beta-amylase OS=Triticum urartu OX=4572 GN=TRIUR3_08670 PE=3 SV=1	0	1	1	0.96	92.0016	2	P:GO:0000272; F:GO:0016161	P:polysaccharide catabolic process; F:beta-amylase activity
Spelt	p0002	Q93XQ7	Protein disulfide-isomerase OS=Triticum aestivum OX=4565 GN=PDI3 PE=2 SV=1	0	1	1	0.6	11.6915	1	F:GO:0003756	F:protein disulfide isomerase activity
Spelt	p0007	P52589	Protein disulfide-isomerase OS=Triticum aestivum OX=4565 GN=PDI PE=2 SV=1	0	1	1	0.54	8.8842	1	F:GO:0003756	F:protein disulfide isomerase activity
Spelt	p0008	A0A446TRT1	Beta-amylase OS=Triticum turgidum subsp. durum OX=4567 GN=TRITD_5Av1G257530 PE=3 SV=1	0	1	1	0.97	47.8834	2	P:GO:0000272; F:GO:0016161	P:polysaccharide catabolic process; F:beta-amylase activity
Spelt	p0010	V9TRL3	High molecular weight glutenin subunit 1Dy protein OS=Triticum aestivum OX=4565 GN=Glu-D1-2 PE=3 SV=1	0	1	1	0.86	21.0312	1	F:GO:0045735	F:nutrient reservoir activity
Spelt	p0014	A0A2Z6DUC1	Starch synthase, chloroplastic/amyloplastic OS=Triticum aestivum OX=4565 GN=Wx PE=3 SV=1	0	1	1	0.81	10.33	1	F:GO:0004373	F:glycogen (starch) synthase activity
Spelt	p0019	A0A060MZP1	High molecular weight glutenin subunit (Fragment) OS=Triticum aestivum OX=4565 GN=glu PE=3 SV=1	0	1	1	0.97	65.5084	1	F:GO:0045735	F:nutrient reservoir activity
Spelt	p0020	F6KUF9	Starch synthase, chloroplastic/amyloplastic (Fragment) OS=Triticum spelta OX=58933 PE=3 SV=1	0	1	1	0.74	16.6668	1	F:GO:0004373	F:glycogen (starch) synthase activity
Spelt	p0022	Q8LLD5	Starch synthase, chloroplastic/amyloplastic OS=Triticum aestivum OX=4565 GN=WGBSSI PE=2 SV=1	0	1	1	0.97	39.186	1	F:GO:0004373	F:glycogen (starch) synthase activity
Spelt	p0030	A0A3B6MII9	Phosphopyruvate hydratase OS=Triticum aestivum OX=4565 PE=3 SV=1	0	1	1	0.67	12.9205	4	P:GO:0006096; F:GO:0000287; F:GO:0004634; C:GO:0000015	P:glycolytic process; F:magnesium ion binding; F:phosphopyruvate hydratase activity; C:phosphopyruvate hydratase complex
Spelt	p0031	C3VWP9	Dimeric alpha-amylase inhibitor OS=Triticum dicoccoides OX=85692 GN=AAI PE=3 SV=1	6.66667	0.8	1	0.61	37.8187	1	F:GO:0004867	F:serine-type endopeptidase inhibitor activity
Spelt	p0034	G0YVZ4	High molecular weight glutenin 1Ax2.1 OS=Triticum monococcum subsp. monococcum OX=408188 GN=Glu-1Ax2.1 PE=3 SV=1	3.33333	0.9	1	0.69	36.1901	1	F:GO:0045735	F:nutrient reservoir activity
Spelt	p0035	C3VWS9	Dimeric alpha-amylase inhibitor OS=Triticum timopheevii subsp. araraticum OX=860351 GN=AAI PE=3 SV=1	3.33333	0.9	1	0.63	28.3979	1	F:GO:0004867	F:serine-type endopeptidase inhibitor activity
Spelt	p0041	A5HMG2	HMW glutenin subunit 1By16 OS=Triticum aestivum OX=4565 PE=3 SV=1	3.33333	0.9	1	0.92	118.406	1	F:GO:0045735	F:nutrient reservoir activity
Spelt	p0044	P01084	Alpha-amylase inhibitor 0.53 OS=Triticum aestivum OX=4565 PE=1 SV=1	0	1	1	0.64	18.3608	1	F:GO:0004867	F:serine-type endopeptidase inhibitor activity
Spelt	p0049	A5JTR1	Alpha-gliadin Gli-Ts2 OS=Triticum sphaerococcum OX=77604 PE=4 SV=1	3.33333	0.9	1	0.97	42.1388	1	F:GO:0045735	F:nutrient reservoir activity
Spelt	p0051	Q4Z8L7	Chitinase OS=Triticum aestivum OX=4565 PE=4 SV=1	0	1	1	0.81	21.9736	4	P:GO:0005975; P:GO:0006032; P:GO:0016998; F:GO:0004568	P:carbohydrate metabolic process; P:chitin catabolic process; P:cell wall macromolecule catabolic process; F:chitinase activity
Spelt	p0053	A0A3B6RP58	Chitinase OS=Triticum aestivum OX=4565 PE=4 SV=1	6.66667	0.8	1	0.93	58.8894	5	P:GO:0005975; P:GO:0006032; P:GO:0016998; F:GO:0004568; F:GO:0008061	P:carbohydrate metabolic process; P:chitin catabolic process; P:cell wall macromolecule catabolic process; F:chitinase activity; F:chitin binding
Spelt	p0056	A0A5B9BZN2	High molecular weight glutenin x-type subunit 1Bx6.1 OS=Triticum spelta OX=58933 PE=3 SV=1	10	0.7	1	0.59	25.7251	1	F:GO:0045735	F:nutrient reservoir activity
Spelt	p0058	A0A3G4ZJR3	High-molecular-weight glutenin subunit 1Bx14.1 OS=Triticum aestivum OX=4565 GN=Glu-1B PE=3 SV=1	0	1	1	0.51	23.5818	1	F:GO:0045735	F:nutrient reservoir activity
Spelt	p0059	A0A455QSW4	Alpha-gliadin (Fragment) OS=Triticum aestivum OX=4565 PE=2 SV=1	6.66667	0.9	0.9	0.92	52.797	1	F:GO:0045735	F:nutrient reservoir activity
Spelt	p0060	V9TP38	High molecular weight glutenin subunit 1Ay protein OS=Triticum aestivum x Triticum dicoccoides OX=1413217 GN=Glu-A1-2 PE=3 SV=1	6.66667	0.9	0.9	0.99	71.2769	1	F:GO:0045735	F:nutrient reservoir activity
Spelt	p0061	A0A1K0K0P5	Alpha-gliadin OS=Triticum aestivum OX=4565 GN=Gli-A2-18 PE=4 SV=1	16.6667	0.7	0.9	0.63	35.8736	1	F:GO:0045735	F:nutrient reservoir activity
Spelt	p0065	W8Q5H7	X-type high molecular weight glutenin subunit 1Bx23 OS=Triticum turgidum OX=4571 GN=1Bx23* PE=3 SV=1	0	1	1	0.59	13.2085	1	F:GO:0045735	F:nutrient reservoir activity
Spelt	p0066	A0A3B6ISB1	Uncharacterized protein OS=Triticum aestivum OX=4565 PE=3 SV=1	0	1	1	0.65	10.0838	2	F:GO:0005524; F:GO:0016887	F:ATP binding; F:ATP hydrolysis activity
Spelt	p0070	C7C4X0	Alpha amylase inhibitor CM1 (Fragment) OS=Triticum aestivum OX=4565 GN=wtai-CM1 PE=2 SV=1	0	1	1	0.69	9.49741	1	F:GO:0004867	F:serine-type endopeptidase inhibitor activity
Spelt	p0073	F6M8F1	Alpha-gliadin (Fragment) OS=Triticum compactum OX=69993 PE=4 SV=1	3.33333	0.9	1	0.92	35.3004	1	F:GO:0045735	F:nutrient reservoir activity
Spelt	p0076	R4JAP5	Low-molecular-weight glutenin subunit (Fragment) OS=Triticum aestivum OX=4565 GN=LMW-GS PE=4 SV=1	3.33333	0.9	1	0.85	45.6004	1	F:GO:0045735	F:nutrient reservoir activity
Spelt	p0077	A0A446UJS1	SERPIN domain-containing protein OS=Triticum turgidum subsp. durum OX=4567 GN=TRITD_5Bv1G186950 PE=3 SV=1	16.6667	0.6	0.9	0.96	130.455	2	F:GO:0004867; C:GO:0005615	F:serine-type endopeptidase inhibitor activity; C:extracellular space
Spelt	p0091	A0A446KRR2	Sucrose synthase OS=Triticum turgidum subsp. durum OX=4567 GN=TRITD_2Av1G053920 PE=3 SV=1	0	1	1	0.57	13.5368	2	P:GO:0005985; F:GO:0016157	P:sucrose metabolic process; F:sucrose synthase activity
Spelt	p0095	P17314	Alpha-amylase/trypsin inhibitor CM3 OS=Triticum aestivum OX=4565 PE=1 SV=1	0	1	1	0.55	7.15596	1	F:GO:0004867	F:serine-type endopeptidase inhibitor activity
Spelt	p0099	A0A446P6F7	Barwin domain-containing protein OS=Triticum turgidum subsp. durum OX=4567 GN=TRITD_3Av1G279150 PE=4 SV=1	0	1	1	0.93	22.9012	3	P:GO:0042742; P:GO:0050832; F:GO:0004540	P:defense response to bacterium; P:defense response to fungus; F:ribonuclease activity
Spelt	p0108	A0A286R6F9	Glucose-1-phosphate adenylyltransferase OS=Triticum monococcum OX=4568 GN=Agp1 PE=3 SV=1	3.33333	0.9	1	0.7	19.9042	2	P:GO:0005978; F:GO:0008878	P:glycogen biosynthetic process; F:glucose-1-phosphate adenylyltransferase activity
Spelt	p0110	A0A446YFP7	Glucose-1-phosphate adenylyltransferase OS=Triticum turgidum subsp. durum OX=4567 GN=TRITD_7Bv1G093200 PE=3 SV=1	0	1	1	0.59	18.0079	2	P:GO:0005978; F:GO:0008878	P:glycogen biosynthetic process; F:glucose-1-phosphate adenylyltransferase activity
Spelt	p0113	A2IBK0	LMW-m1 glutenin subunit OS=Triticum zhukovskyi OX=77602 GN=LMW-m1 PE=4 SV=1	13.3333	0.8	0.9	0.82	42.5357	1	F:GO:0045735	F:nutrient reservoir activity
Spelt	p0115	A0A455QV21	Alpha-gliadin (Fragment) OS=Triticum aestivum OX=4565 PE=2 SV=1	0	1	1	0.67	48.3121	1	F:GO:0045735	F:nutrient reservoir activity
Spelt	p0129	A0A3B6G229	Barwin domain-containing protein OS=Triticum aestivum OX=4565 PE=4 SV=1	0	1	1	0.84	22.5934	3	P:GO:0042742; P:GO:0050832; F:GO:0004540	P:defense response to bacterium; P:defense response to fungus; F:ribonuclease activity
Spelt	p0132	A0A0U4FQJ0	Glucose-1-phosphate adenylyltransferase OS=Triticum monococcum OX=4568 GN=agpl PE=3 SV=1	0	1	1	0.6	23.1143	2	P:GO:0005978; F:GO:0008878	P:glycogen biosynthetic process; F:glucose-1-phosphate adenylyltransferase activity
Spelt	p0133	Q9ST58	Serpin-Z1C OS=Triticum aestivum OX=4565 PE=1 SV=1	0	1	1	0.6	7.10401	2	F:GO:0004867; C:GO:0005615	F:serine-type endopeptidase inhibitor activity; C:extracellular space
Spelt	p0134	A0A3B6SQ43	Chitinase OS=Triticum aestivum OX=4565 PE=4 SV=1	0	1	1	0.77	31.5941	5	P:GO:0005975; P:GO:0006032; P:GO:0016998; F:GO:0004568; F:GO:0008061	P:carbohydrate metabolic process; P:chitin catabolic process; P:cell wall macromolecule catabolic process; F:chitinase activity; F:chitin binding
Spelt	p0136	A0A0U4GUD7	Glucose-1-phosphate adenylyltransferase OS=Triticum urartu OX=4572 GN=agpl PE=3 SV=1	10	0.8	0.9	0.84	23.9799	2	P:GO:0005978; F:GO:0008878	P:glycogen biosynthetic process; F:glucose-1-phosphate adenylyltransferase activity
Spelt	p0137	P04727	Alpha/beta-gliadin clone PW8142 OS=Triticum aestivum OX=4565 PE=3 SV=1	3.33333	0.9	1	0.6	42.5766	1	F:GO:0045735	F:nutrient reservoir activity
Spelt	p0142	A0A3B6JR20	AAI domain-containing protein OS=Triticum aestivum OX=4565 PE=3 SV=1	0	1	1	0.62	7.30784	1	F:GO:0004867	F:serine-type endopeptidase inhibitor activity
Spelt	p0147	A5HE08	Dimeric alpha-amylase inhibitor (Fragment) OS=Triticum urartu OX=4572 PE=3 SV=1	3.33333	0.9	1	0.94	74.1935	1	F:GO:0004867	F:serine-type endopeptidase inhibitor activity
Spelt	p0151	H9XH67	X-type HMW-G OS=Triticum urartu OX=4572 GN=HMW-GS PE=3 SV=1	0	1	1	0.93	62.1351	1	F:GO:0045735	F:nutrient reservoir activity
Spelt	p0159	C4P5R2	Monomeric alpha-amylase inhibitor OS=Triticum dicoccoides OX=85692 GN=WMAI PE=3 SV=1	0	1	1	0.75	25.5092	1	F:GO:0004867	F:serine-type endopeptidase inhibitor activity
Spelt	p0162	P81713	Bowman-Birk type trypsin inhibitor OS=Triticum aestivum OX=4565 PE=1 SV=1	0	1	1	0.88	32.5878	2	F:GO:0004867; C:GO:0005576	F:serine-type endopeptidase inhibitor activity; C:extracellular region
Spelt	p0172	A0A446M5I3	Beta-amylase OS=Triticum turgidum subsp. durum OX=4567 GN=TRITD_2Bv1G089710 PE=3 SV=1	3.33333	0.9	1	0.96	57.8022	6	P:GO:0000272; P:GO:0015979; F:GO:0005509; F:GO:0016161; C:GO:0009654; C:GO:0019898	P:polysaccharide catabolic process; P:photosynthesis; F:calcium ion binding; F:beta-amylase activity; C:photosystem II oxygen evolving complex; C:extrinsic component of membrane
Spelt	p0173	A0A3B5ZP43	Uncharacterized protein OS=Triticum aestivum OX=4565 PE=3 SV=1	0	1	1	0.87	11.6157	1	F:GO:0045735	F:nutrient reservoir activity
Spelt	p0198	A0A446RPP1	Uncharacterized protein OS=Triticum turgidum subsp. durum OX=4567 GN=TRITD_4Bv1G004800 PE=4 SV=1	0	1	1	0.8	13.7981	0	0	0
Spelt	p0203	A0A3B5XV32	Uncharacterized protein OS=Triticum aestivum OX=4565 PE=3 SV=1	0	1	1	0.76	24.8	1	F:GO:0045735	F:nutrient reservoir activity
Spelt	p0204	A0A089XB95	Low-molecular-weight glutenin subunit (Fragment) OS=Triticum urartu OX=4572 GN=LMW-GS PE=4 SV=1	13.3333	0.8	0.9	0.79	73.6666	1	F:GO:0045735	F:nutrient reservoir activity
Spelt	p0205	X2KWE1	Alpha-gliadin protein OS=Triticum aestivum OX=4565 PE=4 SV=1	6.66667	0.8	1	0.73	36.0326	1	F:GO:0045735	F:nutrient reservoir activity
Spelt	p0206	J7K291	Acidic protein (Fragment) OS=Triticum aestivum OX=4565 PE=2 SV=1	0	1	1	0.54	11.9719	1	P:GO:0006952	P:defense response
Spelt	p0212	K7WVC4	Gamma-gliadin OS=Triticum aestivum OX=4565 PE=4 SV=1	0	1	1	0.88	39.4563	1	F:GO:0045735	F:nutrient reservoir activity
Spelt	p0217	A0A3B6QNG6	Uncharacterized protein OS=Triticum aestivum OX=4565 PE=3 SV=1	0	1	1	0.86	9.36507	3	P:GO:0006508; P:GO:0006629; F:GO:0004190	P:proteolysis; P:lipid metabolic process; F:aspartic-type endopeptidase activity
Spelt	p0218	C8AW49	LMW-i OS=Triticum timopheevii OX=4570 PE=4 SV=1	0	1	1	0.83	55.1958	1	F:GO:0045735	F:nutrient reservoir activity
Spelt	p0223	A0A3B5ZSR0	Malate dehydrogenase OS=Triticum aestivum OX=4565 PE=3 SV=1	0	1	1	0.55	8.39785	3	P:GO:0005975; P:GO:0006108; F:GO:0030060	P:carbohydrate metabolic process; P:malate metabolic process; F:L-malate dehydrogenase activity
Spelt	p0225	K7X1R6	Gamma-gliadin OS=Triticum aestivum OX=4565 PE=4 SV=1	0	1	1	0.99	102.394	1	F:GO:0045735	F:nutrient reservoir activity
Spelt	p0226	A0A3B6KCM0	Histone H2B OS=Triticum aestivum OX=4565 PE=3 SV=1	3.33333	0.9	1	0.54	21.1825	3	F:GO:0003677; F:GO:0046982; C:GO:0000786	F:DNA binding; F:protein heterodimerization activity; C:nucleosome
Spelt	p0228	A0A3B6JER7	Uncharacterized protein OS=Triticum aestivum OX=4565 PE=4 SV=1	0	1	1	0.83	10.1361	0	0	0
Spelt	p0231	P82900	Non-specific lipid-transfer protein 2G OS=Triticum aestivum OX=4565 PE=1 SV=2	0	1	1	0.92	25.0589	1	P:GO:0006869	P:lipid transport
Spelt	p0232	A0A3B6KPY9	rRNA N-glycosidase OS=Triticum aestivum OX=4565 PE=3 SV=1	0	1	1	0.6	37.576	2	P:GO:0017148; F:GO:0030598	P:negative regulation of translation; F:rRNA N-glycosylase activity
Spelt	p0235	L0GED8	14-3-3 protein OS=Triticum aestivum OX=4565 GN=14R2 PE=2 SV=1	0	1	1	0.57	8.81967	7	P:GO:0000077; P:GO:0006588; P:GO:0043086; F:GO:0004623; F:GO:0008426; C:GO:0005634; C:GO:0005737	P:DNA damage checkpoint signaling; P:activation of tryptophan 5-monooxygenase activity; P:negative regulation of catalytic activity; F:phospholipase A2 activity; F:protein kinase C inhibitor activity; C:nucleus; C:cytoplasm
Spelt	p0244	A0A3B6ITU0	AAI domain-containing protein OS=Triticum aestivum OX=4565 PE=4 SV=1	0	1	1	0.57	6.6925	1	F:GO:0004867	F:serine-type endopeptidase inhibitor activity
Spelt	p0254	P82901	Non-specific lipid-transfer protein 2P OS=Triticum aestivum OX=4565 PE=1 SV=1	0	1	1	0.89	29.681	1	P:GO:0006869	P:lipid transport
Spelt	p0257	A0A446W1T7	Peptidyl-prolyl cis-trans isomerase OS=Triticum turgidum subsp. durum OX=4567 GN=TRITD_6Bv1G023750 PE=3 SV=1	0	1	1	0.61	8.12233	2	P:GO:0000413; F:GO:0003755	P:protein peptidyl-prolyl isomerization; F:peptidyl-prolyl cis-trans isomerase activity
Spelt	p0263	A0A446NJK1	Uncharacterized protein OS=Triticum turgidum subsp. durum OX=4567 GN=TRITD_3Av1G161850 PE=3 SV=1	0	1	1	0.53	26.0807	3	P:GO:0006508; P:GO:0006629; F:GO:0004190	P:proteolysis; P:lipid metabolic process; F:aspartic-type endopeptidase activity
Spelt	p0264	Q9ST57	Serpin-Z2A OS=Triticum aestivum OX=4565 PE=1 SV=1	16.6667	0.6	0.9	0.96	152.61	2	F:GO:0004867; C:GO:0005615	F:serine-type endopeptidase inhibitor activity; C:extracellular space
Spelt	p0266	Q0ZCB0	Low molecular weight glutenin subunit (Fragment) OS=Triticum aestivum OX=4565 PE=4 SV=1	0	1	1	0.87	39.6347	1	F:GO:0045735	F:nutrient reservoir activity
Spelt	p0267	V9I194	rRNA N-glycosidase (Fragment) OS=Triticum aestivum OX=4565 PE=4 SV=1	0	1	1	0.83	43.0166	2	P:GO:0017148; F:GO:0030598	P:negative regulation of translation; F:rRNA N-glycosylase activity
Spelt	p0268	P83207	Chymotrypsin inhibitor WCI OS=Triticum aestivum OX=4565 PE=1 SV=1	0	1	1	0.77	11.3186	1	F:GO:0004867	F:serine-type endopeptidase inhibitor activity
Spelt	p0270	M8AD47	Luminal-binding protein 3 OS=Triticum urartu OX=4572 GN=TRIUR3_32340 PE=3 SV=1	0	1	1	0.89	20.0155	2	F:GO:0005524; F:GO:0016887	F:ATP binding; F:ATP hydrolysis activity
Spelt	p0272	Q94G97	Gamma-gliadin OS=Triticum aestivum OX=4565 PE=2 SV=1	0	1	1	0.96	47.1382	1	F:GO:0045735	F:nutrient reservoir activity
Spelt	p0275	A0A3B5ZRA1	Uncharacterized protein OS=Triticum aestivum OX=4565 PE=4 SV=1	0	1	1	0.51	11.5332	1	F:GO:0016491	F:oxidoreductase activity
Spelt	p0276	A0A446TH54	SERPIN domain-containing protein OS=Triticum turgidum subsp. durum OX=4567 GN=TRITD_5Av1G213320 PE=3 SV=1	6.66667	0.8	1	0.53	20.8728	2	F:GO:0004867; C:GO:0005615	F:serine-type endopeptidase inhibitor activity; C:extracellular space
Spelt	p0278	A2TN60	Low-molecular-weight glutenin subunit OS=Triticum polonicum OX=77606 GN=LMW-GS PE=4 SV=1	0	1	1	0.78	18.5387	1	F:GO:0045735	F:nutrient reservoir activity
Spelt	p0279	M7XM49	Uncharacterized protein OS=Triticum urartu OX=4572 GN=TRIUR3_28913 PE=4 SV=1	0	1	1	0.87	34.8213	0	0	0
Spelt	p0280	P12862	ATP synthase subunit alpha, mitochondrial OS=Triticum aestivum OX=4565 GN=ATPA PE=3 SV=1	10	0.7	1	0.76	46.7243	4	P:GO:0015986; F:GO:0005524; F:GO:0046933; C:GO:0045261	P:ATP synthesis coupled proton transport; F:ATP binding; F:proton-transporting ATP synthase activity, rotational mechanism; C:proton-transporting ATP synthase complex, catalytic core F(1)
Spelt	p0285	C4P5B7	Monomeric alpha-amylase inhibitor OS=Triticum dicoccoides OX=85692 GN=WMAI PE=3 SV=1	0	1	1	0.75	35.8474	1	F:GO:0004867	F:serine-type endopeptidase inhibitor activity
Spelt	p0286	A0A3B6SNK2	Uncharacterized protein OS=Triticum aestivum OX=4565 PE=4 SV=1	0	1	1	0.56	18.0971	3	P:GO:0006952; C:GO:0005576; C:GO:0016021	P:defense response; C:extracellular region; C:integral component of membrane
Spelt	p0300	A0A0A7R6M5	Granule-bound starch synthase I (Fragment) OS=Triticum monococcum subsp. aegilopoides OX=52163 GN=waxy PE=4 SV=1	0	1	1	0.59	12.6989	6	P:GO:0019252; F:GO:0004373; F:GO:0019863; F:GO:0043531; C:GO:0009501; C:GO:0009507	P:starch biosynthetic process; F:glycogen (starch) synthase activity; F:IgE binding; F:ADP binding; C:amyloplast; C:chloroplast
Spelt	p0306	A0A1D5WMF1	Fructose-bisphosphate aldolase OS=Triticum aestivum OX=4565 GN=FBA14 PE=3 SV=1	6.66667	0.8	1	0.52	58.5317	2	P:GO:0006096; F:GO:0004332	P:glycolytic process; F:fructose-bisphosphate aldolase activity
Spelt	p0307	A0A446KV90	Beta-amylase OS=Triticum turgidum subsp. durum OX=4567 GN=TRITD_2Av1G083950 PE=3 SV=1	6.66667	0.8	1	0.83	31.9873	2	P:GO:0000272; F:GO:0016161	P:polysaccharide catabolic process; F:beta-amylase activity
Spelt	p0316	A0A3B5YRG4	Uncharacterized protein OS=Triticum aestivum OX=4565 PE=4 SV=1	0	1	1	0.58	14.9634	4	P:GO:0033355; P:GO:0098869; F:GO:0005515; F:GO:0045174	P:ascorbate glutathione cycle; P:cellular oxidant detoxification; F:protein binding; F:glutathione dehydrogenase (ascorbate) activity
Spelt	p0329	A0A446T255	Oleosin OS=Triticum turgidum subsp. durum OX=4567 GN=TRITD_5Av1G133030 PE=3 SV=1	0	1	1	0.53	8.75502	2	C:GO:0012511; C:GO:0016021	C:monolayer-surrounded lipid storage body; C:integral component of membrane
Spelt	p0351	A0A3B6JL06	Uncharacterized protein OS=Triticum aestivum OX=4565 PE=3 SV=1	0	1	1	0.8	9.71883	1	F:GO:0016671	F:oxidoreductase activity, acting on a sulfur group of donors, disulfide as acceptor
Spelt	p0352	A0A446U3P8	Non-specific lipid-transfer protein OS=Triticum turgidum subsp. durum OX=4567 GN=TRITD_5Bv1G092570 PE=3 SV=1	0	1	1	0.96	33.0555	2	P:GO:0006869; F:GO:0008289	P:lipid transport; F:lipid binding
Spelt	p0361	A0A446QV97	Ricin B-type lectin domain-containing protein OS=Triticum turgidum subsp. durum OX=4567 GN=TRITD_4Av1G067330 PE=4 SV=1	0	1	1	0.72	10.2172	0	0	0
Spelt	p0368	A0A1P8DSP5	Alpha-gliadin storage protein (Fragment) OS=Triticum spelta OX=58933 PE=2 SV=1	0	1	1	0.99	86.4673	1	F:GO:0045735	F:nutrient reservoir activity
Spelt	p0371	M7Z222	Uncharacterized protein OS=Triticum urartu OX=4572 GN=TRIUR3_28410 PE=3 SV=1	0	1	1	0.55	10.3849	1	F:GO:0016671	F:oxidoreductase activity, acting on a sulfur group of donors, disulfide as acceptor
Spelt	p0375	A0A446XZM7	Chitinase OS=Triticum turgidum subsp. durum OX=4567 GN=TRITD_7Av1G275330 PE=4 SV=1	0	1	1	0.91	42.0587	5	P:GO:0005975; P:GO:0006032; P:GO:0016998; F:GO:0004568; F:GO:0008061	P:carbohydrate metabolic process; P:chitin catabolic process; P:cell wall macromolecule catabolic process; F:chitinase activity; F:chitin binding
Spelt	p0394	A0A3B6JKB0	Ricin B-type lectin domain-containing protein OS=Triticum aestivum OX=4565 PE=4 SV=1	0	1	1	0.92	57.188	0	0	0
Spelt	p0397	A0A3B5ZYX1	Aldo_ket_red domain-containing protein OS=Triticum aestivum OX=4565 PE=4 SV=1	0	1	1	0.75	19.3326	1	F:GO:0047834	F:D-threo-aldose 1-dehydrogenase activity
Spelt	p0398	M8ARU5	Nucleoside diphosphate kinase OS=Triticum urartu OX=4572 GN=TRIUR3_24372 PE=3 SV=1	0	1	1	0.69	6.94897	5	P:GO:0006165; P:GO:0006183; P:GO:0006228; P:GO:0006241; F:GO:0004550	P:nucleoside diphosphate phosphorylation; P:GTP biosynthetic process; P:UTP biosynthetic process; P:CTP biosynthetic process; F:nucleoside diphosphate kinase activity
Spelt	p0401	A0A3B6MXN3	Uncharacterized protein OS=Triticum aestivum OX=4565 PE=4 SV=1	0	1	1	0.91	20.9387	0	0	0
Spelt	p0404	O04074	1,4-alpha-glucan branching enzyme OS=Triticum aestivum OX=4565 GN=Sbe1 PE=2 SV=1	0	1	1	0.61	9.46398	4	P:GO:0005978; F:GO:0003844; F:GO:0004553; F:GO:0043169	P:glycogen biosynthetic process; F:1,4-alpha-glucan branching enzyme activity; F:hydrolase activity, hydrolyzing O-glycosyl compounds; F:cation binding
Spelt	p0407	A0A3B6R8P8	Peroxidase OS=Triticum aestivum OX=4565 PE=3 SV=1	0	1	1	0.81	14.3393	4	P:GO:0006979; P:GO:0042744; F:GO:0004601; F:GO:0020037	P:response to oxidative stress; P:hydrogen peroxide catabolic process; F:peroxidase activity; F:heme binding
Spelt	p0409	A0A446N6X0	KH type-2 domain-containing protein OS=Triticum turgidum subsp. durum OX=4567 GN=TRITD_3Av1G033320 PE=3 SV=1	0	1	1	0.67	13.505	4	P:GO:0006412; F:GO:0003723; F:GO:0003735; C:GO:0015935	P:translation; F:RNA binding; F:structural constituent of ribosome; C:small ribosomal subunit
Spelt	p0413	A0A3B6ELG3	Aspartate aminotransferase OS=Triticum aestivum OX=4565 PE=3 SV=1	0	1	1	0.71	13.1935	4	P:GO:0006520; P:GO:0009058; F:GO:0008483; F:GO:0030170	P:cellular amino acid metabolic process; P:biosynthetic process; F:transaminase activity; F:pyridoxal phosphate binding
Spelt	p0414	A0A3B6SQD7	1,4-alpha-glucan branching enzyme OS=Triticum aestivum OX=4565 PE=3 SV=1	3.33333	0.9	1	0.62	14.3149	4	P:GO:0005978; F:GO:0003844; F:GO:0004553; F:GO:0043169	P:glycogen biosynthetic process; F:1,4-alpha-glucan branching enzyme activity; F:hydrolase activity, hydrolyzing O-glycosyl compounds; F:cation binding
Spelt	p0422	A0A446XLA9	UBC core domain-containing protein OS=Triticum turgidum subsp. durum OX=4567 GN=TRITD_7Av1G184510 PE=3 SV=1	0	1	1	0.51	14.4405	2	F:GO:0005524; F:GO:0016740	F:ATP binding; F:transferase activity
Spelt	p0431	A0A1D5UB33	AAI domain-containing protein OS=Triticum aestivum OX=4565 PE=3 SV=1	0	1	1	0.78	22.0359	1	F:GO:0004867	F:serine-type endopeptidase inhibitor activity
Spelt	p0432	A0A446PBB8	SHSP domain-containing protein OS=Triticum turgidum subsp. durum OX=4567 GN=TRITD_3Bv1G014400 PE=3 SV=1	13.3333	0.6	1	0.75	58.849	8	P:GO:0006457; P:GO:0009408; P:GO:0009651; P:GO:0042542; P:GO:0051259; F:GO:0043621; F:GO:0051082; C:GO:0005737	P:protein folding; P:response to heat; P:response to salt stress; P:response to hydrogen peroxide; P:protein complex oligomerization; F:protein self-association; F:unfolded protein binding; C:cytoplasm
Spelt	p0434	A0A446JK82	Uncharacterized protein OS=Triticum turgidum subsp. durum OX=4567 GN=TRITD_1Bv1G022930 PE=4 SV=1	0	1	1	0.89	20.6305	0	0	0
Spelt	p0441	A0A446R0D8	Uncharacterized protein OS=Triticum turgidum subsp. durum OX=4567 GN=TRITD_4Av1G138530 PE=4 SV=1	13.3333	0.6	1	0.53	16.4062	2	F:GO:0005524; F:GO:0016887	F:ATP binding; F:ATP hydrolysis activity
Spelt	p0442	M7YV31	Carboxypeptidase OS=Triticum urartu OX=4572 GN=TRIUR3_12595 PE=3 SV=1	0	1	1	0.55	11.3198	2	P:GO:0006508; F:GO:0004185	P:proteolysis; F:serine-type carboxypeptidase activity
Spelt	p0453	M7YGL9	Alanine aminotransferase 2 OS=Triticum urartu OX=4572 GN=TRIUR3_23427 PE=4 SV=1	0	1	1	0.63	9.00086	3	P:GO:0009058; F:GO:0008483; F:GO:0030170	P:biosynthetic process; F:transaminase activity; F:pyridoxal phosphate binding
Spelt	p0458	Q8LK23	Peroxidase OS=Triticum aestivum OX=4565 GN=WSP1 PE=2 SV=1	0	1	1	0.57	11.1071	4	P:GO:0006979; P:GO:0042744; F:GO:0004601; F:GO:0020037	P:response to oxidative stress; P:hydrogen peroxide catabolic process; F:peroxidase activity; F:heme binding
Spelt	p0462	I0IT53	Alpha/beta-gliadin OS=Triticum aestivum OX=4565 GN=Gli-2 PE=4 SV=1	0	1	1	0.92	29.791	1	F:GO:0045735	F:nutrient reservoir activity
Spelt	p0464	M7ZLM2	VOC domain-containing protein OS=Triticum urartu OX=4572 GN=TRIUR3_21203 PE=4 SV=1	0	1	1	0.96	27.0615	1	F:GO:0016829	F:lyase activity
Spelt	p0465	M7ZST5	Calmodulin-related protein OS=Triticum urartu OX=4572 GN=TRIUR3_01436 PE=4 SV=1	0	1	1	0.76	17.8186	1	F:GO:0005509	F:calcium ion binding
Spelt	p0466	A0A3B6HTI0	VOC domain-containing protein OS=Triticum aestivum OX=4565 PE=4 SV=1	0	1	1	0.94	24.1126	0	0	0
Spelt	p0467	A0A446W578	Uncharacterized protein OS=Triticum turgidum subsp. durum OX=4567 GN=TRITD_6Av1G036650 PE=3 SV=1	0	1	1	0.51	7.81545	3	F:GO:0003676; F:GO:0003724; F:GO:0005524	F:nucleic acid binding; F:RNA helicase activity; F:ATP binding
Spelt	p0470	Q05806	Type-5 thionin OS=Triticum aestivum OX=4565 GN=TTHV PE=2 SV=1	0	1	1	0.6	17.1584	1	P:GO:0006952	P:defense response
Spelt	p0488	A0A3B6I4M8	Peroxidase OS=Triticum aestivum OX=4565 PE=3 SV=1	0	1	1	0.76	12.724	4	P:GO:0006979; P:GO:0042744; F:GO:0004601; F:GO:0020037	P:response to oxidative stress; P:hydrogen peroxide catabolic process; F:peroxidase activity; F:heme binding
Spelt	p0491	A0A446R7K4	Tubulin alpha chain OS=Triticum turgidum subsp. durum OX=4567 GN=TRITD_4Av1G188370 PE=3 SV=1	0	1	1	0.72	11.6724	5	P:GO:0007017; F:GO:0003924; F:GO:0005200; F:GO:0005525; C:GO:0005874	P:microtubule-based process; F:GTPase activity; F:structural constituent of cytoskeleton; F:GTP binding; C:microtubule
Spelt	p0497	A0A3B6HNN3	Uncharacterized protein OS=Triticum aestivum OX=4565 PE=4 SV=1	0	1	1	0.61	8.56207	1	C:GO:0016021	C:integral component of membrane
Spelt	p0502	A0A446JCW8	ATP synthase subunit beta OS=Triticum turgidum subsp. durum OX=4567 GN=TRITD_1Av1G216930 PE=3 SV=1	0	1	1	0.54	10.0309	5	P:GO:0015986; F:GO:0005524; F:GO:0016887; F:GO:0046933; C:GO:0000275	P:ATP synthesis coupled proton transport; F:ATP binding; F:ATP hydrolysis activity; F:proton-transporting ATP synthase activity, rotational mechanism; C:mitochondrial proton-transporting ATP synthase complex, catalytic sector F(1)
Spelt	p0503	Q5XUU8	14-3-3 protein OS=Triticum aestivum OX=4565 PE=2 SV=1	20	0.5	0.9	0.67	18.7168	9	P:GO:0010468; P:GO:0043086; F:GO:0003677; F:GO:0005509; F:GO:0005515; F:GO:0008426; F:GO:0044877; C:GO:0005634; C:GO:0005737	P:regulation of gene expression; P:negative regulation of catalytic activity; F:DNA binding; F:calcium ion binding; F:protein binding; F:protein kinase C inhibitor activity; F:protein-containing complex binding; C:nucleus; C:cytoplasm
Spelt	p0505	I3NM41	Oleosin OS=Triticum aestivum OX=4565 GN=35D7.3 PE=3 SV=1	0	1	1	0.8	11.5873	2	C:GO:0012511; C:GO:0016021	C:monolayer-surrounded lipid storage body; C:integral component of membrane
Spelt	p0507	A0A3B6LLH7	Oleosin OS=Triticum aestivum OX=4565 PE=3 SV=1	0	1	1	0.62	17.1016	2	C:GO:0012511; C:GO:0016021	C:monolayer-surrounded lipid storage body; C:integral component of membrane
Spelt	p0509	A0A446INU0	Protein disulfide-isomerase OS=Triticum turgidum subsp. durum OX=4567 GN=TRITD_1Av1G039990 PE=3 SV=1	0	1	1	0.61	12.8939	2	F:GO:0003756; C:GO:0005783	F:protein disulfide isomerase activity; C:endoplasmic reticulum
Spelt	p0510	B7U6L5	Globulin 3B OS=Triticum aestivum OX=4565 GN=glo-3B PE=4 SV=1	0	1	1	0.76	22.9545	0	0	0
Spelt	p0511	Q7X9M3	AmiB (Fragment) OS=Triticum aestivum OX=4565 PE=2 SV=2	0	1	1	0.62	9.82468	1	F:GO:0045735	F:nutrient reservoir activity
Spelt	p0513	A0A446L3F8	Uncharacterized protein OS=Triticum turgidum subsp. durum OX=4567 GN=TRITD_2Av1G177620 PE=4 SV=1	0	1	1	0.68	9.47116	1	C:GO:0016021	C:integral component of membrane
Spelt	p0514	A0A446J407	Uncharacterized protein OS=Triticum turgidum subsp. durum OX=4567 GN=TRITD_1Av1G170890 PE=3 SV=1	0	1	1	0.83	21.494	3	F:GO:0005524; C:GO:0005737; C:GO:0005856	F:ATP binding; C:cytoplasm; C:cytoskeleton
Spelt	p0518	A0A446T7I7	Uncharacterized protein OS=Triticum turgidum subsp. durum OX=4567 GN=TRITD_5Av1G164870 PE=3 SV=1	0	1	1	0.58	26.8284	3	P:GO:0006412; F:GO:0003735; C:GO:0005840	P:translation; F:structural constituent of ribosome; C:ribosome
Spelt	p0524	A0A446UWN5	AAI domain-containing protein OS=Triticum turgidum subsp. durum OX=4567 GN=TRITD_5Bv1G244110 PE=3 SV=1	3.33333	0.9	1	0.8	49.2649	1	P:GO:0006869	P:lipid transport
Spelt	p0526	D3JUT3	Xylanase inhibitor protein I OS=Triticum aestivum OX=4565 PE=2 SV=1	0	1	1	0.86	16.5804	1	P:GO:0005975	P:carbohydrate metabolic process
Spelt	p0527	A0A446IHH8	AAI domain-containing protein OS=Triticum turgidum subsp. durum OX=4567 GN=TRITD_1Av1G002790 PE=4 SV=1	0	1	1	0.76	47.245	1	F:GO:0045735	F:nutrient reservoir activity
Spelt	p0531	A0A3B6DBZ8	Peroxiredoxin OS=Triticum aestivum OX=4565 PE=3 SV=1	0	1	1	0.79	13.1503	2	P:GO:0098869; F:GO:0008379	P:cellular oxidant detoxification; F:thioredoxin peroxidase activity
Spelt	p0532	A0A446M5B8	Uncharacterized protein OS=Triticum turgidum subsp. durum OX=4567 GN=TRITD_2Bv1G088030 PE=4 SV=1	0	1	1	0.52	18.6303	0	0	0
Spelt	p0537	A0A446Y7J4	Starch synthase, chloroplastic/amyloplastic OS=Triticum turgidum subsp. durum OX=4567 GN=TRITD_7Bv1G038900 PE=3 SV=1	0	1	1	0.53	10.0837	1	F:GO:0004373	F:glycogen (starch) synthase activity
Spelt	p0540	Q7Y1Z2	27K protein (Fragment) OS=Triticum aestivum OX=4565 GN=Tria27 PE=2 SV=1	0	1	1	0.77	12.0173	1	F:GO:0016671	F:oxidoreductase activity, acting on a sulfur group of donors, disulfide as acceptor
Spelt	p0542	Q2WGB1	Starch synthase, chloroplastic/amyloplastic OS=Triticum aestivum OX=4565 GN=wSSII-D PE=3 SV=1	0	1	1	0.77	13.6953	1	F:GO:0004373	F:glycogen (starch) synthase activity
Spelt	p0544	A0A3B6ISM7	Uncharacterized protein OS=Triticum aestivum OX=4565 PE=4 SV=1	0	1	1	0.77	10.3715	0	0	0
Spelt	p0545	M7ZMF2	Uncharacterized protein OS=Triticum urartu OX=4572 GN=TRIUR3_07685 PE=4 SV=1	0	1	1	0.9	18.5713	0	0	0
Spelt	p0547	T1LJZ6	Uncharacterized protein OS=Triticum urartu OX=4572 PE=4 SV=1	10	0.7	1	0.73	25.4089	3	P:GO:0006952; C:GO:0005576; C:GO:0016021	P:defense response; C:extracellular region; C:integral component of membrane
Spelt	p0548	O22108	LMM glutenin 1 (Fragment) OS=Triticum aestivum OX=4565 PE=4 SV=2	6.66667	0.8	1	0.81	33.7696	1	F:GO:0045735	F:nutrient reservoir activity
Spelt	p0552	A0A446U760	ADP-glucose pyrophosphorylase OS=Triticum turgidum subsp. durum OX=4567 GN=TRITD_5Bv1G109080 PE=3 SV=1	20	0.5	0.9	0.63	26.9124	2	P:GO:0005978; F:GO:0008878	P:glycogen biosynthetic process; F:glucose-1-phosphate adenylyltransferase activity
Spelt	p0554	A0A446QA46	Methanethiol oxidase OS=Triticum turgidum subsp. durum OX=4567 GN=TRITD_3Bv1G233230 PE=3 SV=1	0	1	1	0.62	11.1255	2	F:GO:0005515; F:GO:0008430	F:protein binding; F:selenium binding
Spelt	p0556	A0A077RY90	Uncharacterized protein OS=Triticum aestivum OX=4565 GN=TRAES_3BF087900030CFD_c1 PE=4 SV=1	0	1	1	0.92	17.6313	15	P:GO:0006974; P:GO:0009228; P:GO:0009409; P:GO:0052837; F:GO:0005506; F:GO:0008270; F:GO:0016763; F:GO:0019904; F:GO:0042803; C:GO:0005739; C:GO:0005829; C:GO:0009570; C:GO:0009579; C:GO:0009941; C:GO:0010319	P:cellular response to DNA damage stimulus; P:thiamine biosynthetic process; P:response to cold; P:thiazole biosynthetic process; F:iron ion binding; F:zinc ion binding; F:pentosyltransferase activity; F:protein domain specific binding; F:protein homodimerization activity; C:mitochondrion; C:cytosol; C:chloroplast stroma; C:thylakoid; C:chloroplast envelope; C:stromule
Spelt	p0560	Q8H0K8	Xylanase inhibitor OS=Triticum aestivum OX=4565 GN=xiI PE=1 SV=1	0	1	1	0.89	43.0524	2	P:GO:0006508; F:GO:0004190	P:proteolysis; F:aspartic-type endopeptidase activity
Spelt	p0562	V6BPG5	Starch synthase, chloroplastic/amyloplastic OS=Triticum urartu OX=4572 GN=SSIIa-A PE=3 SV=1	3.33333	0.9	1	0.72	12.4069	1	F:GO:0004373	F:glycogen (starch) synthase activity
Spelt	p0563	A0A3B6AR02	L-ascorbate peroxidase OS=Triticum aestivum OX=4565 PE=3 SV=1	0	1	1	0.61	9.81032	3	P:GO:0034599; F:GO:0004601; F:GO:0020037	P:cellular response to oxidative stress; F:peroxidase activity; F:heme binding
Spelt	p0564	A0A2U8JD37	Delta gliadin-D1 OS=Triticum aestivum OX=4565 GN=Gli-1 PE=4 SV=1	0	1	1	0.78	8.18875	1	F:GO:0045735	F:nutrient reservoir activity
Spelt	p0569	M7YPB1	Glutaredoxin-C6 OS=Triticum urartu OX=4572 GN=TRIUR3_18021 PE=4 SV=1	0	1	1	0.91	16.4332	1	F:GO:0097573	F:glutathione oxidoreductase activity
Spelt	p0570	A0A446WS16	Uncharacterized protein OS=Triticum turgidum subsp. durum OX=4567 GN=TRITD_1Av1G091450 PE=3 SV=1	0	1	1	0.52	18.265	3	P:GO:0006412; F:GO:0003735; C:GO:0005840	P:translation; F:structural constituent of ribosome; C:ribosome
Spelt	p0579	T1MVG6	UDP-arabinopyranose mutase OS=Triticum urartu OX=4572 PE=3 SV=1	0	1	1	0.73	7.07181	2	P:GO:0071669; F:GO:0016866	P:plant-type cell wall organization or biogenesis; F:intramolecular transferase activity
Spelt	p0581	A7UME2	Xylanase inhibitor 725ACCN OS=Triticum aestivum OX=4565 PE=3 SV=1	6.66667	0.9	0.9	0.84	39.4476	2	P:GO:0006508; F:GO:0004190	P:proteolysis; F:aspartic-type endopeptidase activity
Spelt	p0583	H9XH02	Low-molecular-weight glutenin subunit OS=Triticum aestivum OX=4565 GN=LMW-5 PE=4 SV=1	13.3333	0.8	0.9	0.77	32.0756	1	F:GO:0045735	F:nutrient reservoir activity
Spelt	p0586	A0A446TKW6	40S ribosomal protein S26 OS=Triticum turgidum subsp. durum OX=4567 GN=TRITD_5Av1G229470 PE=3 SV=1	0	1	1	0.57	16.1699	3	P:GO:0006412; F:GO:0003735; C:GO:0005840	P:translation; F:structural constituent of ribosome; C:ribosome
Spelt	p0597	F4Y590	Heat shock protein 90 OS=Triticum aestivum OX=4565 GN=Hsp90.1-B1 PE=2 SV=1	20	0.5	0.9	0.6	46.7435	4	P:GO:0006457; F:GO:0005524; F:GO:0016887; F:GO:0051082	P:protein folding; F:ATP binding; F:ATP hydrolysis activity; F:unfolded protein binding
Spelt	p0601	A0A446TKX4	Uncharacterized protein OS=Triticum turgidum subsp. durum OX=4567 GN=TRITD_5Av1G228890 PE=3 SV=1	0	1	1	0.59	9.58787	2	F:GO:0003924; F:GO:0005525	F:GTPase activity; F:GTP binding
Spelt	p0606	A0A446Q6G3	Uncharacterized protein OS=Triticum turgidum subsp. durum OX=4567 GN=TRITD_3Bv1G212410 PE=3 SV=1	10	0.7	1	0.69	15.1355	3	F:GO:0005524; C:GO:0005856; C:GO:0016021	F:ATP binding; C:cytoskeleton; C:integral component of membrane
Spelt	p0610	A0A446K162	Uncharacterized protein OS=Triticum turgidum subsp. durum OX=4567 GN=TRITD_1Bv1G147950 PE=3 SV=1	6.66667	0.8	1	0.52	27.5002	5	P:GO:0006090; P:GO:0016310; F:GO:0005524; F:GO:0016301; F:GO:0050242	P:pyruvate metabolic process; P:phosphorylation; F:ATP binding; F:kinase activity; F:pyruvate, phosphate dikinase activity
Spelt	p0613	A0A446RR67	Uncharacterized protein OS=Triticum turgidum subsp. durum OX=4567 GN=TRITD_4Bv1G010400 PE=3 SV=1	0	1	1	0.85	31.6393	2	C:GO:0012511; C:GO:0016021	C:monolayer-surrounded lipid storage body; C:integral component of membrane
Spelt	p0623	I7KM78	Gamma-gliadin OS=Triticum aestivum OX=4565 GN=GID-HE1 PE=2 SV=1	0	1	1	0.78	8.18875	1	F:GO:0045735	F:nutrient reservoir activity
Spelt	p0625	A0A1D5UU14	Uncharacterized protein OS=Triticum aestivum OX=4565 PE=4 SV=1	0	1	1	0.88	13.2936	0	0	0
Spelt	p0635	A0A3B6DAM6	NAD(P)-bd_dom domain-containing protein OS=Triticum aestivum OX=4565 PE=4 SV=1	0	1	1	0.7	27.8108	3	P:GO:0042732; F:GO:0048040; F:GO:0070403	P:D-xylose metabolic process; F:UDP-glucuronate decarboxylase activity; F:NAD+ binding
Spelt	p0650	A0A446SN54	5-methyltetrahydropteroyltriglutamate--homocysteine S-methyltransferase OS=Triticum turgidum subsp. durum OX=4567 GN=TRITD_5Av1G009800 PE=3 SV=1	0	1	1	0.65	10.3604	3	P:GO:0009086; F:GO:0003871; F:GO:0008270	P:methionine biosynthetic process; F:5-methyltetrahydropteroyltriglutamate-homocysteine S-methyltransferase activity; F:zinc ion binding
Spelt	p0658	A0A3B5YWB5	Uncharacterized protein OS=Triticum aestivum OX=4565 PE=4 SV=1	0	1	1	0.8	21.3748	2	P:GO:0006508; F:GO:0008233	P:proteolysis; F:peptidase activity
Spelt	p0659	V9P771	LMW-m glutenin subunit 18 (Fragment) OS=Triticum aestivum OX=4565 GN=Glu-3 PE=4 SV=1	0	1	1	0.58	30.4961	1	F:GO:0045735	F:nutrient reservoir activity
Spelt	p0666	Q41603	LMW glutenin (Fragment) OS=Triticum turgidum subsp. durum OX=4567 GN=LMW glutenin PE=4 SV=1	6.66667	0.8	1	0.86	37.8456	1	F:GO:0045735	F:nutrient reservoir activity
Spelt	p0673	A0A3B6T820	Sucrose synthase OS=Triticum aestivum OX=4565 PE=3 SV=1	0	1	1	0.66	15.5131	2	P:GO:0005985; F:GO:0016157	P:sucrose metabolic process; F:sucrose synthase activity
Spelt	p0674	P22701	Em protein CS41 OS=Triticum aestivum OX=4565 GN=EM PE=2 SV=1	3.33333	0.9	1	0.71	25.9412	2	P:GO:0009737; C:GO:0005829	P:response to abscisic acid; C:cytosol
Spelt	p0679	A0A446KCG0	Uncharacterized protein OS=Triticum turgidum subsp. durum OX=4567 GN=TRITD_1Bv1G215590 PE=3 SV=1	0	1	1	0.62	12.892	3	P:GO:0006508; P:GO:0006629; F:GO:0004190	P:proteolysis; P:lipid metabolic process; F:aspartic-type endopeptidase activity
Spelt	p0683	M8AA24	Peroxidase OS=Triticum urartu OX=4572 GN=TRIUR3_20033 PE=3 SV=1	0	1	1	0.52	10.586	4	P:GO:0006979; P:GO:0042744; F:GO:0004601; F:GO:0020037	P:response to oxidative stress; P:hydrogen peroxide catabolic process; F:peroxidase activity; F:heme binding
Spelt	p0686	A0A3B6I296	AAI domain-containing protein OS=Triticum aestivum OX=4565 PE=4 SV=1	0	1	1	0.61	22.6482	1	F:GO:0045735	F:nutrient reservoir activity
Spelt	p0687	M7ZRL8	60S ribosomal protein L18-2 OS=Triticum urartu OX=4572 GN=TRIUR3_11882 PE=3 SV=1	13.3333	0.6	1	0.55	13.4576	3	P:GO:0006412; F:GO:0003735; C:GO:0005840	P:translation; F:structural constituent of ribosome; C:ribosome
Spelt	p0688	A0A446REU8	Uncharacterized protein OS=Triticum turgidum subsp. durum OX=4567 GN=TRITD_4Av1G220530 PE=3 SV=1	10	0.7	1	0.7	34.3248	2	F:GO:0005524; C:GO:0005856	F:ATP binding; C:cytoskeleton
Spelt	p0696	M7YXN3	UTP--glucose-1-phosphate uridylyltransferase OS=Triticum urartu OX=4572 GN=TRIUR3_15167 PE=3 SV=1	0	1	1	0.86	12.3702	2	P:GO:0006011; F:GO:0003983	P:UDP-glucose metabolic process; F:UTP:glucose-1-phosphate uridylyltransferase activity
Spelt	p0701	A0A446LIF0	Adenosylhomocysteinase OS=Triticum turgidum subsp. durum OX=4567 GN=TRITD_2Av1G269140 PE=3 SV=1	13.3333	0.7	0.9	0.57	42.4651	4	P:GO:0006730; P:GO:0033353; F:GO:0004013; C:GO:0005829	P:one-carbon metabolic process; P:S-adenosylmethionine cycle; F:adenosylhomocysteinase activity; C:cytosol
Spelt	p0703	Q0KIW2	Glycine-rich RNA-binding protein OS=Triticum aestivum OX=4565 GN=TaGRP2 PE=2 SV=1	10	0.8	0.9	0.58	25.9649	1	F:GO:0003676	F:nucleic acid binding
Spelt	p0710	A0A3B6JM88	Uncharacterized protein OS=Triticum aestivum OX=4565 PE=4 SV=1	0	1	1	0.68	12.8239	1	C:GO:0016020	C:membrane
Spelt	p0713	A0A3B5ZW34	Uncharacterized protein OS=Triticum aestivum OX=4565 PE=4 SV=1	3.33333	0.9	1	0.51	17.4371	2	F:GO:0003676; F:GO:0008270	F:nucleic acid binding; F:zinc ion binding
Spelt	p0715	A0A1D5V0T8	4-hydroxy-7-methoxy-3-oxo-3,4-dihydro-2H-1,4-benzoxazin-2-yl glucosidebeta-D-glucosidase OS=Triticum aestivum OX=4565 PE=3 SV=1	0	1	1	0.87	14.3715	2	P:GO:0005975; F:GO:0004553	P:carbohydrate metabolic process; F:hydrolase activity, hydrolyzing O-glycosyl compounds
Spelt	p0716	A0A3B6RA79	Histone H3 OS=Triticum aestivum OX=4565 PE=3 SV=1	6.66667	0.8	1	0.63	19.9371	3	F:GO:0003677; F:GO:0046982; C:GO:0000786	F:DNA binding; F:protein heterodimerization activity; C:nucleosome
Spelt	p0717	A0A3B6JKI7	SHSP domain-containing protein OS=Triticum aestivum OX=4565 PE=3 SV=1	0	1	1	0.6	10.7767	7	P:GO:0006457; P:GO:0009408; P:GO:0009651; P:GO:0042542; P:GO:0051259; F:GO:0043621; F:GO:0051082	P:protein folding; P:response to heat; P:response to salt stress; P:response to hydrogen peroxide; P:protein complex oligomerization; F:protein self-association; F:unfolded protein binding
Spelt	p0719	A0A3B6JKR7	Uncharacterized protein OS=Triticum aestivum OX=4565 PE=4 SV=1	3.33333	0.9	1	0.67	19.8493	1	C:GO:0016020	C:membrane
Spelt	p0726	A0A3B5Y2C9	Usp domain-containing protein OS=Triticum aestivum OX=4565 PE=4 SV=1	0	1	1	0.66	12.6951	0	0	0
Spelt	p0735	A0A0F7GA49	WSI18 protein OS=Triticum aestivum OX=4565 PE=2 SV=1	0	1	1	0.71	19.2311	1	C:GO:0005634	C:nucleus
Spelt	p0737	A0A446II57	Uncharacterized protein OS=Triticum turgidum subsp. durum OX=4567 GN=TRITD_1Av1G004620 PE=3 SV=1	0	1	1	0.65	21.0885	2	F:GO:0005524; C:GO:0005856	F:ATP binding; C:cytoskeleton
Spelt	p0741	A0A446MI02	Uncharacterized protein OS=Triticum turgidum subsp. durum OX=4567 GN=TRITD_2Bv1G182460 PE=3 SV=1	16.6667	0.8	0.8	0.75	32.5816	3	F:GO:0004497; F:GO:0005509; C:GO:0016021	F:monooxygenase activity; F:calcium ion binding; C:integral component of membrane
Spelt	p0742	A0A080YTW0	Uncharacterized protein OS=Triticum aestivum OX=4565 GN=TRAES_3BF063200010CFD_c1 PE=3 SV=1	3.33333	0.9	1	0.68	32.8335	3	F:GO:0003677; F:GO:0046982; C:GO:0000786	F:DNA binding; F:protein heterodimerization activity; C:nucleosome
Spelt	p0745	A0A3B6N1R2	Phytocyanin domain-containing protein OS=Triticum aestivum OX=4565 PE=4 SV=1	3.33333	0.9	1	0.63	30.1566	1	F:GO:0009055	F:electron transfer activity
Spelt	p0746	P20158	Defensin-like protein 1 OS=Triticum aestivum OX=4565 PE=1 SV=1	3.33333	0.9	1	0.51	26.6435	1	P:GO:0006952	P:defense response
Spelt	p0750	A0A446QM09	Uncharacterized protein OS=Triticum turgidum subsp. durum OX=4567 GN=TRITD_4Av1G012090 PE=4 SV=1	3.33333	0.9	1	0.58	12.4015	2	F:GO:0005524; F:GO:0016887	F:ATP binding; F:ATP hydrolysis activity
Spelt	p0756	A0A446LIG0	Uncharacterized protein OS=Triticum turgidum subsp. durum OX=4567 GN=TRITD_2Av1G269140 PE=4 SV=1	0	1	1	0.68	10.1535	4	P:GO:0006730; P:GO:0033353; F:GO:0004013; C:GO:0005829	P:one-carbon metabolic process; P:S-adenosylmethionine cycle; F:adenosylhomocysteinase activity; C:cytosol
Spelt	p0767	A0A3B6GVH3	Glutaredoxin-dependent peroxiredoxin OS=Triticum aestivum OX=4565 PE=3 SV=1	10	0.7	1	0.75	18.6465	1	F:GO:0016491	F:oxidoreductase activity
Spelt	p0774	A0A3B6IQY2	Uncharacterized protein OS=Triticum aestivum OX=4565 PE=4 SV=1	0	1	1	0.91	12.9019	1	C:GO:0009506	C:plasmodesma
Spelt	p0777	A0A446NKV3	Uncharacterized protein OS=Triticum turgidum subsp. durum OX=4567 GN=TRITD_3Av1G169840 PE=4 SV=1	0	1	1	0.93	41.604	1	C:GO:0005634	C:nucleus
Spelt	p0784	A0A3B6JHB6	Uncharacterized protein OS=Triticum aestivum OX=4565 PE=4 SV=1	0	1	1	0.54	9.43713	1	C:GO:0009506	C:plasmodesma
Spelt	p0787	A0A3B6U576	Uncharacterized protein OS=Triticum aestivum OX=4565 PE=4 SV=1	10	0.7	1	0.83	27.5174	0	0	0
Spelt	p0793	A0A3B6SE71	60S acidic ribosomal protein P0 OS=Triticum aestivum OX=4565 PE=3 SV=1	0	1	1	0.58	7.47452	1	P:GO:0042254	P:ribosome biogenesis
Spelt	p0794	A0A3B6B2X3	Oleosin OS=Triticum aestivum OX=4565 PE=3 SV=1	0	1	1	0.66	10.9521	2	C:GO:0012511; C:GO:0016021	C:monolayer-surrounded lipid storage body; C:integral component of membrane
Spelt	p0796	A0A446K8D6	Tubulin alpha chain OS=Triticum turgidum subsp. durum OX=4567 GN=TRITD_1Bv1G192360 PE=3 SV=1	3.33333	0.9	1	0.54	13.3009	5	P:GO:0007017; F:GO:0003924; F:GO:0005200; F:GO:0005525; C:GO:0005874	P:microtubule-based process; F:GTPase activity; F:structural constituent of cytoskeleton; F:GTP binding; C:microtubule
Spelt	p0806	A0A446R3N2	Uncharacterized protein OS=Triticum turgidum subsp. durum OX=4567 GN=TRITD_4Av1G160630 PE=3 SV=1	0	1	1	0.54	19.9124	3	P:GO:0006412; F:GO:0003735; C:GO:0005840	P:translation; F:structural constituent of ribosome; C:ribosome
Spelt	p0808	A0A446MCS4	Thioredoxin-dependent peroxiredoxin OS=Triticum turgidum subsp. durum OX=4567 GN=TRITD_2Bv1G148880 PE=4 SV=1	0	1	1	0.52	11.8021	1	F:GO:0051920	F:peroxiredoxin activity
Spelt	p0814	A0A446WQU0	Aldedh domain-containing protein OS=Triticum turgidum subsp. durum OX=4567 GN=TRITD_6Bv1G212670 PE=3 SV=1	0	1	1	0.54	11.8073	1	F:GO:0016620	F:oxidoreductase activity, acting on the aldehyde or oxo group of donors, NAD or NADP as acceptor
Spelt	p0816	A0A3B6CDS3	Oleosin OS=Triticum aestivum OX=4565 PE=3 SV=1	0	1	1	0.67	10.0994	2	C:GO:0012511; C:GO:0016021	C:monolayer-surrounded lipid storage body; C:integral component of membrane
Spelt	p0821	A0A446PTY8	Carbonic anhydrase OS=Triticum turgidum subsp. durum OX=4567 GN=TRITD_3Bv1G135020 PE=3 SV=1	13.3333	0.6	1	0.7	20.5962	2	F:GO:0004089; F:GO:0008270	F:carbonate dehydratase activity; F:zinc ion binding
Spelt	p0828	A0A446KNI8	EF1_GNE domain-containing protein OS=Triticum turgidum subsp. durum OX=4567 GN=TRITD_2Av1G035490 PE=3 SV=1	0	1	1	0.65	26.9547	2	P:GO:0006414; F:GO:0003746	P:translational elongation; F:translation elongation factor activity
Spelt	p0835	T1NPR1	Uncharacterized protein OS=Triticum urartu OX=4572 PE=4 SV=1	0	1	1	0.64	32.9637	0	0	0
Spelt	p0840	A0A3B5Z5S1	Ketol-acid reductoisomerase OS=Triticum aestivum OX=4565 PE=3 SV=1	0	1	1	0.74	14.519	2	P:GO:0009082; F:GO:0004455	P:branched-chain amino acid biosynthetic process; F:ketol-acid reductoisomerase activity
Spelt	p0842	A0A446LAR6	Uncharacterized protein OS=Triticum turgidum subsp. durum OX=4567 GN=TRITD_2Av1G227850 PE=3 SV=1	3.33333	0.9	1	0.64	14.9878	6	F:GO:0004497; F:GO:0005509; F:GO:1990137; C:GO:0005783; C:GO:0005811; C:GO:0016021	F:monooxygenase activity; F:calcium ion binding; F:plant seed peroxidase activity; C:endoplasmic reticulum; C:lipid droplet; C:integral component of membrane
Spelt	p0849	A0A3B6JDJ0	RRM domain-containing protein OS=Triticum aestivum OX=4565 PE=4 SV=1	0	1	1	0.54	18.5164	1	F:GO:0003676	F:nucleic acid binding
Spelt	p0850	M7ZKL3	Phosphoenolpyruvate carboxylase OS=Triticum urartu OX=4572 GN=TRIUR3_27165 PE=3 SV=1	0	1	1	0.75	8.91299	3	P:GO:0006099; P:GO:0015977; F:GO:0008964	P:tricarboxylic acid cycle; P:carbon fixation; F:phosphoenolpyruvate carboxylase activity
Spelt	p0855	A0A3B6B044	Aamy domain-containing protein OS=Triticum aestivum OX=4565 PE=4 SV=1	16.6667	0.6	0.9	0.84	25.8875	3	P:GO:0005978; F:GO:0003844; F:GO:0004553	P:glycogen biosynthetic process; F:1,4-alpha-glucan branching enzyme activity; F:hydrolase activity, hydrolyzing O-glycosyl compounds
Spelt	p0859	A0A3B6JEG9	Formate dehydrogenase, mitochondrial OS=Triticum aestivum OX=4565 PE=3 SV=1	6.66667	0.8	1	0.55	35.5512	3	F:GO:0008863; F:GO:0016616; F:GO:0051287	F:formate dehydrogenase (NAD+) activity; F:oxidoreductase activity, acting on the CH-OH group of donors, NAD or NADP as acceptor; F:NAD binding
Spelt	p0868	M8AM17	Ras-related protein RIC1 OS=Triticum urartu OX=4572 GN=TRIUR3_35194 PE=4 SV=1	0	1	1	0.64	7.21224	2	F:GO:0003924; F:GO:0005525	F:GTPase activity; F:GTP binding
Spelt	p0879	A0A3B6IJZ7	Histone domain-containing protein OS=Triticum aestivum OX=4565 PE=3 SV=1	6.66667	0.8	1	0.8	16.0744	3	F:GO:0003677; F:GO:0046982; C:GO:0000786	F:DNA binding; F:protein heterodimerization activity; C:nucleosome
Spelt	p0888	A0A446YS53	Uncharacterized protein OS=Triticum turgidum subsp. durum OX=4567 GN=TRITD_7Bv1G181360 PE=3 SV=1	0	1	1	0.79	38.5291	2	F:GO:0005524; F:GO:0016887	F:ATP binding; F:ATP hydrolysis activity
Spelt	p0895	M7ZVX7	Non-specific lipid-transfer protein 2G OS=Triticum urartu OX=4572 GN=TRIUR3_09776 PE=3 SV=1	0	1	1	0.91	30.5615	1	P:GO:0006869	P:lipid transport
Spelt	p0900	A0A3B6RN44	Glutaredoxin-dependent peroxiredoxin OS=Triticum aestivum OX=4565 PE=3 SV=1	0	1	1	0.57	27.2821	1	F:GO:0016491	F:oxidoreductase activity
Spelt	p0901	A0A446QH21	S10_plectin domain-containing protein OS=Triticum turgidum subsp. durum OX=4567 GN=TRITD_3Bv1G273150 PE=4 SV=1	0	1	1	0.51	9.40048	3	F:GO:0003723; F:GO:0003735; C:GO:0022627	F:RNA binding; F:structural constituent of ribosome; C:cytosolic small ribosomal subunit
Spelt	p0902	A0A3B6KLS3	PKS_ER domain-containing protein OS=Triticum aestivum OX=4565 PE=4 SV=1	0	1	1	0.71	33.7259	1	F:GO:0016628	F:oxidoreductase activity, acting on the CH-CH group of donors, NAD or NADP as acceptor
Spelt	p0913	B8YG97	Avenin-like b11 OS=Triticum aestivum OX=4565 PE=3 SV=1	3.33333	0.9	1	0.75	36.2971	1	F:GO:0045735	F:nutrient reservoir activity
Spelt	p0917	A0A446LNG0	Uncharacterized protein OS=Triticum turgidum subsp. durum OX=4567 GN=TRITD_2Av1G288990 PE=3 SV=1	0	1	1	0.74	30.4157	2	F:GO:0005524; F:GO:0016887	F:ATP binding; F:ATP hydrolysis activity
Spelt	p0920	A0A1D5UR34	Uncharacterized protein OS=Triticum aestivum OX=4565 PE=3 SV=1	13.3333	0.8	0.9	0.68	26.2603	2	F:GO:0005524; F:GO:0016887	F:ATP binding; F:ATP hydrolysis activity
Spelt	p0922	M7ZXF5	Basic 7S globulin 2 OS=Triticum urartu OX=4572 GN=TRIUR3_23358 PE=3 SV=1	0	1	1	0.68	12.6146	2	P:GO:0006508; F:GO:0004190	P:proteolysis; F:aspartic-type endopeptidase activity
Spelt	p0928	M7Z441	Glutaredoxin-dependent peroxiredoxin OS=Triticum urartu OX=4572 GN=TRIUR3_26997 PE=3 SV=1	13.3333	0.8	0.9	0.63	20.7249	1	F:GO:0016491	F:oxidoreductase activity
Spelt	p0933	A0A3B6NQA3	Uncharacterized protein OS=Triticum aestivum OX=4565 PE=3 SV=1	0	1	1	0.54	14.3121	2	P:GO:0019953; C:GO:0005576	P:sexual reproduction; C:extracellular region
Spelt	p0938	A0A3B5ZNE8	Uncharacterized protein OS=Triticum aestivum OX=4565 PE=3 SV=1	0	1	1	0.74	74.015	1	F:GO:0045735	F:nutrient reservoir activity
Spelt	p0939	Q0WX48	Thaumatin-like xylanase inhibitor (Fragment) OS=Triticum aestivum OX=4565 GN=tlxi PE=1 SV=1	0	1	1	0.98	46.5141	2	P:GO:0045493; F:GO:0016798	P:xylan catabolic process; F:hydrolase activity, acting on glycosyl bonds
Spelt	p0950	A0A446JCJ6	Uncharacterized protein OS=Triticum turgidum subsp. durum OX=4567 GN=TRITD_1Av1G215230 PE=3 SV=1	0	1	1	0.9	42.6925	3	P:GO:0006412; F:GO:0003735; C:GO:0005840	P:translation; F:structural constituent of ribosome; C:ribosome
Spelt	p0957	A0A446RPM4	Uncharacterized protein OS=Triticum turgidum subsp. durum OX=4567 GN=TRITD_4Bv1G004570 PE=4 SV=1	6.66667	0.8	1	0.54	18.8736	3	P:GO:0006952; C:GO:0005576; C:GO:0016021	P:defense response; C:extracellular region; C:integral component of membrane
Spelt	p0958	A0A446R0C0	Glyco_hydro_18 domain-containing protein OS=Triticum turgidum subsp. durum OX=4567 GN=TRITD_4Av1G137060 PE=4 SV=1	0	1	1	0.99	118.232	1	P:GO:0005975	P:carbohydrate metabolic process
Spelt	p0962	A0A446PP86	Uncharacterized protein OS=Triticum turgidum subsp. durum OX=4567 GN=TRITD_3Bv1G094500 PE=4 SV=1	0	1	1	0.98	49.5713	0	0	0
Spelt	p0963	T1LTU6	Uncharacterized protein OS=Triticum urartu OX=4572 PE=4 SV=1	6.66667	0.9	0.9	0.95	42.497	2	F:GO:0005524; F:GO:0016887	F:ATP binding; F:ATP hydrolysis activity
Spelt	p0964	A0A3B6GZ62	Prolyl-tRNA synthetase OS=Triticum aestivum OX=4565 PE=3 SV=1	0	1	1	0.7	16.4959	4	P:GO:0006433; F:GO:0004827; F:GO:0005524; C:GO:0005737	P:prolyl-tRNA aminoacylation; F:proline-tRNA ligase activity; F:ATP binding; C:cytoplasm
Spelt	p0965	M7Z0J8	Cell division control protein 48-like protein E OS=Triticum urartu OX=4572 GN=TRIUR3_13344 PE=4 SV=1	0	1	1	0.51	32.1031	2	F:GO:0005524; F:GO:0016887	F:ATP binding; F:ATP hydrolysis activity
Spelt	p0969	A0A446SCS3	Uncharacterized protein OS=Triticum turgidum subsp. durum OX=4567 GN=TRITD_4Bv1G160070 PE=3 SV=1	3.33333	0.9	1	0.51	14.8615	2	F:GO:0005524; F:GO:0016887	F:ATP binding; F:ATP hydrolysis activity
Spelt	p0970	A0A3B6TU18	Uncharacterized protein OS=Triticum aestivum OX=4565 PE=3 SV=1	0	1	1	0.6	22.8834	0	0	0
Spelt	p0973	A0A3B6MWE1	PKS_ER domain-containing protein OS=Triticum aestivum OX=4565 PE=4 SV=1	3.33333	0.9	1	0.62	21.3725	1	F:GO:0016628	F:oxidoreductase activity, acting on the CH-CH group of donors, NAD or NADP as acceptor
Spelt	p0974	A0A3B6KKC0	Uncharacterized protein OS=Triticum aestivum OX=4565 PE=3 SV=1	20	0.8	0.8	0.73	42.1135	0	0	0
Spelt	p0980	A0A3B6ED63	WHy domain-containing protein OS=Triticum aestivum OX=4565 PE=3 SV=1	0	1	1	0.66	19.0003	1	P:GO:0009269	P:response to desiccation
Spelt	p0989	A0A3B6KPK9	Uncharacterized protein OS=Triticum aestivum OX=4565 PE=3 SV=1	10	0.7	1	0.63	38.2791	2	P:GO:0005975; F:GO:0004553	P:carbohydrate metabolic process; F:hydrolase activity, hydrolyzing O-glycosyl compounds
Spelt	p0998	A0A446K5H9	Tubulin beta chain OS=Triticum turgidum subsp. durum OX=4567 GN=TRITD_1Av1G185690 PE=3 SV=1	16.6667	0.6	0.9	0.62	23.9713	5	P:GO:0007017; F:GO:0003924; F:GO:0005200; F:GO:0005525; C:GO:0005874	P:microtubule-based process; F:GTPase activity; F:structural constituent of cytoskeleton; F:GTP binding; C:microtubule
Spelt	p1003	A0A3B6H4U7	Pectin acetylesterase OS=Triticum aestivum OX=4565 PE=3 SV=1	0	1	1	0.63	16.7251	1	F:GO:0016787	F:hydrolase activity
Spelt	p1020	A0A3B6MTS8	DAO domain-containing protein OS=Triticum aestivum OX=4565 PE=4 SV=1	6.66667	0.8	1	0.77	18.4206	1	F:GO:0016491	F:oxidoreductase activity
Spelt	p1021	A0A3B6KKR3	DAO domain-containing protein OS=Triticum aestivum OX=4565 PE=4 SV=1	0	1	1	0.55	24.0399	1	F:GO:0016491	F:oxidoreductase activity
Spelt	p1022	A0A446V619	Uncharacterized protein OS=Triticum turgidum subsp. durum OX=4567 GN=TRITD_6Av1G029380 PE=3 SV=1	3.33333	0.9	1	0.66	50.8551	4	P:GO:0006457; F:GO:0005509; F:GO:0051082; C:GO:0005783	P:protein folding; F:calcium ion binding; F:unfolded protein binding; C:endoplasmic reticulum
Spelt	p1035	A0A3B6ST91	Histone H2A OS=Triticum aestivum OX=4565 PE=3 SV=1	13.3333	0.6	1	0.79	23.294	3	F:GO:0003677; F:GO:0046982; C:GO:0000786	F:DNA binding; F:protein heterodimerization activity; C:nucleosome
Spelt	p1036	A0A3B6QPD1	Aconitate hydratase OS=Triticum aestivum OX=4565 PE=3 SV=1	0	1	1	0.73	33.9731	9	P:GO:0006097; P:GO:0006099; P:GO:0006101; F:GO:0003994; F:GO:0046872; F:GO:0047780; F:GO:0051539; C:GO:0005739; C:GO:0005829	P:glyoxylate cycle; P:tricarboxylic acid cycle; P:citrate metabolic process; F:aconitate hydratase activity; F:metal ion binding; F:citrate dehydratase activity; F:4 iron, 4 sulfur cluster binding; C:mitochondrion; C:cytosol
Spelt	p1045	A0A3B5Z662	Uncharacterized protein OS=Triticum aestivum OX=4565 PE=3 SV=1	3.33333	0.9	1	0.68	45.2231	2	C:GO:0012511; C:GO:0016021	C:monolayer-surrounded lipid storage body; C:integral component of membrane
Spelt	p1048	A0A446WT03	Aconitate hydratase OS=Triticum turgidum subsp. durum OX=4567 GN=TRITD_6Bv1G222290 PE=3 SV=1	16.6667	0.5	1	0.72	24.7868	9	P:GO:0006097; P:GO:0006099; P:GO:0006101; F:GO:0003994; F:GO:0046872; F:GO:0047780; F:GO:0051539; C:GO:0005739; C:GO:0005829	P:glyoxylate cycle; P:tricarboxylic acid cycle; P:citrate metabolic process; F:aconitate hydratase activity; F:metal ion binding; F:citrate dehydratase activity; F:4 iron, 4 sulfur cluster binding; C:mitochondrion; C:cytosol
Spelt	p1049	A0A446RPN0	Meth_synt_1 domain-containing protein OS=Triticum turgidum subsp. durum OX=4567 GN=TRITD_4Bv1G003720 PE=4 SV=1	6.66667	0.8	1	0.62	28.452	3	P:GO:0008652; F:GO:0003871; F:GO:0008270	P:cellular amino acid biosynthetic process; F:5-methyltetrahydropteroyltriglutamate-homocysteine S-methyltransferase activity; F:zinc ion binding
Spelt	p1057	A0A3B6PNU4	AAI domain-containing protein OS=Triticum aestivum OX=4565 PE=3 SV=1	0	1	1	0.64	20.7825	1	F:GO:0004867	F:serine-type endopeptidase inhibitor activity
Spelt	p1059	A0A3B6QB45	Uncharacterized protein OS=Triticum aestivum OX=4565 PE=3 SV=1	6.66667	0.8	1	0.79	14.0386	4	P:GO:0006457; F:GO:0005509; F:GO:0051082; C:GO:0005783	P:protein folding; F:calcium ion binding; F:unfolded protein binding; C:endoplasmic reticulum
Spelt	p1080	A0A446YTW0	Uncharacterized protein OS=Triticum turgidum subsp. durum OX=4567 GN=TRITD_7Bv1G193520 PE=4 SV=1	3.33333	0.9	1	0.73	31.8939	0	0	0
Spelt	p1081	B1PDK7	Alpha-gliadin OS=Triticum turgidum subsp. paleocolchicum OX=77605 PE=4 SV=1	13.3333	0.6	1	0.64	24.0362	1	F:GO:0045735	F:nutrient reservoir activity
Spelt	p1092	A0A3B5Y660	Uncharacterized protein OS=Triticum aestivum OX=4565 PE=4 SV=1	0	1	1	0.66	9.88695	0	0	0
Spelt	p1094	A0A3B6ECX9	Uncharacterized protein OS=Triticum aestivum OX=4565 PE=4 SV=1	0	1	1	0.59	19.5835	5	C:GO:0005774; C:GO:0005789; C:GO:0005794; C:GO:0009506; C:GO:0016021	C:vacuolar membrane; C:endoplasmic reticulum membrane; C:Golgi apparatus; C:plasmodesma; C:integral component of membrane
Spelt	p1098	M7ZAQ9	Germin-like protein OS=Triticum urartu OX=4572 GN=TRIUR3_33691 PE=3 SV=1	0	1	1	0.79	27.725	1	F:GO:0030145	F:manganese ion binding
Spelt	p1100	A0A446TLB6	ADF-H domain-containing protein OS=Triticum turgidum subsp. durum OX=4567 GN=TRITD_5Av1G232800 PE=3 SV=1	0	1	1	0.53	8.2553	3	P:GO:0030042; F:GO:0003779; C:GO:0015629	P:actin filament depolymerization; F:actin binding; C:actin cytoskeleton
Spelt	p1101	M7YRR2	Actin-depolymerizing factor 4 OS=Triticum urartu OX=4572 GN=TRIUR3_13876 PE=3 SV=1	0	1	1	0.53	8.2553	3	P:GO:0030042; F:GO:0003779; C:GO:0015629	P:actin filament depolymerization; F:actin binding; C:actin cytoskeleton
Spelt	p1118	A0A446R716	Uncharacterized protein OS=Triticum turgidum subsp. durum OX=4567 GN=TRITD_4Av1G184810 PE=3 SV=1	0	1	1	0.6	12.0056	1	P:GO:0009415	P:response to water
Spelt	p1119	A0A3B6HW41	Uncharacterized protein OS=Triticum aestivum OX=4565 PE=3 SV=1	0	1	1	0.6	12.0056	1	P:GO:0009415	P:response to water
Spelt	p1129	M8A7I9	Chitinase 2 OS=Triticum urartu OX=4572 GN=TRIUR3_18141 PE=3 SV=1	3.33333	0.9	1	0.57	13.2577	1	P:GO:0005975	P:carbohydrate metabolic process
Spelt	p1131	A0A3B6AVR8	EF1_GNE domain-containing protein OS=Triticum aestivum OX=4565 PE=3 SV=1	3.33333	0.9	1	0.71	10.1539	2	P:GO:0006414; F:GO:0003746	P:translational elongation; F:translation elongation factor activity
Spelt	p1137	Q8RW04	Glutathione transferase OS=Triticum aestivum OX=4565 GN=gstu1A PE=2 SV=1	3.33333	0.9	1	0.7	17.4272	3	P:GO:0006749; F:GO:0004364; F:GO:0005515	P:glutathione metabolic process; F:glutathione transferase activity; F:protein binding
Spelt	p1155	A0A446TL62	rRNA N-glycosidase OS=Triticum turgidum subsp. durum OX=4567 GN=TRITD_5Av1G231940 PE=3 SV=1	10	0.7	1	0.65	29.0794	2	P:GO:0017148; F:GO:0030598	P:negative regulation of translation; F:rRNA N-glycosylase activity
Spelt	p1156	Q5I7K9	60S ribosomal protein L30 OS=Triticum aestivum OX=4565 PE=1 SV=2	0	1	1	0.53	15.3945	1	F:GO:0003723	F:RNA binding
Spelt	p1157	A0A446W452	Uncharacterized protein OS=Triticum turgidum subsp. durum OX=4567 GN=TRITD_6Bv1G042010 PE=3 SV=1	0	1	1	0.8	27.3314	4	P:GO:0006457; F:GO:0005509; F:GO:0051082; C:GO:0005783	P:protein folding; F:calcium ion binding; F:unfolded protein binding; C:endoplasmic reticulum
Spelt	p1163	A0A0E3Z5A8	Alpha-gliadin (Fragment) OS=Triticum dicoccon OX=49225 PE=4 SV=1	10	0.8	0.9	0.51	78.9213	1	F:GO:0045735	F:nutrient reservoir activity
Spelt	p1169	M7YWH4	Citrulline--aspartate ligase OS=Triticum urartu OX=4572 GN=TRIUR3_07046 PE=3 SV=1	0	1	1	0.58	10.4346	3	P:GO:0006526; F:GO:0004055; F:GO:0005524	P:arginine biosynthetic process; F:argininosuccinate synthase activity; F:ATP binding
Spelt	p1174	A0A3B5Y2A7	Uncharacterized protein OS=Triticum aestivum OX=4565 PE=3 SV=1	0	1	1	0.57	17.9329	3	P:GO:0002182; F:GO:0003735; C:GO:0022625	P:cytoplasmic translational elongation; F:structural constituent of ribosome; C:cytosolic large ribosomal subunit
Spelt	p1176	A0A3B6C571	Ribosomal_L18e/L15P domain-containing protein OS=Triticum aestivum OX=4565 PE=3 SV=1	0	1	1	0.63	14.9138	3	P:GO:0006412; F:GO:0003735; C:GO:0015934	P:translation; F:structural constituent of ribosome; C:large ribosomal subunit
Spelt	p1186	A0A446SWW6	LeuA_dimer domain-containing protein OS=Triticum turgidum subsp. durum OX=4567 GN=TRITD_5Av1G100200 PE=4 SV=1	0	1	1	0.64	10.7371	2	P:GO:0009098; F:GO:0003852	P:leucine biosynthetic process; F:2-isopropylmalate synthase activity
Spelt	p1192	M7ZXM8	Xylanase inhibitor protein 1 OS=Triticum urartu OX=4572 GN=TRIUR3_31246 PE=4 SV=1	0	1	1	0.9	36.2366	1	P:GO:0005975	P:carbohydrate metabolic process
Spelt	p1193	A0A3B6A374	Uncharacterized protein OS=Triticum aestivum OX=4565 PE=3 SV=1	6.66667	0.8	1	0.71	17.8326	2	C:GO:0012511; C:GO:0016021	C:monolayer-surrounded lipid storage body; C:integral component of membrane
Spelt	p1195	A0A1D5UHV1	Endoglucanase OS=Triticum aestivum OX=4565 PE=3 SV=1	0	1	1	0.72	22.8852	2	P:GO:0005975; F:GO:0004553	P:carbohydrate metabolic process; F:hydrolase activity, hydrolyzing O-glycosyl compounds
Spelt	p1196	A0A446LY27	Xylose isomerase OS=Triticum turgidum subsp. durum OX=4567 GN=TRITD_2Bv1G041780 PE=3 SV=1	0	1	1	0.53	14.2066	2	P:GO:0005975; F:GO:0009045	P:carbohydrate metabolic process; F:xylose isomerase activity
Spelt	p1197	W5C4N4	Xylose isomerase OS=Triticum aestivum OX=4565 PE=3 SV=1	0	1	1	0.66	24.2916	2	P:GO:0005975; F:GO:0009045	P:carbohydrate metabolic process; F:xylose isomerase activity
Spelt	p1198	A0A3B6MUH5	Knot1 domain-containing protein OS=Triticum aestivum OX=4565 PE=3 SV=1	13.3333	0.6	1	0.61	24.3778	1	P:GO:0006952	P:defense response
Spelt	p1199	A0A3B5ZVX4	Uncharacterized protein OS=Triticum aestivum OX=4565 PE=4 SV=1	0	1	1	0.64	18.5955	0	0	0
Spelt	p1203	Q00445	Small heat shock protein, chloroplastic OS=Triticum aestivum OX=4565 GN=HSP21 PE=2 SV=1	10	0.7	1	0.53	23.3757	1	P:GO:0009408	P:response to heat
Spelt	p1207	A0A3B6TH67	Glyco_hydro_18 domain-containing protein OS=Triticum aestivum OX=4565 PE=3 SV=1	13.3333	0.7	0.9	0.6	38.7444	1	P:GO:0005975	P:carbohydrate metabolic process
Spelt	p1208	A0A446TTE5	Uncharacterized protein OS=Triticum turgidum subsp. durum OX=4567 GN=TRITD_5Bv1G006900 PE=3 SV=1	6.66667	0.8	1	0.68	35.4054	0	0	0
Spelt	p1209	A0A3B6PG25	Cellulase OS=Triticum aestivum OX=4565 PE=3 SV=1	10	0.8	0.9	0.8	34.5177	2	P:GO:0005975; F:GO:0004553	P:carbohydrate metabolic process; F:hydrolase activity, hydrolyzing O-glycosyl compounds
Spelt	p1210	M7ZMS4	Endoglucanase OS=Triticum urartu OX=4572 GN=TRIUR3_11297 PE=3 SV=1	0	1	1	0.85	17.7318	2	P:GO:0005975; F:GO:0004553	P:carbohydrate metabolic process; F:hydrolase activity, hydrolyzing O-glycosyl compounds
Spelt	p1213	A0A3B6REV0	Uncharacterized protein OS=Triticum aestivum OX=4565 PE=3 SV=1	0	1	1	0.57	16.3216	3	P:GO:0006412; F:GO:0003735; C:GO:0015934	P:translation; F:structural constituent of ribosome; C:large ribosomal subunit
Spelt	p1214	A0A3B6JMU6	Purple acid phosphatase OS=Triticum aestivum OX=4565 PE=3 SV=1	0	1	1	0.51	8.60063	1	F:GO:0003993	F:acid phosphatase activity
Spelt	p1217	T1M6Z9	Uncharacterized protein OS=Triticum urartu OX=4572 PE=3 SV=1	10	0.7	1	0.58	20.4052	2	F:GO:0005524; F:GO:0016887	F:ATP binding; F:ATP hydrolysis activity
Spelt	p1218	A0A446ISQ7	ATP synthase subunit gamma OS=Triticum turgidum subsp. durum OX=4567 GN=TRITD_1Av1G083790 PE=3 SV=1	0	1	1	0.64	9.66949	3	P:GO:0015986; F:GO:0046933; C:GO:0045261	P:ATP synthesis coupled proton transport; F:proton-transporting ATP synthase activity, rotational mechanism; C:proton-transporting ATP synthase complex, catalytic core F(1)
Spelt	p1221	A0A446RTG9	Uncharacterized protein OS=Triticum turgidum subsp. durum OX=4567 GN=TRITD_4Bv1G021400 PE=3 SV=1	3.33333	0.9	1	0.54	15.0708	1	P:GO:0009415	P:response to water
Spelt	p1230	A0A3B6MIQ1	Uncharacterized protein OS=Triticum aestivum OX=4565 PE=3 SV=1	0	1	1	0.7	35.4569	0	0	0
Spelt	p1237	A0A3B6TMS9	Aldose 1-epimerase OS=Triticum aestivum OX=4565 PE=3 SV=1	10	0.7	1	0.61	14.8413	3	P:GO:0019318; F:GO:0016853; F:GO:0030246	P:hexose metabolic process; F:isomerase activity; F:carbohydrate binding
Spelt	p1238	A0A446YX97	AAI domain-containing protein OS=Triticum turgidum subsp. durum OX=4567 GN=TRITD_7Bv1G218460 PE=4 SV=1	0	1	1	0.6	18.799	1	F:GO:0045735	F:nutrient reservoir activity
Spelt	p1241	A0A3B6TKB5	Uncharacterized protein OS=Triticum aestivum OX=4565 PE=4 SV=1	0	1	1	0.78	29.7363	0	0	0
Spelt	p1242	A0A077RF77	Chitinase OS=Triticum aestivum OX=4565 PE=4 SV=1	10	0.7	1	0.75	61.3533	5	P:GO:0005975; P:GO:0006032; P:GO:0016998; F:GO:0004568; F:GO:0008061	P:carbohydrate metabolic process; P:chitin catabolic process; P:cell wall macromolecule catabolic process; F:chitinase activity; F:chitin binding
Spelt	p1260	A0A446MQH7	Uncharacterized protein OS=Triticum turgidum subsp. durum OX=4567 GN=TRITD_2Bv1G223660 PE=4 SV=1	10	0.7	1	0.75	20.5106	6	P:GO:0006357; P:GO:0035556; F:GO:0000978; F:GO:0000981; C:GO:0005667; C:GO:0031519	P:regulation of transcription by RNA polymerase II; P:intracellular signal transduction; F:RNA polymerase II cis-regulatory region sequence-specific DNA binding; F:DNA-binding transcription factor activity, RNA polymerase II-specific; C:transcription regulator complex; C:PcG protein complex
Spelt	p1268	A0A446U7I6	Uncharacterized protein OS=Triticum turgidum subsp. durum OX=4567 GN=TRITD_5Bv1G111290 PE=4 SV=1	0	1	1	0.76	12.906	3	P:GO:0006099; P:GO:0015977; F:GO:0008964	P:tricarboxylic acid cycle; P:carbon fixation; F:phosphoenolpyruvate carboxylase activity
Spelt	p1275	A0A3B6JCA3	Cysteine proteinase inhibitor OS=Triticum aestivum OX=4565 PE=3 SV=1	6.66667	0.8	1	0.89	17.1656	1	F:GO:0004869	F:cysteine-type endopeptidase inhibitor activity
Spelt	p1281	A0A446Y3R2	H(+)-exporting diphosphatase OS=Triticum turgidum subsp. durum OX=4567 GN=TRITD_7Bv1G015430 PE=3 SV=1	6.66667	0.9	0.9	0.94	60.8526	4	P:GO:1902600; F:GO:0004427; F:GO:0009678; C:GO:0016020	P:proton transmembrane transport; F:inorganic diphosphatase activity; F:pyrophosphate hydrolysis-driven proton transmembrane transporter activity; C:membrane
Spelt	p1287	A0A446MW72	Uncharacterized protein OS=Triticum turgidum subsp. durum OX=4567 GN=TRITD_2Bv1G252080 PE=3 SV=1	0	1	1	0.64	12.3389	2	P:GO:0006508; F:GO:0008233	P:proteolysis; F:peptidase activity
Spelt	p1292	A0A446J4X1	Glyco_hydro_18 domain-containing protein OS=Triticum turgidum subsp. durum OX=4567 GN=TRITD_1Av1G176370 PE=3 SV=1	0	1	1	0.82	12.1742	1	P:GO:0005975	P:carbohydrate metabolic process
Spelt	p1299	A0A088G554	Putative soluble starch synthase (Fragment) OS=Triticum aestivum OX=4565 PE=2 SV=1	6.66667	0.9	0.9	0.67	36.6287	1	F:GO:0016757	F:glycosyltransferase activity
Spelt	p1300	A0A341ZHG0	Uncharacterized protein OS=Triticum aestivum OX=4565 PE=4 SV=1	10	0.7	1	0.55	7.83394	2	F:GO:0003924; F:GO:0005525	F:GTPase activity; F:GTP binding
Spelt	p1304	A0A446KMV9	Xylose isomerase OS=Triticum turgidum subsp. durum OX=4567 GN=TRITD_2Av1G032620 PE=3 SV=1	6.66667	0.8	1	0.82	25.0791	2	P:GO:0005975; F:GO:0009045	P:carbohydrate metabolic process; F:xylose isomerase activity
Spelt	p1305	T1NNA6	Uncharacterized protein OS=Triticum urartu OX=4572 PE=3 SV=1	0	1	1	0.63	36.2403	2	F:GO:0005524; F:GO:0016887	F:ATP binding; F:ATP hydrolysis activity
Spelt	p1307	A0A3B6AVR1	Uncharacterized protein OS=Triticum aestivum OX=4565 PE=3 SV=1	0	1	1	0.51	12.5569	4	P:GO:1901565; F:GO:0019239; C:GO:0005739; C:GO:0005829	P:organonitrogen compound catabolic process; F:deaminase activity; C:mitochondrion; C:cytosol
Spelt	p1309	A0A446V778	Histone H2A OS=Triticum turgidum subsp. durum OX=4567 GN=TRITD_6Av1G037160 PE=3 SV=1	0	1	1	0.55	22.9525	3	F:GO:0003677; F:GO:0046982; C:GO:0000786	F:DNA binding; F:protein heterodimerization activity; C:nucleosome
Spelt	p1312	A0A446XBU7	Uncharacterized protein OS=Triticum turgidum subsp. durum OX=4567 GN=TRITD_7Av1G088430 PE=3 SV=1	0	1	1	0.77	23.2352	1	F:GO:0008171	F:O-methyltransferase activity
Spelt	p1314	A0A446YY46	60S ribosomal protein L27 OS=Triticum turgidum subsp. durum OX=4567 GN=TRITD_7Bv1G222180 PE=3 SV=1	3.33333	0.9	1	0.53	32.6502	3	P:GO:0006412; F:GO:0003735; C:GO:0005840	P:translation; F:structural constituent of ribosome; C:ribosome
Spelt	p1318	A0A446TFC5	UDP-glucose 6-dehydrogenase OS=Triticum turgidum subsp. durum OX=4567 GN=TRITD_5Av1G205610 PE=3 SV=1	0	1	1	0.72	10.2416	2	F:GO:0003979; F:GO:0051287	F:UDP-glucose 6-dehydrogenase activity; F:NAD binding
Spelt	p1319	A0A446UA48	Aldedh domain-containing protein OS=Triticum turgidum subsp. durum OX=4567 GN=TRITD_5Bv1G127960 PE=3 SV=1	3.33333	0.9	1	0.85	15.1927	1	F:GO:0004029	F:aldehyde dehydrogenase (NAD+) activity
Spelt	p1322	M7YUG3	Uncharacterized protein OS=Triticum urartu OX=4572 GN=TRIUR3_33004 PE=4 SV=1	3.33333	0.9	1	0.66	24.86	2	P:GO:0009737; C:GO:0005829	P:response to abscisic acid; C:cytosol
Spelt	p1328	M7YZ42	Endoplasmin-like protein OS=Triticum urartu OX=4572 GN=TRIUR3_07487 PE=3 SV=1	6.66667	0.8	1	0.81	38.4593	4	P:GO:0006457; F:GO:0005524; F:GO:0016887; F:GO:0051082	P:protein folding; F:ATP binding; F:ATP hydrolysis activity; F:unfolded protein binding
Spelt	p1329	T1M5L0	SKP1-like protein OS=Triticum urartu OX=4572 PE=3 SV=1	10	0.7	1	0.9	45.9122	1	P:GO:0006511	P:ubiquitin-dependent protein catabolic process
Spelt	p1336	A0A023W4F1	Chitinase OS=Triticum aestivum OX=4565 PE=4 SV=1	3.33333	0.9	1	0.86	57.439	5	P:GO:0005975; P:GO:0006032; P:GO:0016998; F:GO:0004568; F:GO:0008061	P:carbohydrate metabolic process; P:chitin catabolic process; P:cell wall macromolecule catabolic process; F:chitinase activity; F:chitin binding
Spelt	p1341	A0A3B6QI12	Ubiquitin carboxyl-terminal hydrolase OS=Triticum aestivum OX=4565 PE=3 SV=1	3.33333	0.9	1	0.59	32.8772	2	P:GO:0006511; F:GO:0004843	P:ubiquitin-dependent protein catabolic process; F:thiol-dependent deubiquitinase
Spelt	p1346	A0A446V267	Catalase OS=Triticum turgidum subsp. durum OX=4567 GN=TRITD_6Av1G007920 PE=3 SV=1	0	1	1	0.7	41.9603	3	P:GO:0006979; F:GO:0004096; F:GO:0020037	P:response to oxidative stress; F:catalase activity; F:heme binding
Spelt	p1349	M7Z8H7	40S ribosomal protein S15 OS=Triticum urartu OX=4572 GN=TRIUR3_23857 PE=3 SV=1	3.33333	0.9	1	0.69	30.5424	3	P:GO:0006412; F:GO:0003735; C:GO:0015935	P:translation; F:structural constituent of ribosome; C:small ribosomal subunit
Spelt	p1350	A0A446YMD1	Uncharacterized protein OS=Triticum turgidum subsp. durum OX=4567 GN=TRITD_7Av1G196310 PE=3 SV=1	0	1	1	0.7	20.9093	3	P:GO:0046034; P:GO:1902600; F:GO:0005524	P:ATP metabolic process; P:proton transmembrane transport; F:ATP binding
Spelt	p1352	M7YRV7	Fructose-bisphosphate aldolase OS=Triticum urartu OX=4572 GN=TRIUR3_09302 PE=3 SV=1	3.33333	0.9	1	0.69	29.1514	6	P:GO:0006096; P:GO:0055085; F:GO:0004332; F:GO:0005524; F:GO:0140359; C:GO:0016021	P:glycolytic process; P:transmembrane transport; F:fructose-bisphosphate aldolase activity; F:ATP binding; F:ABC-type transporter activity; C:integral component of membrane
Spelt	p1361	A0A446LJH3	Uncharacterized protein OS=Triticum turgidum subsp. durum OX=4567 GN=TRITD_2Av1G273670 PE=3 SV=1	10	0.7	1	0.65	24.7053	2	F:GO:0005524; F:GO:0016887	F:ATP binding; F:ATP hydrolysis activity
Spelt	p1364	A0A3B6IR97	Clathrin heavy chain OS=Triticum aestivum OX=4565 PE=3 SV=1	0	1	1	0.73	14.3572	7	P:GO:0006886; P:GO:0016192; F:GO:0005198; F:GO:0032051; C:GO:0030130; C:GO:0030132; C:GO:0071439	P:intracellular protein transport; P:vesicle-mediated transport; F:structural molecule activity; F:clathrin light chain binding; C:clathrin coat of trans-Golgi network vesicle; C:clathrin coat of coated pit; C:clathrin complex
Spelt	p1366	A0A3B6KIN5	Aldedh domain-containing protein OS=Triticum aestivum OX=4565 PE=3 SV=1	6.66667	0.8	1	0.73	16.9943	1	F:GO:0004029	F:aldehyde dehydrogenase (NAD+) activity
Spelt	p1378	A0A3B5ZN99	Glucose-6-phosphate isomerase OS=Triticum aestivum OX=4565 PE=3 SV=1	3.33333	0.9	1	0.9	23.7275	3	P:GO:0006094; P:GO:0006096; F:GO:0004347	P:gluconeogenesis; P:glycolytic process; F:glucose-6-phosphate isomerase activity
Spelt	p1392	A0A446VV47	Aconitate hydratase OS=Triticum turgidum subsp. durum OX=4567 GN=TRITD_6Av1G221580 PE=3 SV=1	0	1	1	0.7	15.2819	4	F:GO:0003994; F:GO:0046872; F:GO:0047780; F:GO:0051539	F:aconitate hydratase activity; F:metal ion binding; F:citrate dehydratase activity; F:4 iron, 4 sulfur cluster binding
Spelt	p1396	A0A3B6SHA8	Uncharacterized protein OS=Triticum aestivum OX=4565 PE=3 SV=1	0	1	1	0.66	20.2765	1	F:GO:0008171	F:O-methyltransferase activity
Spelt	p1400	A0A3B6EH06	Uncharacterized protein OS=Triticum aestivum OX=4565 PE=3 SV=1	0	1	1	0.95	26.5404	2	F:GO:0005524; F:GO:0016887	F:ATP binding; F:ATP hydrolysis activity
Spelt	p1401	A0A341P3U8	BOWMAN_BIRK domain-containing protein OS=Triticum aestivum OX=4565 PE=4 SV=1	10	0.7	1	0.53	31.9061	2	F:GO:0004867; C:GO:0005576	F:serine-type endopeptidase inhibitor activity; C:extracellular region
Spelt	p1402	A0A3B6GM87	Pyruvate decarboxylase OS=Triticum aestivum OX=4565 PE=3 SV=1	16.6667	0.6	0.9	0.83	44.67	3	F:GO:0000287; F:GO:0016831; F:GO:0030976	F:magnesium ion binding; F:carboxy-lyase activity; F:thiamine pyrophosphate binding
Spelt	p1403	A0A446YIW2	PfkB domain-containing protein OS=Triticum turgidum subsp. durum OX=4567 GN=TRITD_7Bv1G125340 PE=4 SV=1	16.6667	0.6	0.9	0.66	16.6771	3	P:GO:0016310; F:GO:0016301; F:GO:0016773	P:phosphorylation; F:kinase activity; F:phosphotransferase activity, alcohol group as acceptor
Spelt	p1404	A0A446UPS6	Uncharacterized protein OS=Triticum turgidum subsp. durum OX=4567 GN=TRITD_5Bv1G211470 PE=4 SV=1	0	1	1	0.73	15.6675	3	P:GO:0006749; F:GO:0004364; F:GO:0005515	P:glutathione metabolic process; F:glutathione transferase activity; F:protein binding
Spelt	p1405	A0A446VX70	Uncharacterized protein OS=Triticum turgidum subsp. durum OX=4567 GN=TRITD_6Bv1G002110 PE=3 SV=1	16.6667	0.5	1	0.69	30.4503	3	P:GO:0042026; F:GO:0005524; F:GO:0016887	P:protein refolding; F:ATP binding; F:ATP hydrolysis activity
Spelt	p1410	M7Y7B6	Importin subunit alpha-1b OS=Triticum urartu OX=4572 GN=TRIUR3_30529 PE=3 SV=1	3.33333	0.9	1	0.51	13.2158	3	P:GO:0006606; F:GO:0005515; F:GO:0061608	P:protein import into nucleus; F:protein binding; F:nuclear import signal receptor activity
Spelt	p1412	A0A3B6AYN4	Uncharacterized protein OS=Triticum aestivum OX=4565 PE=3 SV=1	0	1	1	0.64	21.4298	1	F:GO:0016491	F:oxidoreductase activity
Spelt	p1415	T1MQY4	Uncharacterized protein OS=Triticum urartu OX=4572 PE=3 SV=1	3.33333	0.9	1	0.58	17.0419	2	F:GO:0005524; F:GO:0016887	F:ATP binding; F:ATP hydrolysis activity
Spelt	p1417	M7YH37	PfkB domain-containing protein OS=Triticum urartu OX=4572 GN=TRIUR3_22532 PE=4 SV=1	0	1	1	0.64	15.9387	3	P:GO:0016310; F:GO:0016301; F:GO:0016773	P:phosphorylation; F:kinase activity; F:phosphotransferase activity, alcohol group as acceptor
Spelt	p1418	D3KVP3	Purple acid phosphatase OS=Triticum aestivum OX=4565 PE=2 SV=1	10	0.7	1	0.53	12.9575	1	F:GO:0003993	F:acid phosphatase activity
Spelt	p1422	A0A446NK22	Uncharacterized protein OS=Triticum turgidum subsp. durum OX=4567 GN=TRITD_3Av1G165800 PE=4 SV=1	3.33333	0.9	1	0.84	35.884	2	F:GO:0003924; F:GO:0005525	F:GTPase activity; F:GTP binding
Spelt	p1425	A0A3B5ZRK2	Glyoxalase I OS=Triticum aestivum OX=4565 PE=3 SV=1	3.33333	0.9	1	0.78	11.7608	2	F:GO:0004462; F:GO:0046872	F:lactoylglutathione lyase activity; F:metal ion binding
Spelt	p1432	M7ZIW6	RuBisCO large subunit-binding protein subunit beta, chloroplastic OS=Triticum urartu OX=4572 GN=TRIUR3_03226 PE=3 SV=1	6.66667	0.8	1	0.66	27.0064	3	P:GO:0042026; F:GO:0005524; F:GO:0016887	P:protein refolding; F:ATP binding; F:ATP hydrolysis activity
Spelt	p1435	A0A446PP10	Ribosomal_L7Ae domain-containing protein OS=Triticum turgidum subsp. durum OX=4567 GN=TRITD_3Bv1G094260 PE=3 SV=1	3.33333	0.9	1	0.53	12.8003	3	F:GO:0003723; F:GO:0003735; C:GO:0022625	F:RNA binding; F:structural constituent of ribosome; C:cytosolic large ribosomal subunit
Spelt	p1436	A0A446IQM0	Uncharacterized protein OS=Triticum turgidum subsp. durum OX=4567 GN=TRITD_1Av1G054830 PE=4 SV=1	3.33333	0.9	1	0.65	33.6057	2	F:GO:0005524; F:GO:0016887	F:ATP binding; F:ATP hydrolysis activity
Spelt	p1439	A0A446YKA0	Phosphoenolpyruvate carboxylase OS=Triticum turgidum subsp. durum OX=4567 GN=TRITD_7Bv1G135850 PE=3 SV=1	0	1	1	0.63	5.61228	3	P:GO:0006099; P:GO:0015977; F:GO:0008964	P:tricarboxylic acid cycle; P:carbon fixation; F:phosphoenolpyruvate carboxylase activity
Spelt	p1448	A0A446QS76	NAD(P)-bd_dom domain-containing protein OS=Triticum turgidum subsp. durum OX=4567 GN=TRITD_4Av1G045760 PE=4 SV=1	0	1	1	0.84	15.4926	3	P:GO:0042732; F:GO:0048040; F:GO:0070403	P:D-xylose metabolic process; F:UDP-glucuronate decarboxylase activity; F:NAD+ binding
Spelt	p1451	A0A446PTG7	Aldo_ket_red domain-containing protein OS=Triticum turgidum subsp. durum OX=4567 GN=TRITD_3Bv1G131440 PE=4 SV=1	10	0.7	1	0.81	19.0599	1	F:GO:0047834	F:D-threo-aldose 1-dehydrogenase activity
Spelt	p1460	A0A3B6HQ83	L-ascorbate peroxidase OS=Triticum aestivum OX=4565 PE=3 SV=1	0	1	1	0.89	24.4086	3	P:GO:0034599; F:GO:0004601; F:GO:0020037	P:cellular response to oxidative stress; F:peroxidase activity; F:heme binding
Spelt	p1464	A0A3B6HR92	Lactamase_B domain-containing protein OS=Triticum aestivum OX=4565 PE=3 SV=1	0	1	1	0.62	6.7012	2	P:GO:0019243; F:GO:0004416	P:methylglyoxal catabolic process to D-lactate via S-lactoyl-glutathione; F:hydroxyacylglutathione hydrolase activity
Spelt	p1479	A0A446KM91	PA domain-containing protein OS=Triticum turgidum subsp. durum OX=4567 GN=TRITD_2Av1G028210 PE=4 SV=1	3.33333	0.9	1	0.59	18.91	10	P:GO:0006511; P:GO:0006623; P:GO:0006896; P:GO:0016567; F:GO:0005509; F:GO:0061630; C:GO:0005768; C:GO:0005802; C:GO:0016021; C:GO:0017119	P:ubiquitin-dependent protein catabolic process; P:protein targeting to vacuole; P:Golgi to vacuole transport; P:protein ubiquitination; F:calcium ion binding; F:ubiquitin protein ligase activity; C:endosome; C:trans-Golgi network; C:integral component of membrane; C:Golgi transport complex
Spelt	p1486	A0A446WVP6	Phosphogluconate dehydrogenase (NADP(+)-dependent, decarboxylating) OS=Triticum turgidum subsp. durum OX=4567 GN=TRITD_7Av1G001090 PE=3 SV=1	0	1	1	0.64	11.6087	3	P:GO:0006098; F:GO:0004616; F:GO:0050661	P:pentose-phosphate shunt; F:phosphogluconate dehydrogenase (decarboxylating) activity; F:NADP binding
Spelt	p1490	A0A3B6NLY0	Glyceraldehyde-3-phosphate dehydrogenase OS=Triticum aestivum OX=4565 PE=3 SV=1	10	0.7	1	0.97	69.0478	4	P:GO:0006006; F:GO:0016620; F:GO:0050661; F:GO:0051287	P:glucose metabolic process; F:oxidoreductase activity, acting on the aldehyde or oxo group of donors, NAD or NADP as acceptor; F:NADP binding; F:NAD binding
Spelt	p1494	T1N7Z0	Uncharacterized protein OS=Triticum urartu OX=4572 PE=3 SV=1	13.3333	0.7	0.9	0.87	61.7765	0	0	0
Spelt	p1496	T1NMX9	Uncharacterized protein OS=Triticum urartu OX=4572 PE=3 SV=1	3.33333	0.9	1	0.92	54.1587	4	P:GO:0006457; F:GO:0005509; F:GO:0051082; C:GO:0005783	P:protein folding; F:calcium ion binding; F:unfolded protein binding; C:endoplasmic reticulum
Spelt	p1511	A0A3B6LFV2	Uncharacterized protein OS=Triticum aestivum OX=4565 PE=4 SV=1	3.33333	0.9	1	0.63	28.865	0	0	0
Spelt	p1512	M7ZA82	Pyrophosphate--fructose 6-phosphate 1-phosphotransferase subunit alpha OS=Triticum urartu OX=4572 GN=TRIUR3_26486 PE=4 SV=1	0	1	1	0.55	11.3619	2	P:GO:0006096; F:GO:0003872	P:glycolytic process; F:6-phosphofructokinase activity
Spelt	p1513	M8AAP6	Sucrose synthase 2 OS=Triticum urartu OX=4572 GN=TRIUR3_26829 PE=4 SV=1	0	1	1	0.83	11.8786	2	P:GO:0005985; F:GO:0016157	P:sucrose metabolic process; F:sucrose synthase activity
Spelt	p1515	A0A3B6ILN0	Pyr_redox_2 domain-containing protein OS=Triticum aestivum OX=4565 PE=4 SV=1	0	1	1	0.9	32.5728	2	F:GO:0016491; F:GO:0050660	F:oxidoreductase activity; F:flavin adenine dinucleotide binding
Spelt	p1535	A0A3B6EGP6	Malate dehydrogenase OS=Triticum aestivum OX=4565 PE=3 SV=1	20	0.5	0.9	0.81	33.7703	3	P:GO:0005975; P:GO:0006099; F:GO:0030060	P:carbohydrate metabolic process; P:tricarboxylic acid cycle; F:L-malate dehydrogenase activity
Spelt	p1536	A0A3B6LKM9	Protein phosphatase 2A structural subunit OS=Triticum aestivum OX=4565 PE=4 SV=1	0	1	1	0.52	13.1701	1	F:GO:0005515	F:protein binding
Spelt	p1552	A0A446RFE7	Calreticulin OS=Triticum turgidum subsp. durum OX=4567 GN=TRITD_4Av1G223960 PE=3 SV=1	0	1	1	0.52	22.3769	4	P:GO:0006457; F:GO:0005509; F:GO:0051082; C:GO:0005783	P:protein folding; F:calcium ion binding; F:unfolded protein binding; C:endoplasmic reticulum
Spelt	p1553	M7Z077	RNase H domain-containing protein OS=Triticum urartu OX=4572 GN=TRIUR3_05357 PE=4 SV=1	0	1	1	0.52	16.0331	2	F:GO:0003676; F:GO:0004523	F:nucleic acid binding; F:RNA-DNA hybrid ribonuclease activity
Spelt	p1555	A0A3B6MWT3	Alpha-1,4 glucan phosphorylase OS=Triticum aestivum OX=4565 PE=3 SV=1	0	1	1	0.78	40.0924	3	P:GO:0005975; F:GO:0008184; F:GO:0030170	P:carbohydrate metabolic process; F:glycogen phosphorylase activity; F:pyridoxal phosphate binding
Spelt	p1556	A0A446YV06	Glyceraldehyde-3-phosphate dehydrogenase OS=Triticum turgidum subsp. durum OX=4567 GN=TRITD_7Bv1G201740 PE=3 SV=1	0	1	1	0.94	36.8592	4	P:GO:0006006; F:GO:0016620; F:GO:0050661; F:GO:0051287	P:glucose metabolic process; F:oxidoreductase activity, acting on the aldehyde or oxo group of donors, NAD or NADP as acceptor; F:NADP binding; F:NAD binding
Spelt	p1557	A0A446N762	Glutaminyl-tRNA synthetase OS=Triticum turgidum subsp. durum OX=4567 GN=TRITD_3Av1G035120 PE=3 SV=1	6.66667	0.8	1	0.66	33.5872	4	P:GO:0006425; F:GO:0004819; F:GO:0005524; C:GO:0005737	P:glutaminyl-tRNA aminoacylation; F:glutamine-tRNA ligase activity; F:ATP binding; C:cytoplasm
Spelt	p1558	A0A446JZ07	Peptidase_M24 domain-containing protein OS=Triticum turgidum subsp. durum OX=4567 GN=TRITD_1Bv1G135840 PE=3 SV=1	0	1	1	0.53	18.3293	1	C:GO:0016021	C:integral component of membrane
Spelt	p1560	A0A3B6QMZ5	CYTOSOL_AP domain-containing protein OS=Triticum aestivum OX=4565 PE=3 SV=1	6.66667	0.8	1	0.61	18.7527	4	P:GO:0006508; F:GO:0030145; F:GO:0070006; C:GO:0005737	P:proteolysis; F:manganese ion binding; F:metalloaminopeptidase activity; C:cytoplasm
Spelt	p1568	A0A446R1J0	Uncharacterized protein OS=Triticum turgidum subsp. durum OX=4567 GN=TRITD_4Av1G143410 PE=4 SV=1	16.6667	0.6	0.9	0.68	17.7641	4	P:GO:0006886; P:GO:0016192; F:GO:0032051; C:GO:0071439	P:intracellular protein transport; P:vesicle-mediated transport; F:clathrin light chain binding; C:clathrin complex
Spelt	p1569	A0A3B5Z5E9	Uncharacterized protein OS=Triticum aestivum OX=4565 PE=3 SV=1	10	0.7	1	0.66	31.4996	2	P:GO:0006508; F:GO:0004185	P:proteolysis; F:serine-type carboxypeptidase activity
Spelt	p1573	T1MDN2	Asparagine synthetase [glutamine-hydrolyzing] OS=Triticum urartu OX=4572 PE=4 SV=1	0	1	1	0.65	30.2989	2	P:GO:0006529; F:GO:0004066	P:asparagine biosynthetic process; F:asparagine synthase (glutamine-hydrolyzing) activity
Spelt	p1576	A0A3B6SHE9	FAS1 domain-containing protein OS=Triticum aestivum OX=4565 PE=3 SV=1	0	1	1	0.62	12.853	2	F:GO:0046983; C:GO:0046658	F:protein dimerization activity; C:anchored component of plasma membrane
Spelt	p1578	A0A446LBA6	Glutamate dehydrogenase OS=Triticum turgidum subsp. durum OX=4567 GN=TRITD_2Av1G230970 PE=3 SV=1	0	1	1	0.52	10.7404	2	P:GO:0006520; F:GO:0016639	P:cellular amino acid metabolic process; F:oxidoreductase activity, acting on the CH-NH2 group of donors, NAD or NADP as acceptor
Spelt	p1587	A0A3B6SJF6	Uncharacterized protein OS=Triticum aestivum OX=4565 PE=3 SV=1	13.3333	0.6	1	0.62	13.9779	5	P:GO:0006412; F:GO:0003735; F:GO:0005094; C:GO:0005737; C:GO:0005840	P:translation; F:structural constituent of ribosome; F:Rho GDP-dissociation inhibitor activity; C:cytoplasm; C:ribosome
Spelt	p1588	A0A446MX17	Uncharacterized protein OS=Triticum turgidum subsp. durum OX=4567 GN=TRITD_2Bv1G252080 PE=3 SV=1	0	1	1	0.64	12.3389	2	P:GO:0006508; F:GO:0008233	P:proteolysis; F:peptidase activity
Spelt	p1591	A0A446UMT4	Alpha-1,4 glucan phosphorylase OS=Triticum turgidum subsp. durum OX=4567 GN=TRITD_5Bv1G201740 PE=3 SV=1	16.6667	0.7	0.8	0.62	22.1019	3	P:GO:0005975; F:GO:0008184; F:GO:0030170	P:carbohydrate metabolic process; F:glycogen phosphorylase activity; F:pyridoxal phosphate binding
Spelt	p1603	A0A1D5US94	Uncharacterized protein OS=Triticum aestivum OX=4565 PE=3 SV=1	0	1	1	0.67	14.4897	2	F:GO:0008171; F:GO:0046983	F:O-methyltransferase activity; F:protein dimerization activity
Spelt	p1611	A0A3B6IZB4	Uncharacterized protein OS=Triticum aestivum OX=4565 PE=3 SV=1	0	1	1	0.68	20.2482	3	P:GO:0006412; F:GO:0003735; C:GO:0005840	P:translation; F:structural constituent of ribosome; C:ribosome
Spelt	p1618	A0A3B6TLP2	Uncharacterized protein OS=Triticum aestivum OX=4565 PE=4 SV=1	0	1	1	0.91	53.7178	5	P:GO:0036529; P:GO:0106046; F:GO:0036524; C:GO:0005634; C:GO:0005829	P:protein deglycation, glyoxal removal; P:guanine deglycation, glyoxal removal; F:protein deglycase activity; C:nucleus; C:cytosol
Spelt	p1633	A0A3B6IRN2	Aminotran_1_2 domain-containing protein OS=Triticum aestivum OX=4565 PE=4 SV=1	0	1	1	0.54	26.3574	3	P:GO:0009058; F:GO:0008483; F:GO:0030170	P:biosynthetic process; F:transaminase activity; F:pyridoxal phosphate binding
Spelt	p1634	A0A3B6NSH3	Methyltransf_11 domain-containing protein OS=Triticum aestivum OX=4565 PE=3 SV=1	3.33333	0.9	1	0.67	24.7242	2	P:GO:0032259; F:GO:0008168	P:methylation; F:methyltransferase activity
Spelt	p1642	A0A446P4X1	OMPdecase OS=Triticum turgidum subsp. durum OX=4567 GN=TRITD_3Av1G269620 PE=3 SV=1	0	1	1	0.58	26.9576	5	P:GO:0006207; P:GO:0009116; P:GO:0044205; F:GO:0004588; F:GO:0004590	P:'de novo' pyrimidine nucleobase biosynthetic process; P:nucleoside metabolic process; P:'de novo' UMP biosynthetic process; F:orotate phosphoribosyltransferase activity; F:orotidine-5'-phosphate decarboxylase activity
Spelt	p1651	A0A3B6CDR8	Epimerase domain-containing protein OS=Triticum aestivum OX=4565 PE=4 SV=1	10	0.7	1	0.54	18.6874	1	F:GO:0003824	F:catalytic activity
Spelt	p1652	M7Z605	Putative calcium-binding protein CML49 OS=Triticum urartu OX=4572 GN=TRIUR3_15850 PE=4 SV=1	3.33333	0.9	1	0.65	38.3078	1	F:GO:0005509	F:calcium ion binding
Spelt	p1701	A0A1D5UPW5	Serine hydroxymethyltransferase OS=Triticum aestivum OX=4565 PE=3 SV=1	0	1	1	0.65	14.2798	4	P:GO:0019264; P:GO:0035999; F:GO:0004372; F:GO:0030170	P:glycine biosynthetic process from serine; P:tetrahydrofolate interconversion; F:glycine hydroxymethyltransferase activity; F:pyridoxal phosphate binding
Spelt	p1707	A0A3B6JJ66	Pyruvate decarboxylase OS=Triticum aestivum OX=4565 PE=3 SV=1	0	1	1	0.52	11.5662	3	F:GO:0000287; F:GO:0016831; F:GO:0030976	F:magnesium ion binding; F:carboxy-lyase activity; F:thiamine pyrophosphate binding
Spelt	p1709	B3TPV1	Polyphenol oxidase OS=Triticum monococcum subsp. aegilopoides OX=52163 GN=Ppo-A1 PE=3 SV=1	0	1	1	0.61	15.9018	2	P:GO:0046148; F:GO:0004097	P:pigment biosynthetic process; F:catechol oxidase activity
Spelt	p1723	A0A3B6MST1	Peptidylprolyl isomerase OS=Triticum aestivum OX=4565 PE=4 SV=1	3.33333	0.9	1	0.68	24.5752	3	P:GO:0000413; P:GO:0061077; F:GO:0003755	P:protein peptidyl-prolyl isomerization; P:chaperone-mediated protein folding; F:peptidyl-prolyl cis-trans isomerase activity
Spelt	p1729	A0A446PZZ0	Uncharacterized protein OS=Triticum turgidum subsp. durum OX=4567 GN=TRITD_3Bv1G174330 PE=4 SV=1	3.33333	0.9	1	0.65	12.3372	3	P:GO:0055085; F:GO:0022857; C:GO:0016020	P:transmembrane transport; F:transmembrane transporter activity; C:membrane
Spelt	p1733	A0A446N9K6	Carboxypeptidase OS=Triticum turgidum subsp. durum OX=4567 GN=TRITD_3Av1G047940 PE=3 SV=1	10	0.7	1	0.65	18.962	2	P:GO:0006508; F:GO:0004185	P:proteolysis; F:serine-type carboxypeptidase activity
Spelt	p1742	A0A3B6SJE5	Glutaminyl-tRNA synthetase OS=Triticum aestivum OX=4565 PE=3 SV=1	10	0.7	1	0.89	88.2884	4	P:GO:0006425; F:GO:0004819; F:GO:0005524; C:GO:0005737	P:glutaminyl-tRNA aminoacylation; F:glutamine-tRNA ligase activity; F:ATP binding; C:cytoplasm
Spelt	p1747	A0A446YVG7	Glutaminyl-tRNA synthetase OS=Triticum turgidum subsp. durum OX=4567 GN=TRITD_7Bv1G205890 PE=3 SV=1	0	1	1	0.71	31.7442	4	P:GO:0006425; F:GO:0004819; F:GO:0005524; C:GO:0005737	P:glutaminyl-tRNA aminoacylation; F:glutamine-tRNA ligase activity; F:ATP binding; C:cytoplasm
Spelt	p1749	A0A3B5ZT44	NAB domain-containing protein OS=Triticum aestivum OX=4565 PE=4 SV=1	0	1	1	0.67	18.2653	1	F:GO:0003779	F:actin binding
Spelt	p1751	A0A3B6LKN6	Uncharacterized protein OS=Triticum aestivum OX=4565 PE=4 SV=1	0	1	1	0.63	18.6771	2	P:GO:0006633; F:GO:0004318	P:fatty acid biosynthetic process; F:enoyl-[acyl-carrier-protein] reductase (NADH) activity
Spelt	p1753	M8ACQ0	Alanine aminotransferase 2 OS=Triticum urartu OX=4572 GN=TRIUR3_10219 PE=4 SV=1	0	1	1	0.78	8.73618	3	P:GO:0009058; F:GO:0008483; F:GO:0030170	P:biosynthetic process; F:transaminase activity; F:pyridoxal phosphate binding
Spelt	p1755	A0A077RYK9	SGNH_hydro domain-containing protein OS=Triticum aestivum OX=4565 GN=TRAES_3BF020300100CFD_c1 PE=4 SV=1	0	1	1	0.56	19.7165	1	F:GO:0016788	F:hydrolase activity, acting on ester bonds
Spelt	p1758	A0A446MBS5	Transket_pyr domain-containing protein OS=Triticum turgidum subsp. durum OX=4567 GN=TRITD_2Bv1G141380 PE=3 SV=1	0	1	1	0.63	12.4938	3	P:GO:0006099; F:GO:0004591; F:GO:0030976	P:tricarboxylic acid cycle; F:oxoglutarate dehydrogenase (succinyl-transferring) activity; F:thiamine pyrophosphate binding
Spelt	p1763	M8A3G4	Cell division protein ftsZ-like protein 2-1, chloroplastic OS=Triticum urartu OX=4572 GN=TRIUR3_33776 PE=3 SV=1	0	1	1	0.67	11.5251	2	F:GO:0003924; F:GO:0005525	F:GTPase activity; F:GTP binding
Spelt	p1766	M7ZRV3	Ras-related protein Rab7 OS=Triticum urartu OX=4572 GN=TRIUR3_34414 PE=4 SV=1	0	1	1	0.76	8.70635	2	F:GO:0003924; F:GO:0005525	F:GTPase activity; F:GTP binding
Spelt	p1768	A0A3B5YWF7	Midasin OS=Triticum aestivum OX=4565 PE=3 SV=1	0	1	1	0.89	51.5523	4	P:GO:0000027; F:GO:0005524; F:GO:0016887; C:GO:0005634	P:ribosomal large subunit assembly; F:ATP binding; F:ATP hydrolysis activity; C:nucleus
Spelt	p1770	M7YTC3	Aspartate aminotransferase OS=Triticum urartu OX=4572 GN=TRIUR3_11617 PE=3 SV=1	6.66667	0.8	1	0.7	13.8139	4	P:GO:0006520; P:GO:0009058; F:GO:0008483; F:GO:0030170	P:cellular amino acid metabolic process; P:biosynthetic process; F:transaminase activity; F:pyridoxal phosphate binding
Spelt	p1773	A0A3B6QH26	UVR domain-containing protein OS=Triticum aestivum OX=4565 PE=3 SV=1	3.33333	0.9	1	0.71	65.5206	3	F:GO:0005515; F:GO:0005524; F:GO:0016887	F:protein binding; F:ATP binding; F:ATP hydrolysis activity
Spelt	p1776	A0A3B6KJX5	HATPase_c domain-containing protein OS=Triticum aestivum OX=4565 PE=3 SV=1	0	1	1	0.6	7.61525	4	P:GO:0006457; F:GO:0005524; F:GO:0016887; F:GO:0051082	P:protein folding; F:ATP binding; F:ATP hydrolysis activity; F:unfolded protein binding
Spelt	p1777	A0A446PVM8	Ribosomal_L28e domain-containing protein OS=Triticum turgidum subsp. durum OX=4567 GN=TRITD_3Bv1G148070 PE=3 SV=1	3.33333	0.9	1	0.51	16.7902	3	P:GO:0006412; F:GO:0003735; C:GO:0005840	P:translation; F:structural constituent of ribosome; C:ribosome
Spelt	p1789	A0A3B6CHB9	Peroxidase OS=Triticum aestivum OX=4565 PE=3 SV=1	10	0.7	1	0.67	22.0318	4	P:GO:0006979; P:GO:0042744; F:GO:0004601; F:GO:0020037	P:response to oxidative stress; P:hydrogen peroxide catabolic process; F:peroxidase activity; F:heme binding
Spelt	p1797	A0A3B6SN10	Aspartate aminotransferase OS=Triticum aestivum OX=4565 PE=3 SV=1	10	0.8	0.9	0.59	32.4113	4	P:GO:0006520; P:GO:0009058; F:GO:0008483; F:GO:0030170	P:cellular amino acid metabolic process; P:biosynthetic process; F:transaminase activity; F:pyridoxal phosphate binding
Spelt	p1799	A0A3B6JLQ7	Uncharacterized protein OS=Triticum aestivum OX=4565 PE=4 SV=1	6.66667	0.8	1	0.53	11.3942	3	P:GO:0006749; F:GO:0004364; F:GO:0005515	P:glutathione metabolic process; F:glutathione transferase activity; F:protein binding
Spelt	p1802	A0A446WCW2	Uncharacterized protein OS=Triticum turgidum subsp. durum OX=4567 GN=TRITD_6Bv1G118500 PE=3 SV=1	0	1	1	0.65	18.5431	2	P:GO:0006334; C:GO:0005634	P:nucleosome assembly; C:nucleus
Spelt	p1803	A0A3B6TJA3	Uncharacterized protein OS=Triticum aestivum OX=4565 PE=3 SV=1	20	0.5	0.9	0.61	23.9385	2	P:GO:0006334; C:GO:0005634	P:nucleosome assembly; C:nucleus
Spelt	p1811	A0A3B6TSN8	Aamy domain-containing protein OS=Triticum aestivum OX=4565 PE=4 SV=1	0	1	1	0.64	10.2023	3	P:GO:0005978; F:GO:0003844; F:GO:0004553	P:glycogen biosynthetic process; F:1,4-alpha-glucan branching enzyme activity; F:hydrolase activity, hydrolyzing O-glycosyl compounds
Spelt	p1826	A0A446USE6	Uncharacterized protein OS=Triticum turgidum subsp. durum OX=4567 GN=TRITD_5Bv1G224040 PE=4 SV=1	0	1	1	0.81	12.0574	3	F:GO:0003676; F:GO:0003724; F:GO:0005524	F:nucleic acid binding; F:RNA helicase activity; F:ATP binding
Spelt	p1827	A0A3B6I218	Uncharacterized protein OS=Triticum aestivum OX=4565 PE=4 SV=1	0	1	1	0.74	25.0691	1	F:GO:0003993	F:acid phosphatase activity
Spelt	p1828	A0A446T3B7	Eukaryotic translation initiation factor 3 subunit C OS=Triticum turgidum subsp. durum OX=4567 GN=TRITD_5Av1G141560 PE=3 SV=1	6.66667	0.8	1	0.6	16.1094	4	P:GO:0006413; F:GO:0003743; F:GO:0031369; C:GO:0005852	P:translational initiation; F:translation initiation factor activity; F:translation initiation factor binding; C:eukaryotic translation initiation factor 3 complex
Spelt	p1835	A0A3B6GZR0	Rx_N domain-containing protein OS=Triticum aestivum OX=4565 PE=3 SV=1	10	0.7	1	0.64	13.6603	1	P:GO:0006952	P:defense response
Spelt	p1845	T1LXG9	Uncharacterized protein OS=Triticum urartu OX=4572 PE=3 SV=1	20	0.6	0.8	0.54	18.0302	3	F:GO:0005524; F:GO:0016788; F:GO:0016887	F:ATP binding; F:hydrolase activity, acting on ester bonds; F:ATP hydrolysis activity
Spelt	p1850	A0A446SZI0	Aspartate--tRNA ligase OS=Triticum turgidum subsp. durum OX=4567 GN=TRITD_5Av1G119230 PE=3 SV=1	3.33333	0.9	1	0.52	11.932	4	P:GO:0006422; F:GO:0004815; F:GO:0005524; C:GO:0005737	P:aspartyl-tRNA aminoacylation; F:aspartate-tRNA ligase activity; F:ATP binding; C:cytoplasm
Spelt	p1861	A0A3B6MPG9	E1 ubiquitin-activating enzyme OS=Triticum aestivum OX=4565 PE=3 SV=1	0	1	1	0.61	10.2657	2	P:GO:0006464; F:GO:0008641	P:cellular protein modification process; F:ubiquitin-like modifier activating enzyme activity
Spelt	p1875	A0A446Y8Y8	Ubiquitin receptor RAD23 OS=Triticum turgidum subsp. durum OX=4567 GN=TRITD_7Bv1G047210 PE=3 SV=1	0	1	1	0.67	16.3013	4	P:GO:0006289; P:GO:0043161; F:GO:0003684; F:GO:0005515	P:nucleotide-excision repair; P:proteasome-mediated ubiquitin-dependent protein catabolic process; F:damaged DNA binding; F:protein binding
Spelt	p1882	A0A3B6CHY0	AAI domain-containing protein OS=Triticum aestivum OX=4565 PE=3 SV=1	6.66667	0.8	1	0.74	18.561	1	P:GO:0006869	P:lipid transport
Spelt	p1888	M7ZRE5	Prohibitin OS=Triticum urartu OX=4572 GN=TRIUR3_08001 PE=3 SV=1	0	1	1	0.83	17.5834	1	C:GO:0016020	C:membrane
Spelt	p1895	A0A446QL70	1,2-dihydroxy-3-keto-5-methylthiopentene dioxygenase OS=Triticum turgidum subsp. durum OX=4567 GN=TRITD_4Av1G008910 PE=3 SV=1	0	1	1	0.78	19.8002	2	P:GO:0019509; F:GO:0010309	P:L-methionine salvage from methylthioadenosine; F:acireductone dioxygenase [iron(II)-requiring] activity
Spelt	p1897	A0A446P4X5	OMPdecase OS=Triticum turgidum subsp. durum OX=4567 GN=TRITD_3Av1G269620 PE=3 SV=1	3.33333	0.9	1	0.71	12.8652	5	P:GO:0006207; P:GO:0009116; P:GO:0044205; F:GO:0004588; F:GO:0004590	P:'de novo' pyrimidine nucleobase biosynthetic process; P:nucleoside metabolic process; P:'de novo' UMP biosynthetic process; F:orotate phosphoribosyltransferase activity; F:orotidine-5'-phosphate decarboxylase activity
Spelt	p1900	A0A446VMZ9	Fn3_like domain-containing protein OS=Triticum turgidum subsp. durum OX=4567 GN=TRITD_6Av1G187270 PE=3 SV=1	0	1	1	0.59	12.8013	2	P:GO:0045493; F:GO:0009044	P:xylan catabolic process; F:xylan 1,4-beta-xylosidase activity
Spelt	p1901	A0A3B6B460	PMEI domain-containing protein OS=Triticum aestivum OX=4565 PE=4 SV=1	6.66667	0.8	1	0.56	20.0083	1	F:GO:0004857	F:enzyme inhibitor activity
Spelt	p1905	A0A446U664	Uncharacterized protein OS=Triticum turgidum subsp. durum OX=4567 GN=TRITD_5Bv1G103990 PE=3 SV=1	0	1	1	0.72	20.1372	1	F:GO:0016747	F:acyltransferase activity, transferring groups other than amino-acyl groups
Spelt	p1919	A0A3B6QDI1	Uncharacterized protein OS=Triticum aestivum OX=4565 PE=3 SV=1	0	1	1	0.57	23.0063	1	P:GO:0055085	P:transmembrane transport
Spelt	p1931	A0A446U898	Uncharacterized protein OS=Triticum turgidum subsp. durum OX=4567 GN=TRITD_5Bv1G115590 PE=3 SV=1	16.6667	0.6	0.9	0.7	38.8562	3	P:GO:0098656; F:GO:0008308; C:GO:0005741	P:anion transmembrane transport; F:voltage-gated anion channel activity; C:mitochondrial outer membrane
Spelt	p1933	M7ZT03	Peroxidase OS=Triticum urartu OX=4572 GN=TRIUR3_29221 PE=3 SV=1	10	0.8	0.9	0.76	34.7795	4	P:GO:0006979; P:GO:0042744; F:GO:0004601; F:GO:0020037	P:response to oxidative stress; P:hydrogen peroxide catabolic process; F:peroxidase activity; F:heme binding
Spelt	p1937	A0A3B6EEQ1	Uncharacterized protein OS=Triticum aestivum OX=4565 PE=3 SV=1	0	1	1	0.66	17.0117	3	P:GO:0006886; F:GO:0003924; F:GO:0005525	P:intracellular protein transport; F:GTPase activity; F:GTP binding
Spelt	p1938	A0A3B6HU84	Protein transport protein SEC23 OS=Triticum aestivum OX=4565 PE=3 SV=1	0	1	1	0.66	14.7737	4	P:GO:0006886; P:GO:0090114; F:GO:0008270; C:GO:0030127	P:intracellular protein transport; P:COPII-coated vesicle budding; F:zinc ion binding; C:COPII vesicle coat
Spelt	p1954	A0A1D5V0B3	Uncharacterized protein OS=Triticum aestivum OX=4565 PE=3 SV=1	0	1	1	0.74	16.0526	2	P:GO:0009058; F:GO:0016844	P:biosynthetic process; F:strictosidine synthase activity
Spelt	p1963	A0A446MBY4	Uncharacterized protein OS=Triticum turgidum subsp. durum OX=4567 GN=TRITD_2Bv1G141460 PE=4 SV=1	0	1	1	0.67	15.8614	1	F:GO:0046872	F:metal ion binding
Spelt	p1971	A0A3B6NQ47	Uncharacterized protein OS=Triticum aestivum OX=4565 PE=3 SV=1	6.66667	0.8	1	0.66	23.2513	1	P:GO:0055085	P:transmembrane transport
Spelt	p1984	C0SPI3	Polyphenol oxidase OS=Triticum aestivum OX=4565 GN=SSPPO-B1 PE=3 SV=1	3.33333	0.9	1	0.57	8.45068	1	F:GO:0004097	F:catechol oxidase activity
Spelt	p1988	B0LXM0	S-adenosylmethionine synthase OS=Triticum aestivum OX=4565 GN=SAMS PE=2 SV=1	20	0.6	0.8	0.52	18.6839	3	P:GO:0006556; F:GO:0004478; F:GO:0005524	P:S-adenosylmethionine biosynthetic process; F:methionine adenosyltransferase activity; F:ATP binding
Spelt	p1996	M7Z9T4	Serine hydroxymethyltransferase OS=Triticum urartu OX=4572 GN=TRIUR3_34875 PE=3 SV=1	10	0.7	1	0.72	36.8973	4	P:GO:0019264; P:GO:0035999; F:GO:0004372; F:GO:0030170	P:glycine biosynthetic process from serine; P:tetrahydrofolate interconversion; F:glycine hydroxymethyltransferase activity; F:pyridoxal phosphate binding
Spelt	p2003	A0A3B6N1I8	Ferredoxin OS=Triticum aestivum OX=4565 PE=3 SV=1	10	0.7	1	0.57	9.23771	3	P:GO:0022900; F:GO:0009055; F:GO:0051537	P:electron transport chain; F:electron transfer activity; F:2 iron, 2 sulfur cluster binding
Spelt	p2005	A0A3B6LYU2	PMEI domain-containing protein OS=Triticum aestivum OX=4565 PE=4 SV=1	10	0.7	1	0.89	22.492	1	F:GO:0004857	F:enzyme inhibitor activity
Spelt	p2013	A0A3B5Y1Z9	Uncharacterized protein OS=Triticum aestivum OX=4565 PE=3 SV=1	16.6667	0.5	1	0.63	18.6126	1	F:GO:0008289	F:lipid binding
Spelt	p2014	A0A3B5ZWC2	Uncharacterized protein OS=Triticum aestivum OX=4565 PE=3 SV=1	16.6667	0.5	1	0.57	23.4925	1	F:GO:0008289	F:lipid binding
Spelt	p2016	A0A446M184	4-alpha-glucanotransferase OS=Triticum turgidum subsp. durum OX=4567 GN=TRITD_2Bv1G061150 PE=3 SV=1	0	1	1	0.75	20.5657	2	P:GO:0005975; F:GO:0004134	P:carbohydrate metabolic process; F:4-alpha-glucanotransferase activity
Spelt	p2017	A0A3B6KJD3	Uncharacterized protein OS=Triticum aestivum OX=4565 PE=3 SV=1	13.3333	0.7	0.9	0.54	17.6374	1	C:GO:0005576	C:extracellular region
Spelt	p2019	A0A446YFJ7	CS domain-containing protein OS=Triticum turgidum subsp. durum OX=4567 GN=TRITD_7Bv1G093460 PE=4 SV=1	3.33333	0.9	1	0.51	10.074	14	P:GO:0009408; P:GO:0010449; P:GO:0010628; P:GO:0051085; P:GO:0051131; P:GO:0080037; P:GO:2000012; F:GO:0051087; F:GO:0051879; C:GO:0005634; C:GO:0005829; C:GO:0005886; C:GO:0009506; C:GO:0101031	P:response to heat; P:root meristem growth; P:positive regulation of gene expression; P:chaperone cofactor-dependent protein refolding; P:chaperone-mediated protein complex assembly; P:negative regulation of cytokinin-activated signaling pathway; P:regulation of auxin polar transport; F:chaperone binding; F:Hsp90 protein binding; C:nucleus; C:cytosol; C:plasma membrane; C:plasmodesma; C:chaperone…
Spelt	p2020	A0A446U9F6	Glyco_transf_20 domain-containing protein OS=Triticum turgidum subsp. durum OX=4567 GN=TRITD_5Bv1G123710 PE=3 SV=1	10	0.8	0.9	0.59	36.1904	2	P:GO:0005992; F:GO:0003824	P:trehalose biosynthetic process; F:catalytic activity
Spelt	p2023	A0A3B6N2D1	NAD(P)-bd_dom domain-containing protein OS=Triticum aestivum OX=4565 PE=4 SV=1	3.33333	0.9	1	0.74	16.2711	1	F:GO:0016491	F:oxidoreductase activity
Spelt	p2031	A0A3B6I0W4	Uncharacterized protein OS=Triticum aestivum OX=4565 PE=4 SV=1	0	1	1	0.68	11.4312	1	F:GO:0016491	F:oxidoreductase activity
Spelt	p2037	A0A3B6NKA2	Eukaryotic translation initiation factor 3 subunit J OS=Triticum aestivum OX=4565 PE=3 SV=1	0	1	1	0.53	6.72477	2	F:GO:0003743; C:GO:0005852	F:translation initiation factor activity; C:eukaryotic translation initiation factor 3 complex
Spelt	p2040	A0A3B6C7S5	Oxidored_FMN domain-containing protein OS=Triticum aestivum OX=4565 PE=3 SV=1	10	0.7	1	0.58	14.6473	2	F:GO:0010181; F:GO:0016491	F:FMN binding; F:oxidoreductase activity
Spelt	p2042	A0A3B6JNZ1	Phytocyanin domain-containing protein OS=Triticum aestivum OX=4565 PE=4 SV=1	13.3333	0.7	0.9	0.76	37.8515	1	F:GO:0009055	F:electron transfer activity
Spelt	p2044	A0A3B6KE85	Tryptophanyl-tRNA synthetase OS=Triticum aestivum OX=4565 PE=3 SV=1	13.3333	0.7	0.9	0.7	9.57352	3	P:GO:0006436; F:GO:0004830; F:GO:0005524	P:tryptophanyl-tRNA aminoacylation; F:tryptophan-tRNA ligase activity; F:ATP binding
Spelt	p2045	A0A3B6FIP7	Uncharacterized protein OS=Triticum aestivum OX=4565 PE=4 SV=1	0	1	1	0.56	21.4271	1	F:GO:0046872	F:metal ion binding
Spelt	p2050	A0A446XE64	PABS domain-containing protein OS=Triticum turgidum subsp. durum OX=4567 GN=TRITD_7Av1G107660 PE=3 SV=1	0	1	1	0.64	8.34239	2	P:GO:0006595; F:GO:0003824	P:polyamine metabolic process; F:catalytic activity
Spelt	p2052	A0A446Y3Q1	Fe2OG dioxygenase domain-containing protein OS=Triticum turgidum subsp. durum OX=4567 GN=TRITD_7Bv1G015350 PE=3 SV=1	0	1	1	0.53	22.9029	2	F:GO:0016491; F:GO:0046872	F:oxidoreductase activity; F:metal ion binding
Spelt	p2065	A0A3B6PQ12	Aconitase_C domain-containing protein OS=Triticum aestivum OX=4565 PE=4 SV=1	0	1	1	0.67	8.42108	1	F:GO:0016836	F:hydro-lyase activity
Spelt	p2067	A0A446STD8	Uncharacterized protein OS=Triticum turgidum subsp. durum OX=4567 GN=TRITD_5Av1G053840 PE=3 SV=1	3.33333	0.9	1	0.61	16.0134	2	F:GO:0003855; F:GO:0004764	F:3-dehydroquinate dehydratase activity; F:shikimate 3-dehydrogenase (NADP+) activity
Spelt	p2068	A0A446TWX9	Adenine phosphoribosyltransferase OS=Triticum turgidum subsp. durum OX=4567 GN=TRITD_5Bv1G032040 PE=3 SV=1	0	1	1	0.58	11.7163	4	P:GO:0006168; P:GO:0009116; F:GO:0003999; C:GO:0005737	P:adenine salvage; P:nucleoside metabolic process; F:adenine phosphoribosyltransferase activity; C:cytoplasm
Spelt	p2077	A0A3B6QP50	Aldo_ket_red domain-containing protein OS=Triticum aestivum OX=4565 PE=3 SV=1	0	1	1	0.52	9.71499	1	F:GO:0047834	F:D-threo-aldose 1-dehydrogenase activity
Spelt	p2078	A0A446NW99	Glutamate-5-semialdehyde dehydrogenase OS=Triticum turgidum subsp. durum OX=4567 GN=TRITD_3Av1G226230 PE=3 SV=1	13.3333	0.7	0.9	0.8	22.7288	3	P:GO:0006561; F:GO:0004350; F:GO:0050661	P:proline biosynthetic process; F:glutamate-5-semialdehyde dehydrogenase activity; F:NADP binding
Spelt	p2084	A0A3B6QI57	Tripeptidyl-peptidase II OS=Triticum aestivum OX=4565 PE=3 SV=1	6.66667	0.8	1	0.53	41.9883	3	P:GO:0006508; F:GO:0004252; F:GO:0008240	P:proteolysis; F:serine-type endopeptidase activity; F:tripeptidyl-peptidase activity
Spelt	p2085	A0A3B6QAJ9	Uncharacterized protein OS=Triticum aestivum OX=4565 PE=4 SV=1	0	1	1	0.68	16.5173	1	P:GO:0009555	P:pollen development
Spelt	p2087	A0A446YQM4	ATP citrate synthase OS=Triticum turgidum subsp. durum OX=4567 GN=TRITD_7Bv1G170020 PE=4 SV=1	10	0.7	1	0.74	19.4944	1	F:GO:0046912	F:acyltransferase, acyl groups converted into alkyl on transfer
Spelt	p2089	A0A446UF89	Proteasome subunit alpha type OS=Triticum turgidum subsp. durum OX=4567 GN=TRITD_5Av1G168270 PE=3 SV=1	6.66667	0.8	1	0.6	8.3391	2	P:GO:0006511; C:GO:0019773	P:ubiquitin-dependent protein catabolic process; C:proteasome core complex, alpha-subunit complex
Spelt	p2091	M7Z617	26S proteasome non-ATPase regulatory subunit 1 homolog OS=Triticum urartu OX=4572 GN=TRIUR3_17366 PE=3 SV=1	10	0.7	1	0.78	16.0756	3	P:GO:0042176; F:GO:0030234; C:GO:0000502	P:regulation of protein catabolic process; F:enzyme regulator activity; C:proteasome complex
Spelt	p2092	Q06I74	Arabinogalactan protein AGP1 OS=Triticum aestivum OX=4565 PE=2 SV=1	13.3333	0.6	1	0.56	20.0654	1	F:GO:0046983	F:protein dimerization activity
Spelt	p2093	M8A044	Uncharacterized protein OS=Triticum urartu OX=4572 GN=TRIUR3_26665 PE=4 SV=1	3.33333	0.9	1	0.78	44.9648	2	F:GO:0030246; C:GO:0016021	F:carbohydrate binding; C:integral component of membrane
Spelt	p2096	A0A3B6RBC5	3-oxoacyl-[acyl-carrier-protein] synthase OS=Triticum aestivum OX=4565 PE=3 SV=1	0	1	1	0.77	14.686	2	P:GO:0006633; F:GO:0016747	P:fatty acid biosynthetic process; F:acyltransferase activity, transferring groups other than amino-acyl groups
Spelt	p2098	A0A3B6NWS9	PKS_ER domain-containing protein OS=Triticum aestivum OX=4565 PE=4 SV=1	13.3333	0.7	0.9	0.75	17.4014	1	F:GO:0016491	F:oxidoreductase activity
Spelt	p2102	A0A446NEA4	Adaptin_N domain-containing protein OS=Triticum turgidum subsp. durum OX=4567 GN=TRITD_3Av1G099720 PE=4 SV=1	0	1	1	0.71	6.38765	3	P:GO:0006886; P:GO:0016192; C:GO:0030117	P:intracellular protein transport; P:vesicle-mediated transport; C:membrane coat
Spelt	p2104	A0A3B6SMV6	Uncharacterized protein OS=Triticum aestivum OX=4565 PE=4 SV=1	3.33333	0.9	1	0.66	13.4229	12	P:GO:0009409; P:GO:0009414; P:GO:0009738; P:GO:0009845; P:GO:0080163; P:GO:1905183; F:GO:0004864; F:GO:0010427; F:GO:0038023; F:GO:0042803; C:GO:0005634; C:GO:0005829	P:response to cold; P:response to water deprivation; P:abscisic acid-activated signaling pathway; P:seed germination; P:regulation of protein serine/threonine phosphatase activity; P:negative regulation of protein serine/threonine phosphatase activity; F:protein phosphatase inhibitor activity; F:abscisic acid binding; F:signaling receptor activity; F:protein homodimerization activity; C:nucleus; …
Spelt	p2105	A0A446TV75	TIP120 domain-containing protein OS=Triticum turgidum subsp. durum OX=4567 GN=TRITD_5Bv1G021170 PE=3 SV=1	3.33333	0.9	1	0.53	13.9233	1	P:GO:0010265	P:SCF complex assembly
Spelt	p2107	A0A3B6KQN0	Uncharacterized protein OS=Triticum aestivum OX=4565 PE=3 SV=1	3.33333	0.9	1	0.85	15.7751	5	P:GO:0006457; P:GO:0009408; F:GO:0005524; F:GO:0030544; F:GO:0051082	P:protein folding; P:response to heat; F:ATP binding; F:Hsp70 protein binding; F:unfolded protein binding
Spelt	p2124	A0A446V0G6	Oxidored_FMN domain-containing protein OS=Triticum turgidum subsp. durum OX=4567 GN=TRITD_6Av1G002760 PE=3 SV=1	16.6667	0.5	1	0.71	30.8588	2	F:GO:0010181; F:GO:0016491	F:FMN binding; F:oxidoreductase activity
Spelt	p2140	A0A446R1J2	Non-reducing end alpha-L-arabinofuranosidase OS=Triticum turgidum subsp. durum OX=4567 GN=TRITD_4Av1G146230 PE=3 SV=1	0	1	1	0.51	19.5377	2	P:GO:0046373; F:GO:0046556	P:L-arabinose metabolic process; F:alpha-L-arabinofuranosidase activity
Spelt	p2143	M7YX29	Elongation factor Tu OS=Triticum urartu OX=4572 GN=TRIUR3_04831 PE=3 SV=1	0	1	1	0.54	11.773	4	P:GO:0006414; F:GO:0003746; F:GO:0003924; F:GO:0005525	P:translational elongation; F:translation elongation factor activity; F:GTPase activity; F:GTP binding
Spelt	p2150	A0A3B6TNY0	Pyruvate dehydrogenase E1 component subunit alpha OS=Triticum aestivum OX=4565 PE=4 SV=1	6.66667	0.8	1	0.58	8.78964	3	P:GO:0006086; F:GO:0004739; C:GO:0043231	P:acetyl-CoA biosynthetic process from pyruvate; F:pyruvate dehydrogenase (acetyl-transferring) activity; C:intracellular membrane-bounded organelle
Spelt	p2152	A0A3B6CAL0	FAS1 domain-containing protein OS=Triticum aestivum OX=4565 PE=3 SV=1	0	1	1	0.59	16.1432	2	C:GO:0016021; C:GO:0046658	C:integral component of membrane; C:anchored component of plasma membrane
Spelt	p2153	A0A446KRZ9	Str_synth domain-containing protein OS=Triticum turgidum subsp. durum OX=4567 GN=TRITD_2Av1G055500 PE=3 SV=1	3.33333	0.9	1	0.58	21.7406	2	P:GO:0009058; F:GO:0016844	P:biosynthetic process; F:strictosidine synthase activity
Spelt	p2154	A0A446KJB5	Uncharacterized protein OS=Triticum turgidum subsp. durum OX=4567 GN=TRITD_2Av1G014760 PE=3 SV=1	3.33333	0.9	1	0.79	42.5701	3	P:GO:0055085; F:GO:0015267; C:GO:0016020	P:transmembrane transport; F:channel activity; C:membrane
Spelt	p2156	A0A446M1X2	Str_synth domain-containing protein OS=Triticum turgidum subsp. durum OX=4567 GN=TRITD_2Bv1G066690 PE=3 SV=1	0	1	1	0.92	33.1076	2	P:GO:0009058; F:GO:0016844	P:biosynthetic process; F:strictosidine synthase activity
Spelt	p2157	A0A446T4F0	Protein disulfide-isomerase OS=Triticum turgidum subsp. durum OX=4567 GN=TRITD_5Av1G147260 PE=3 SV=1	0	1	1	0.69	24.1609	1	F:GO:0003756	F:protein disulfide isomerase activity
Spelt	p2158	A0A3B6EPI0	Uncharacterized protein OS=Triticum aestivum OX=4565 PE=4 SV=1	0	1	1	0.67	12.4747	1	F:GO:0016491	F:oxidoreductase activity
Spelt	p2166	A0A097KUG3	Actin-depolymerizing factor 6 OS=Triticum aestivum OX=4565 GN=ADF6 PE=2 SV=1	13.3333	0.7	0.9	0.62	12.7358	3	P:GO:0030042; F:GO:0003779; C:GO:0015629	P:actin filament depolymerization; F:actin binding; C:actin cytoskeleton
Spelt	p2167	A0A3B5Y7C9	Carboxypeptidase OS=Triticum aestivum OX=4565 PE=3 SV=1	0	1	1	0.85	19.2236	2	P:GO:0006508; F:GO:0004185	P:proteolysis; F:serine-type carboxypeptidase activity
Spelt	p2169	A0A3B6TLM8	Reticulon-like protein OS=Triticum aestivum OX=4565 PE=4 SV=1	0	1	1	0.68	7.56491	1	P:GO:0009617	P:response to bacterium
Spelt	p2177	A0A446PPV8	Uncharacterized protein OS=Triticum turgidum subsp. durum OX=4567 GN=TRITD_3Bv1G103830 PE=4 SV=1	3.33333	0.9	1	0.56	13.2443	3	F:GO:0003676; F:GO:0003724; F:GO:0005524	F:nucleic acid binding; F:RNA helicase activity; F:ATP binding
Spelt	p2180	A0A3B6MY02	Lipoxygenase OS=Triticum aestivum OX=4565 PE=3 SV=1	20	0.6	0.8	0.79	29.7763	3	F:GO:0005515; F:GO:0016702; F:GO:0046872	F:protein binding; F:oxidoreductase activity, acting on single donors with incorporation of molecular oxygen, incorporation of two atoms of oxygen; F:metal ion binding
Spelt	p2183	M7ZYI7	DEAD-box ATP-dependent RNA helicase 56 OS=Triticum urartu OX=4572 GN=TRIUR3_28067 PE=4 SV=1	0	1	1	0.94	29.6428	2	F:GO:0003676; F:GO:0005524	F:nucleic acid binding; F:ATP binding
Spelt	p2192	M7YMB0	Eukaryotic translation initiation factor 3 subunit E OS=Triticum urartu OX=4572 GN=TRIUR3_31791 PE=3 SV=1	0	1	1	0.72	5.95494	2	F:GO:0003743; C:GO:0005852	F:translation initiation factor activity; C:eukaryotic translation initiation factor 3 complex
Spelt	p2196	A0A446MR40	Uncharacterized protein OS=Triticum turgidum subsp. durum OX=4567 GN=TRITD_2Bv1G227430 PE=3 SV=1	3.33333	0.9	1	0.53	12.5559	1	P:GO:0010038	P:response to metal ion
Spelt	p2199	A0A446R2I4	Uncharacterized protein OS=Triticum turgidum subsp. durum OX=4567 GN=TRITD_4Av1G152380 PE=4 SV=1	0	1	1	0.67	9.90837	1	P:GO:0006629	P:lipid metabolic process
Spelt	p2205	E0WC53	WALI7 OS=Triticum aestivum OX=4565 GN=wali7 PE=2 SV=1	16.6667	0.6	0.9	0.51	8.6574	0	0	0
Spelt	p2207	A0A446QMX5	Glyco_hyd_65N_2 domain-containing protein OS=Triticum turgidum subsp. durum OX=4567 GN=TRITD_4Av1G018720 PE=4 SV=1	3.33333	0.9	1	0.95	38.9702	2	P:GO:0005975; F:GO:0004560	P:carbohydrate metabolic process; F:alpha-L-fucosidase activity
Spelt	p2224	A0A3B6JDI3	Aminopeptidase OS=Triticum aestivum OX=4565 PE=3 SV=1	0	1	1	0.68	12.2026	3	P:GO:0006508; F:GO:0008237; F:GO:0008270	P:proteolysis; F:metallopeptidase activity; F:zinc ion binding
Spelt	p2228	A0A446VMS5	DHO_dh domain-containing protein OS=Triticum turgidum subsp. durum OX=4567 GN=TRITD_6Av1G185570 PE=4 SV=1	6.66667	0.8	1	0.63	9.78225	4	P:GO:0006210; P:GO:0006212; F:GO:0017113; C:GO:0005737	P:thymine catabolic process; P:uracil catabolic process; F:dihydropyrimidine dehydrogenase (NADP+) activity; C:cytoplasm
Spelt	p2233	A0A3B5Z650	V-type proton ATPase subunit C OS=Triticum aestivum OX=4565 PE=3 SV=1	3.33333	0.9	1	0.58	21.2135	3	P:GO:1902600; F:GO:0015078; C:GO:0033180	P:proton transmembrane transport; F:proton transmembrane transporter activity; C:proton-transporting V-type ATPase, V1 domain
Spelt	p2235	A0A446T1Y8	UBC core domain-containing protein OS=Triticum turgidum subsp. durum OX=4567 GN=TRITD_5Av1G132260 PE=3 SV=1	6.66667	0.8	1	0.72	10.4124	6	P:GO:0006301; P:GO:0070534; F:GO:0005524; F:GO:0016746; F:GO:0061631; C:GO:0005634	P:postreplication repair; P:protein K63-linked ubiquitination; F:ATP binding; F:acyltransferase activity; F:ubiquitin conjugating enzyme activity; C:nucleus
Spelt	p2246	A0A3B6D4N2	DLH domain-containing protein OS=Triticum aestivum OX=4565 PE=4 SV=1	0	1	1	0.54	23.1419	1	F:GO:0016787	F:hydrolase activity
Spelt	p2248	M8ADA2	Alpha-1,4 glucan phosphorylase OS=Triticum urartu OX=4572 GN=TRIUR3_15457 PE=3 SV=1	0	1	1	0.78	14.9837	3	P:GO:0005975; F:GO:0008184; F:GO:0030170	P:carbohydrate metabolic process; F:glycogen phosphorylase activity; F:pyridoxal phosphate binding
Spelt	p2251	A0A3B5Z432	Nop domain-containing protein OS=Triticum aestivum OX=4565 PE=3 SV=1	10	0.7	1	0.6	21.904	3	F:GO:0030515; C:GO:0031428; C:GO:0032040	F:snoRNA binding; C:box C/D RNP complex; C:small-subunit processome
Spelt	p2255	A0A446N3L0	Uncharacterized protein OS=Triticum turgidum subsp. durum OX=4567 GN=TRITD_3Av1G018970 PE=3 SV=1	10	0.7	1	0.79	14.0944	6	P:GO:0043044; F:GO:0003677; F:GO:0005524; F:GO:0031491; F:GO:0070615; C:GO:0005634	P:ATP-dependent chromatin remodeling; F:DNA binding; F:ATP binding; F:nucleosome binding; F:nucleosome-dependent ATPase activity; C:nucleus
Spelt	p2256	A0A3B6DKY6	Carboxypeptidase OS=Triticum aestivum OX=4565 PE=3 SV=1	6.66667	0.8	1	0.52	20.2337	2	P:GO:0006508; F:GO:0004185	P:proteolysis; F:serine-type carboxypeptidase activity
Spelt	p2268	A0A446S1K8	CCT-theta OS=Triticum turgidum subsp. durum OX=4567 GN=TRITD_4Bv1G076690 PE=3 SV=1	0	1	1	0.74	10.2515	4	P:GO:0006457; F:GO:0005524; F:GO:0016887; F:GO:0051082	P:protein folding; F:ATP binding; F:ATP hydrolysis activity; F:unfolded protein binding
Spelt	p2281	A0A3B6RKR7	Dolichyl-diphosphooligosaccharide--protein glycosyltransferase 48 kDa subunit OS=Triticum aestivum OX=4565 PE=3 SV=1	0	1	1	0.67	10.6871	2	P:GO:0018279; C:GO:0005789	P:protein N-linked glycosylation via asparagine; C:endoplasmic reticulum membrane
Spelt	p2282	M7Z820	Vacuolar-processing enzyme OS=Triticum urartu OX=4572 GN=TRIUR3_18628 PE=3 SV=1	3.33333	0.9	1	0.64	29.1563	2	P:GO:0051603; F:GO:0004197	P:proteolysis involved in cellular protein catabolic process; F:cysteine-type endopeptidase activity
Spelt	p2284	A0A446TF12	Usp domain-containing protein OS=Triticum turgidum subsp. durum OX=4567 GN=TRITD_5Av1G203910 PE=4 SV=1	10	0.7	1	0.71	15.5304	0	0	0
Spelt	p2285	A0A3B6EQG0	S-formylglutathione hydrolase OS=Triticum aestivum OX=4565 PE=3 SV=1	10	0.7	1	0.77	26.1042	2	P:GO:0046294; F:GO:0018738	P:formaldehyde catabolic process; F:S-formylglutathione hydrolase activity
Spelt	p2293	Q2PCD1	Non-specific lipid-transfer protein OS=Triticum aestivum OX=4565 GN=ltp9.7c PE=3 SV=1	6.66667	0.8	1	0.78	32.0348	2	P:GO:0006869; F:GO:0008289	P:lipid transport; F:lipid binding
Spelt	p2304	A0A3B6SKA0	Uncharacterized protein OS=Triticum aestivum OX=4565 PE=4 SV=1	13.3333	0.6	1	0.53	25.7755	2	P:GO:0043086; F:GO:0004857	P:negative regulation of catalytic activity; F:enzyme inhibitor activity
Spelt	p2307	F6MIW2	Purple acid phosphatase OS=Triticum aestivum OX=4565 PE=3 SV=1	13.3333	0.6	1	0.62	18.4045	2	F:GO:0003993; F:GO:0046872	F:acid phosphatase activity; F:metal ion binding
Spelt	p2310	A0A3B6EPI5	PKS_ER domain-containing protein OS=Triticum aestivum OX=4565 PE=3 SV=1	16.6667	0.6	0.9	0.51	25.492	1	F:GO:0016491	F:oxidoreductase activity
Spelt	p2316	L7RYL1	Farnesyl pyrophosphate synthase D2 OS=Triticum aestivum OX=4565 PE=2 SV=1	3.33333	0.9	1	0.67	20.3793	2	P:GO:0008299; F:GO:0016765	P:isoprenoid biosynthetic process; F:transferase activity, transferring alkyl or aryl (other than methyl) groups
Spelt	p2318	A0A446R355	Uncharacterized protein OS=Triticum turgidum subsp. durum OX=4567 GN=TRITD_4Av1G157260 PE=4 SV=1	0	1	1	0.7	8.25352	4	P:GO:0006886; P:GO:0006888; F:GO:0008270; C:GO:0030127	P:intracellular protein transport; P:endoplasmic reticulum to Golgi vesicle-mediated transport; F:zinc ion binding; C:COPII vesicle coat
Spelt	p2359	A0A3B6H402	RRM domain-containing protein OS=Triticum aestivum OX=4565 PE=4 SV=1	10	0.7	1	0.54	14.0624	1	F:GO:0003676	F:nucleic acid binding
Spelt	p2360	A0A3B6HV32	Fumarate hydratase OS=Triticum aestivum OX=4565 PE=3 SV=1	0	1	1	0.58	9.50545	4	P:GO:0006099; P:GO:0006106; F:GO:0004333; C:GO:0045239	P:tricarboxylic acid cycle; P:fumarate metabolic process; F:fumarate hydratase activity; C:tricarboxylic acid cycle enzyme complex
Spelt	p2362	A0A3B6HSS9	Uncharacterized protein OS=Triticum aestivum OX=4565 PE=4 SV=1	16.6667	0.5	1	0.57	18.1395	3	P:GO:0003333; F:GO:0015171; C:GO:0031359	P:amino acid transmembrane transport; F:amino acid transmembrane transporter activity; C:integral component of chloroplast outer membrane
Spelt	p2368	M7Z8I2	NADH-ubiquinone oxidoreductase 75 kDa subunit, mitochondrial OS=Triticum urartu OX=4572 GN=TRIUR3_05971 PE=3 SV=1	10	0.7	1	0.79	10.2788	2	F:GO:0016651; F:GO:0051536	F:oxidoreductase activity, acting on NAD(P)H; F:iron-sulfur cluster binding
Spelt	p2369	A0A446LN82	DUF3700 domain-containing protein OS=Triticum turgidum subsp. durum OX=4567 GN=TRITD_2Av1G288710 PE=4 SV=1	20	0.5	0.9	0.78	15.6823	0	0	0
Spelt	p2388	A0A446JYZ7	AMP deaminase OS=Triticum turgidum subsp. durum OX=4567 GN=TRITD_1Bv1G136250 PE=3 SV=1	0	1	1	0.75	10.2257	2	P:GO:0032264; F:GO:0003876	P:IMP salvage; F:AMP deaminase activity
Spelt	p2389	A0A3B6AZV4	Eukaryotic translation initiation factor 3 subunit H OS=Triticum aestivum OX=4565 PE=3 SV=1	3.33333	0.9	1	0.63	9.16518	5	F:GO:0003743; F:GO:0005515; F:GO:0008237; F:GO:0070122; C:GO:0005852	F:translation initiation factor activity; F:protein binding; F:metallopeptidase activity; F:isopeptidase activity; C:eukaryotic translation initiation factor 3 complex
Spelt	p2394	A0A3B6EU85	Uncharacterized protein OS=Triticum aestivum OX=4565 PE=4 SV=1	13.3333	0.6	1	0.7	22.7738	1	C:GO:0016021	C:integral component of membrane
Spelt	p2396	A0A446TQS6	Coatomer subunit alpha OS=Triticum turgidum subsp. durum OX=4567 GN=TRITD_5Av1G253490 PE=4 SV=1	3.33333	0.9	1	0.6	11.6324	5	P:GO:0006886; P:GO:0016192; F:GO:0005198; F:GO:0005515; C:GO:0030126	P:intracellular protein transport; P:vesicle-mediated transport; F:structural molecule activity; F:protein binding; C:COPI vesicle coat
Spelt	p2400	A0A3B6EU81	Uncharacterized protein OS=Triticum aestivum OX=4565 PE=3 SV=1	10	0.8	0.9	0.64	34.882	2	P:GO:0005975; F:GO:0004553	P:carbohydrate metabolic process; F:hydrolase activity, hydrolyzing O-glycosyl compounds
Spelt	p2406	A0A446JEI8	Structural maintenance of chromosomes protein OS=Triticum turgidum subsp. durum OX=4567 GN=TRITD_1Av1G225400 PE=3 SV=1	0	1	1	0.61	24.0566	5	P:GO:0051276; F:GO:0005515; F:GO:0005524; F:GO:0016887; C:GO:0005694	P:chromosome organization; F:protein binding; F:ATP binding; F:ATP hydrolysis activity; C:chromosome
Spelt	p2407	A0A3B6NXW9	Uncharacterized protein OS=Triticum aestivum OX=4565 PE=3 SV=1	0	1	1	0.54	14.9562	4	P:GO:0006457; F:GO:0005524; F:GO:0016887; F:GO:0051082	P:protein folding; F:ATP binding; F:ATP hydrolysis activity; F:unfolded protein binding
Spelt	p2414	A0A3B5Z0X9	AAI domain-containing protein OS=Triticum aestivum OX=4565 PE=4 SV=1	3.33333	0.9	1	0.67	14.6513	0	0	0
Spelt	p2421	A0A446UVJ9	Uncharacterized protein OS=Triticum turgidum subsp. durum OX=4567 GN=TRITD_5Bv1G237650 PE=3 SV=1	0	1	1	0.88	18.6107	5	P:GO:0006012; P:GO:0046835; F:GO:0004335; F:GO:0005524; C:GO:0005737	P:galactose metabolic process; P:carbohydrate phosphorylation; F:galactokinase activity; F:ATP binding; C:cytoplasm
Spelt	p2430	A0A3B6ED17	Uncharacterized protein OS=Triticum aestivum OX=4565 PE=4 SV=1	6.66667	0.8	1	0.53	26.2872	1	C:GO:0016021	C:integral component of membrane
Spelt	p2434	A0A446QZD4	Eukaryotic translation initiation factor 3 subunit I OS=Triticum turgidum subsp. durum OX=4567 GN=TRITD_4Av1G124740 PE=3 SV=1	10	0.7	1	0.82	20.8338	3	F:GO:0003743; F:GO:0005515; C:GO:0005852	F:translation initiation factor activity; F:protein binding; C:eukaryotic translation initiation factor 3 complex
Spelt	p2435	A0A3B5Z3T7	Uncharacterized protein OS=Triticum aestivum OX=4565 PE=4 SV=1	0	1	1	0.54	13.409	1	P:GO:0043248	P:proteasome assembly
Spelt	p2446	A0A446L6F1	Uncharacterized protein OS=Triticum turgidum subsp. durum OX=4567 GN=TRITD_2Av1G200340 PE=3 SV=1	10	0.7	1	0.65	10.8449	1	F:GO:0016620	F:oxidoreductase activity, acting on the aldehyde or oxo group of donors, NAD or NADP as acceptor
Spelt	p2450	A0A446T2G1	Uncharacterized protein OS=Triticum turgidum subsp. durum OX=4567 GN=TRITD_5Av1G135280 PE=4 SV=1	0	1	1	0.62	15.1532	3	P:GO:0010155; C:GO:0005783; C:GO:0005886	P:regulation of proton transport; C:endoplasmic reticulum; C:plasma membrane
Spelt	p2452	A0A3B6DE42	Usp domain-containing protein OS=Triticum aestivum OX=4565 PE=4 SV=1	6.66667	0.8	1	0.68	22.3714	0	0	0
Spelt	p2454	A0A446W7W6	Uncharacterized protein OS=Triticum turgidum subsp. durum OX=4567 GN=TRITD_6Bv1G067560 PE=4 SV=1	10	0.7	1	0.8	20.4908	3	P:GO:0010224; F:GO:0009881; F:GO:0042803	P:response to UV-B; F:photoreceptor activity; F:protein homodimerization activity
Spelt	p2456	A0A3B6EMV1	tRNA-binding domain-containing protein OS=Triticum aestivum OX=4565 PE=4 SV=1	10	0.7	1	0.66	13.932	1	F:GO:0000049	F:tRNA binding
Spelt	p2459	A0A3B6DLI3	WD_REPEATS_REGION domain-containing protein OS=Triticum aestivum OX=4565 PE=3 SV=1	0	1	1	0.8	17.2511	2	F:GO:0005198; F:GO:0005515	F:structural molecule activity; F:protein binding
Spelt	p2464	A0A446XJL7	PKS_ER domain-containing protein OS=Triticum turgidum subsp. durum OX=4567 GN=TRITD_7Av1G170470 PE=4 SV=1	0	1	1	0.75	14.9744	1	F:GO:0016491	F:oxidoreductase activity
Spelt	p2466	A0A3B6JH99	Uncharacterized protein OS=Triticum aestivum OX=4565 PE=4 SV=1	6.66667	0.8	1	0.7	12.4731	3	F:GO:0003676; F:GO:0003724; F:GO:0005524	F:nucleic acid binding; F:RNA helicase activity; F:ATP binding
Spelt	p2472	A0A446T6V7	Epimerase domain-containing protein OS=Triticum turgidum subsp. durum OX=4567 GN=TRITD_5Av1G160910 PE=4 SV=1	3.33333	0.9	1	0.84	21.5092	1	F:GO:0003824	F:catalytic activity
Spelt	p2480	M7ZM61	Glutathione reductase OS=Triticum urartu OX=4572 GN=TRIUR3_05417 PE=3 SV=1	0	1	1	0.79	21.5342	5	P:GO:0006749; P:GO:0045454; F:GO:0004362; F:GO:0050660; F:GO:0050661	P:glutathione metabolic process; P:cell redox homeostasis; F:glutathione-disulfide reductase (NADPH) activity; F:flavin adenine dinucleotide binding; F:NADP binding
Spelt	p2482	A0A3B6MZA7	Eukaryotic translation initiation factor 3 subunit B OS=Triticum aestivum OX=4565 PE=3 SV=1	6.66667	0.8	1	0.66	11.3636	4	P:GO:0006413; F:GO:0003743; F:GO:0031369; C:GO:0005852	P:translational initiation; F:translation initiation factor activity; F:translation initiation factor binding; C:eukaryotic translation initiation factor 3 complex
Spelt	p2494	A0A080YU61	Uncharacterized protein OS=Triticum aestivum OX=4565 GN=TRAES_3BF271000010CFD_c1 PE=4 SV=1	6.66667	0.8	1	0.62	20.4851	6	P:GO:0008202; P:GO:0009611; P:GO:0010051; F:GO:0035671; F:GO:0046983; C:GO:0005829	P:steroid metabolic process; P:response to wounding; P:xylem and phloem pattern formation; F:enone reductase activity; F:protein dimerization activity; C:cytosol
Spelt	p2495	A0A446Y8Y2	Uncharacterized protein OS=Triticum turgidum subsp. durum OX=4567 GN=TRITD_7Bv1G046640 PE=3 SV=1	20	0.5	0.9	0.7	29.4416	3	F:GO:0016491; F:GO:0050661; F:GO:0051287	F:oxidoreductase activity; F:NADP binding; F:NAD binding
Spelt	p2501	A0A3B6NU51	Uncharacterized protein OS=Triticum aestivum OX=4565 PE=4 SV=1	6.66667	0.8	1	0.6	20.7498	1	C:GO:0016021	C:integral component of membrane
Spelt	p2503	A0A341P4T8	Importin N-terminal domain-containing protein OS=Triticum aestivum OX=4565 PE=4 SV=1	0	1	1	0.66	11.9484	2	P:GO:0006606; F:GO:0031267	P:protein import into nucleus; F:small GTPase binding
Spelt	p2510	A0A3B6RG01	CS domain-containing protein OS=Triticum aestivum OX=4565 PE=4 SV=1	6.66667	0.8	1	0.78	14.1486	3	P:GO:0006457; F:GO:0051082; C:GO:0005737	P:protein folding; F:unfolded protein binding; C:cytoplasm
Spelt	p2512	H9CDF7	Hypersensitive induced reaction protein 1 OS=Triticum aestivum OX=4565 GN=hir1 PE=4 SV=1	10	0.7	1	0.62	16.34	1	C:GO:0005886	C:plasma membrane
Spelt	p2513	M7ZUX7	Cytochrome b-c1 complex subunit Rieske, mitochondrial OS=Triticum urartu OX=4572 GN=TRIUR3_30560 PE=3 SV=1	13.3333	0.7	0.9	0.69	13.8544	3	F:GO:0008121; F:GO:0051537; C:GO:0016020	F:ubiquinol-cytochrome-c reductase activity; F:2 iron, 2 sulfur cluster binding; C:membrane
Spelt	p2523	A0A3B6MP80	EGF_CA domain-containing protein OS=Triticum aestivum OX=4565 PE=3 SV=1	6.66667	0.8	1	0.78	32.5303	1	F:GO:0005509	F:calcium ion binding
Spelt	p2538	A0A446XMJ6	Uncharacterized protein OS=Triticum turgidum subsp. durum OX=4567 GN=TRITD_7Av1G193880 PE=3 SV=1	10	0.7	1	0.57	19.5678	2	F:GO:0005524; F:GO:0016887	F:ATP binding; F:ATP hydrolysis activity
Spelt	p2545	A0A3B6TD25	AB hydrolase-1 domain-containing protein OS=Triticum aestivum OX=4565 PE=4 SV=1	0	1	1	0.61	20.3981	1	F:GO:0003824	F:catalytic activity
Spelt	p2553	A0A446NBM6	Leucyl-tRNA synthetase OS=Triticum turgidum subsp. durum OX=4567 GN=TRITD_3Av1G071860 PE=3 SV=1	6.66667	0.8	1	0.61	40.51	4	P:GO:0006429; F:GO:0002161; F:GO:0004823; F:GO:0005524	P:leucyl-tRNA aminoacylation; F:aminoacyl-tRNA editing activity; F:leucine-tRNA ligase activity; F:ATP binding
Spelt	p2554	A0A3B6KMD4	Epimerase domain-containing protein OS=Triticum aestivum OX=4565 PE=4 SV=1	13.3333	0.7	0.9	0.76	21.5559	2	F:GO:0047918; F:GO:0051287	F:GDP-mannose 3,5-epimerase activity; F:NAD binding
Spelt	p2560	A0A446YK63	T-complex protein 1 subunit gamma OS=Triticum turgidum subsp. durum OX=4567 GN=TRITD_7Bv1G134940 PE=3 SV=1	0	1	1	0.69	8.28498	4	P:GO:0006457; F:GO:0005524; F:GO:0016887; F:GO:0051082	P:protein folding; F:ATP binding; F:ATP hydrolysis activity; F:unfolded protein binding
Spelt	p2564	A0A3B6LSE7	MOSC domain-containing protein OS=Triticum aestivum OX=4565 PE=4 SV=1	10	0.7	1	0.7	8.37464	3	F:GO:0003824; F:GO:0030151; F:GO:0030170	F:catalytic activity; F:molybdenum ion binding; F:pyridoxal phosphate binding
Spelt	p2569	M7ZB13	6-phosphogluconate dehydrogenase, decarboxylating OS=Triticum urartu OX=4572 GN=TRIUR3_07806 PE=3 SV=1	6.66667	0.8	1	0.54	12.5356	3	P:GO:0006098; F:GO:0004616; F:GO:0050661	P:pentose-phosphate shunt; F:phosphogluconate dehydrogenase (decarboxylating) activity; F:NADP binding
Spelt	p2574	A0A3B6MSU8	PKS_ER domain-containing protein OS=Triticum aestivum OX=4565 PE=3 SV=1	10	0.7	1	0.69	9.16561	1	F:GO:0016491	F:oxidoreductase activity
Spelt	p2577	A0A446S3Z1	Uncharacterized protein OS=Triticum turgidum subsp. durum OX=4567 GN=TRITD_4Bv1G103210 PE=4 SV=1	0	1	1	0.73	29.3118	1	F:GO:0003723	F:RNA binding
Spelt	p2586	A0A446Q792	Uncharacterized protein OS=Triticum turgidum subsp. durum OX=4567 GN=TRITD_3Bv1G215270 PE=3 SV=1	3.33333	0.9	1	0.6	28.7748	1	F:GO:0008289	F:lipid binding
Spelt	p2589	A0A3B5XY69	Cyanate hydratase OS=Triticum aestivum OX=4565 GN=CYN PE=3 SV=1	3.33333	0.9	1	0.54	12.4601	3	P:GO:0009439; F:GO:0003677; F:GO:0008824	P:cyanate metabolic process; F:DNA binding; F:cyanate hydratase activity
Spelt	p2598	A0A446PJN5	Uncharacterized protein OS=Triticum turgidum subsp. durum OX=4567 GN=TRITD_3Bv1G062940 PE=4 SV=1	10	0.7	1	0.57	11.4305	0	0	0
Spelt	p2606	A0A446R8P2	RuvB-like helicase OS=Triticum turgidum subsp. durum OX=4567 GN=TRITD_4Av1G194400 PE=3 SV=1	0	1	1	0.54	33.0252	5	F:GO:0005524; F:GO:0043139; C:GO:0031011; C:GO:0035267; C:GO:0097255	F:ATP binding; F:5'-3' DNA helicase activity; C:Ino80 complex; C:NuA4 histone acetyltransferase complex; C:R2TP complex
Spelt	p2624	A0A446LAT8	Uncharacterized protein OS=Triticum turgidum subsp. durum OX=4567 GN=TRITD_2Av1G228310 PE=3 SV=1	10	0.7	1	0.66	21.2533	2	P:GO:0051603; F:GO:0004197	P:proteolysis involved in cellular protein catabolic process; F:cysteine-type endopeptidase activity
Spelt	p2626	A0A446XC58	Glycerophosphodiester phosphodiesterase OS=Triticum turgidum subsp. durum OX=4567 GN=TRITD_7Av1G090040 PE=4 SV=1	3.33333	0.9	1	0.57	13.0092	2	P:GO:0006629; F:GO:0008081	P:lipid metabolic process; F:phosphoric diester hydrolase activity
Spelt	p2627	A0A446W2N1	Aldo_ket_red domain-containing protein OS=Triticum turgidum subsp. durum OX=4567 GN=TRITD_6Bv1G030040 PE=4 SV=1	0	1	1	0.6	11.5079	1	F:GO:0047834	F:D-threo-aldose 1-dehydrogenase activity
Spelt	p2641	A0A446JB79	Eukaryotic translation initiation factor 3 subunit D OS=Triticum turgidum subsp. durum OX=4567 GN=TRITD_1Av1G207980 PE=3 SV=1	3.33333	0.9	1	0.64	12.0094	2	F:GO:0003743; C:GO:0005852	F:translation initiation factor activity; C:eukaryotic translation initiation factor 3 complex
Spelt	p2648	A0A446L7K6	Glucose-6-phosphate 1-dehydrogenase OS=Triticum turgidum subsp. durum OX=4567 GN=TRITD_2Av1G207630 PE=3 SV=1	20	0.6	0.8	0.63	22.0325	3	P:GO:0006006; F:GO:0004345; F:GO:0050661	P:glucose metabolic process; F:glucose-6-phosphate dehydrogenase activity; F:NADP binding
Spelt	p2650	A0A3B6JPN2	Ribosomal_L2_C domain-containing protein OS=Triticum aestivum OX=4565 PE=3 SV=1	6.66667	0.8	1	0.67	20.2084	4	P:GO:0006412; F:GO:0003723; F:GO:0003735; C:GO:0015934	P:translation; F:RNA binding; F:structural constituent of ribosome; C:large ribosomal subunit
Spelt	p2653	A0A446M9L1	Uncharacterized protein OS=Triticum turgidum subsp. durum OX=4567 GN=TRITD_2Bv1G127380 PE=3 SV=1	0	1	1	0.54	18.1057	2	F:GO:0003723; F:GO:0033897	F:RNA binding; F:ribonuclease T2 activity
Spelt	p2661	A0A077RP15	UDP-glucose-fructose-phosphate glucosyltransferase OS=Triticum aestivum OX=4565 GN=TRAES_3BF045200020CFD_c1 PE=3 SV=1	10	0.7	1	0.83	17.6014	3	P:GO:0005986; F:GO:0016157; F:GO:0046524	P:sucrose biosynthetic process; F:sucrose synthase activity; F:sucrose-phosphate synthase activity
Spelt	p2670	A0A341ZA80	Clathrin light chain OS=Triticum aestivum OX=4565 PE=3 SV=1	6.66667	0.8	1	0.52	16.4522	5	P:GO:0006886; P:GO:0016192; F:GO:0005198; C:GO:0030130; C:GO:0030132	P:intracellular protein transport; P:vesicle-mediated transport; F:structural molecule activity; C:clathrin coat of trans-Golgi network vesicle; C:clathrin coat of coated pit
Spelt	p2677	A0A3B6B8V8	3-isopropylmalate dehydrogenase OS=Triticum aestivum OX=4565 PE=3 SV=1	0	1	1	0.59	10.1272	2	P:GO:0009098; F:GO:0003862	P:leucine biosynthetic process; F:3-isopropylmalate dehydrogenase activity
Spelt	p2680	A0A446W1E5	GST C-terminal domain-containing protein OS=Triticum turgidum subsp. durum OX=4567 GN=TRITD_6Bv1G019940 PE=4 SV=1	6.66667	0.8	1	0.83	16.3737	3	P:GO:0006749; F:GO:0004364; F:GO:0005515	P:glutathione metabolic process; F:glutathione transferase activity; F:protein binding
Spelt	p2682	A0A446S4T2	Uncharacterized protein OS=Triticum turgidum subsp. durum OX=4567 GN=TRITD_4Bv1G110090 PE=3 SV=1	3.33333	0.9	1	0.55	13.5566	3	P:GO:0030150; F:GO:0008320; C:GO:0005741	P:protein import into mitochondrial matrix; F:protein transmembrane transporter activity; C:mitochondrial outer membrane
Spelt	p2686	A0A446IN98	Uncharacterized protein OS=Triticum turgidum subsp. durum OX=4567 GN=TRITD_1Av1G036860 PE=4 SV=1	6.66667	0.8	1	0.71	16.7987	3	P:GO:0006952; C:GO:0005576; C:GO:0016021	P:defense response; C:extracellular region; C:integral component of membrane
Spelt	p2697	M7ZPJ4	26S proteasome regulatory subunit RPN11 OS=Triticum urartu OX=4572 GN=TRIUR3_28159 PE=4 SV=1	3.33333	0.9	1	0.56	10.1678	4	F:GO:0005515; F:GO:0008237; F:GO:0061578; F:GO:0070122	F:protein binding; F:metallopeptidase activity; F:Lys63-specific deubiquitinase activity; F:isopeptidase activity
Spelt	p2698	A0A446QS77	Omp85 domain-containing protein OS=Triticum turgidum subsp. durum OX=4567 GN=TRITD_4Av1G043160 PE=4 SV=1	3.33333	0.9	1	0.62	11.8384	1	C:GO:0019867	C:outer membrane
Spelt	p2703	A0A446LVA0	Tr-type G domain-containing protein OS=Triticum turgidum subsp. durum OX=4567 GN=TRITD_2Bv1G024140 PE=3 SV=1	0	1	1	0.52	5.99804	2	F:GO:0003924; F:GO:0005525	F:GTPase activity; F:GTP binding
Spelt	p2705	A0A446LDH9	Uncharacterized protein OS=Triticum turgidum subsp. durum OX=4567 GN=TRITD_2Av1G246610 PE=4 SV=1	3.33333	0.9	1	0.53	12.8439	1	C:GO:0016021	C:integral component of membrane
Spelt	p2709	A0A446T4L0	Uncharacterized protein OS=Triticum turgidum subsp. durum OX=4567 GN=TRITD_5Av1G147680 PE=4 SV=1	10	0.7	1	0.75	16.1296	3	P:GO:0009058; F:GO:0003824; F:GO:0030170	P:biosynthetic process; F:catalytic activity; F:pyridoxal phosphate binding
Spelt	p2722	A0A3B5XZZ7	Uncharacterized protein OS=Triticum aestivum OX=4565 PE=4 SV=1	6.66667	0.8	1	0.57	18.7548	1	F:GO:0005515	F:protein binding
Spelt	p2725	A0A3B6I0E9	PCI domain-containing protein OS=Triticum aestivum OX=4565 PE=3 SV=1	3.33333	0.9	1	0.53	20.3479	7	P:GO:0005977; P:GO:0043161; F:GO:0004134; F:GO:0102500; C:GO:0005737; C:GO:0008541; C:GO:0031595	P:glycogen metabolic process; P:proteasome-mediated ubiquitin-dependent protein catabolic process; F:4-alpha-glucanotransferase activity; F:beta-maltose 4-alpha-glucanotransferase activity; C:cytoplasm; C:proteasome regulatory particle, lid subcomplex; C:nuclear proteasome complex
Spelt	p2727	A0A446YWW3	Protein kinase domain-containing protein OS=Triticum turgidum subsp. durum OX=4567 GN=TRITD_7Bv1G216880 PE=4 SV=1	10	0.7	1	0.53	11.249	4	P:GO:0006468; F:GO:0004672; F:GO:0005515; F:GO:0005524	P:protein phosphorylation; F:protein kinase activity; F:protein binding; F:ATP binding
Spelt	p2728	A0A446R1E9	Uncharacterized protein OS=Triticum turgidum subsp. durum OX=4567 GN=TRITD_4Av1G142230 PE=3 SV=1	0	1	1	0.92	74.1393	2	P:GO:0006464; F:GO:0008641	P:cellular protein modification process; F:ubiquitin-like modifier activating enzyme activity
Spelt	p2742	A0A3B6QHJ7	PCI domain-containing protein OS=Triticum aestivum OX=4565 PE=4 SV=1	10	0.7	1	0.6	14.1484	2	P:GO:0043161; C:GO:0000502	P:proteasome-mediated ubiquitin-dependent protein catabolic process; C:proteasome complex
Spelt	p2746	A0A446XVE7	Uncharacterized protein OS=Triticum turgidum subsp. durum OX=4567 GN=TRITD_7Av1G253860 PE=4 SV=1	16.6667	0.5	1	0.52	17.8021	1	F:GO:0016787	F:hydrolase activity
Spelt	p2752	M7ZPI3	Mitochondrial-processing peptidase subunit alpha OS=Triticum urartu OX=4572 GN=TRIUR3_04229 PE=4 SV=1	3.33333	0.9	1	0.83	26.7467	1	F:GO:0046872	F:metal ion binding
Spelt	p2762	A0A3B5Y4E5	Phosphotransferase OS=Triticum aestivum OX=4565 PE=3 SV=1	13.3333	0.6	1	0.67	11.0586	5	P:GO:0001678; P:GO:0005975; F:GO:0004396; F:GO:0005524; F:GO:0005536	P:cellular glucose homeostasis; P:carbohydrate metabolic process; F:hexokinase activity; F:ATP binding; F:glucose binding
Spelt	p2766	A0A446JP99	Uncharacterized protein OS=Triticum turgidum subsp. durum OX=4567 GN=TRITD_1Bv1G055100 PE=3 SV=1	0	1	1	0.64	11.5661	3	P:GO:0006635; F:GO:0003995; F:GO:0050660	P:fatty acid beta-oxidation; F:acyl-CoA dehydrogenase activity; F:flavin adenine dinucleotide binding
Spelt	p2769	A0A3B6HP65	Adenylosuccinate synthetase, chloroplastic OS=Triticum aestivum OX=4565 GN=PURA PE=3 SV=1	0	1	1	0.61	12.8612	3	P:GO:0006164; F:GO:0004019; F:GO:0005525	P:purine nucleotide biosynthetic process; F:adenylosuccinate synthase activity; F:GTP binding
Spelt	p2776	A0A446TY22	Importin N-terminal domain-containing protein OS=Triticum turgidum subsp. durum OX=4567 GN=TRITD_5Bv1G040710 PE=4 SV=1	10	0.7	1	0.55	8.65891	2	P:GO:0006606; F:GO:0031267	P:protein import into nucleus; F:small GTPase binding
Spelt	p2781	A0A3B6HTI1	Uncharacterized protein OS=Triticum aestivum OX=4565 PE=4 SV=1	10	0.7	1	0.95	46.6309	0	0	0
Spelt	p2783	A0A446W048	GMP synthase (glutamine-hydrolyzing) OS=Triticum turgidum subsp. durum OX=4567 GN=TRITD_6Bv1G013900 PE=4 SV=1	0	1	1	0.87	15.2955	4	P:GO:0006177; F:GO:0003922; F:GO:0005524; F:GO:0016462	P:GMP biosynthetic process; F:GMP synthase (glutamine-hydrolyzing) activity; F:ATP binding; F:pyrophosphatase activity
Spelt	p2784	A0A446W5J9	Protein-serine/threonine phosphatase OS=Triticum turgidum subsp. durum OX=4567 GN=TRITD_6Bv1G051480 PE=3 SV=1	13.3333	0.6	1	0.76	16.0366	1	F:GO:0016791	F:phosphatase activity
Spelt	p2786	A0A3B6TPI2	COP9 signalosome complex subunit 6 OS=Triticum aestivum OX=4565 PE=3 SV=1	16.6667	0.6	0.9	0.82	17.539	5	P:GO:0000338; F:GO:0005515; F:GO:0008237; F:GO:0070122; C:GO:0008180	P:protein deneddylation; F:protein binding; F:metallopeptidase activity; F:isopeptidase activity; C:COP9 signalosome
Spelt	p2791	A0A446YHB8	MSP domain-containing protein OS=Triticum turgidum subsp. durum OX=4567 GN=TRITD_7Bv1G113970 PE=4 SV=1	13.3333	0.6	1	0.51	13.024	1	C:GO:0005789	C:endoplasmic reticulum membrane
Spelt	p2792	A0A3B6AVN3	Lipase_GDSL domain-containing protein OS=Triticum aestivum OX=4565 PE=3 SV=1	3.33333	0.9	1	0.79	14.5402	1	F:GO:0016788	F:hydrolase activity, acting on ester bonds
Spelt	p2797	A0A3B5YWB4	DUF1338 domain-containing protein OS=Triticum aestivum OX=4565 PE=4 SV=1	10	0.8	0.9	0.58	25.9368	0	0	0
Spelt	p2799	A0A446QML1	Seryl-tRNA synthetase OS=Triticum turgidum subsp. durum OX=4567 GN=TRITD_4Av1G014900 PE=4 SV=1	6.66667	0.8	1	0.59	11.1769	3	P:GO:0006434; F:GO:0004828; F:GO:0005524	P:seryl-tRNA aminoacylation; F:serine-tRNA ligase activity; F:ATP binding
Spelt	p2828	A0A446RGA8	Uncharacterized protein OS=Triticum turgidum subsp. durum OX=4567 GN=TRITD_4Av1G228620 PE=4 SV=1	0	1	1	0.74	21.8048	3	P:GO:0006418; F:GO:0004812; F:GO:0005524	P:tRNA aminoacylation for protein translation; F:aminoacyl-tRNA ligase activity; F:ATP binding
Spelt	p2830	A0A3B6H2A1	Phosphotransferase OS=Triticum aestivum OX=4565 PE=3 SV=1	10	0.7	1	0.77	11.8751	5	P:GO:0001678; P:GO:0005975; F:GO:0004396; F:GO:0005524; F:GO:0005536	P:cellular glucose homeostasis; P:carbohydrate metabolic process; F:hexokinase activity; F:ATP binding; F:glucose binding
Spelt	p2832	A0A446YBT0	Uncharacterized protein OS=Triticum turgidum subsp. durum OX=4567 GN=TRITD_7Bv1G064650 PE=4 SV=1	6.66667	0.8	1	0.73	24.4194	2	P:GO:0005975; F:GO:0004553	P:carbohydrate metabolic process; F:hydrolase activity, hydrolyzing O-glycosyl compounds
Spelt	p2837	A0A446QTD3	RanBD1 domain-containing protein OS=Triticum turgidum subsp. durum OX=4567 GN=TRITD_4Av1G053600 PE=4 SV=1	10	0.7	1	0.51	19.6985	1	P:GO:0046907	P:intracellular transport
Spelt	p2838	A0A3B6KHT0	WD_REPEATS_REGION domain-containing protein OS=Triticum aestivum OX=4565 PE=4 SV=1	10	0.7	1	0.66	11.3924	1	F:GO:0005515	F:protein binding
Spelt	p2841	A0A446Y873	Alpha-mannosidase OS=Triticum turgidum subsp. durum OX=4567 GN=TRITD_7Bv1G042770 PE=3 SV=1	13.3333	0.6	1	0.52	15.3792	3	P:GO:0006013; F:GO:0004559; F:GO:0030246	P:mannose metabolic process; F:alpha-mannosidase activity; F:carbohydrate binding
Spelt	p2850	A0A3B6KK25	DHQ_synthase domain-containing protein OS=Triticum aestivum OX=4565 PE=3 SV=1	20	0.5	0.9	0.74	14.5659	3	P:GO:0009073; F:GO:0003856; C:GO:0005737	P:aromatic amino acid family biosynthetic process; F:3-dehydroquinate synthase activity; C:cytoplasm
Spelt	p2853	A0A3B6PM29	Uncharacterized protein OS=Triticum aestivum OX=4565 PE=3 SV=1	3.33333	0.9	1	0.62	12.9702	2	P:GO:0051603; F:GO:0004197	P:proteolysis involved in cellular protein catabolic process; F:cysteine-type endopeptidase activity
Spelt	p2858	A0A446MFT4	Amine oxidase OS=Triticum turgidum subsp. durum OX=4567 GN=TRITD_2Bv1G167570 PE=3 SV=1	16.6667	0.7	0.8	0.52	17.4499	4	P:GO:0009308; F:GO:0005507; F:GO:0008131; F:GO:0048038	P:amine metabolic process; F:copper ion binding; F:primary amine oxidase activity; F:quinone binding
Spelt	p2861	M7ZEC4	Elongation factor Tu OS=Triticum urartu OX=4572 GN=TRIUR3_34609 PE=3 SV=1	13.3333	0.7	0.9	0.68	11.1902	4	P:GO:0006414; F:GO:0003746; F:GO:0003924; F:GO:0005525	P:translational elongation; F:translation elongation factor activity; F:GTPase activity; F:GTP binding
Spelt	p2868	A0A3B6DRX3	Peptidase A1 domain-containing protein OS=Triticum aestivum OX=4565 PE=3 SV=1	10	0.7	1	0.74	35.0041	2	P:GO:0006508; F:GO:0004190	P:proteolysis; F:aspartic-type endopeptidase activity
Spelt	p2872	A0A3B6FVF3	tRNA-binding domain-containing protein OS=Triticum aestivum OX=4565 PE=4 SV=1	10	0.7	1	0.66	13.932	1	F:GO:0000049	F:tRNA binding
Spelt	p2877	A0A446QBX9	Uncharacterized protein OS=Triticum turgidum subsp. durum OX=4567 GN=TRITD_3Bv1G244950 PE=3 SV=1	10	0.7	1	0.66	11.8338	3	F:GO:0000287; F:GO:0003824; F:GO:0030976	F:magnesium ion binding; F:catalytic activity; F:thiamine pyrophosphate binding
Spelt	p2879	A0A3B6FTP5	Signal recognition particle subunit SRP72 OS=Triticum aestivum OX=4565 PE=3 SV=1	10	0.7	1	0.77	7.73451	4	P:GO:0006614; F:GO:0005515; F:GO:0008312; C:GO:0048500	P:SRP-dependent cotranslational protein targeting to membrane; F:protein binding; F:7S RNA binding; C:signal recognition particle
Spelt	p2884	A0A3B5YVF1	Uncharacterized protein OS=Triticum aestivum OX=4565 PE=3 SV=1	3.33333	0.9	1	0.65	16.9075	2	P:GO:0006486; F:GO:0003980	P:protein glycosylation; F:UDP-glucose:glycoprotein glucosyltransferase activity
Spelt	p2890	A0A446VL70	Uncharacterized protein OS=Triticum turgidum subsp. durum OX=4567 GN=TRITD_6Av1G174000 PE=4 SV=1	13.3333	0.6	1	0.86	41.2101	2	F:GO:0005524; F:GO:0016887	F:ATP binding; F:ATP hydrolysis activity
Spelt	p2891	A0A446R4P4	GAT domain-containing protein OS=Triticum turgidum subsp. durum OX=4567 GN=TRITD_4Av1G169440 PE=4 SV=1	6.66667	0.8	1	0.58	24.3884	3	P:GO:0043328; F:GO:0035091; F:GO:0043130	P:protein transport to vacuole involved in ubiquitin-dependent protein catabolic process via the multivesicular body sorting pathway; F:phosphatidylinositol binding; F:ubiquitin binding
Spelt	p2894	A0A446WLE1	Uncharacterized protein OS=Triticum turgidum subsp. durum OX=4567 GN=TRITD_6Bv1G181600 PE=4 SV=1	3.33333	0.9	1	0.52	25.4696	2	P:GO:0006606; C:GO:0005634	P:protein import into nucleus; C:nucleus
Durum	p0004	A0A446RWL7	Protein disulfide-isomerase OS=Triticum turgidum subsp. durum OX=4567 GN=TRITD_4Bv1G037520 PE=3 SV=1	0	1	1	0.61	11.0693	1	F:GO:0003756	F:protein disulfide isomerase activity
Durum	p0006	A0A3B6U9P0	Beta-amylase OS=Triticum aestivum OX=4565 PE=3 SV=1	0	1	1	0.51	12.3254	2	P:GO:0000272; F:GO:0016161	P:polysaccharide catabolic process; F:beta-amylase activity
Durum	p0011	A0A0A6ZL53	Starch synthase, chloroplastic/amyloplastic OS=Triticum aestivum OX=4565 PE=2 SV=1	6.66667	0.8	1	0.82	49.7543	1	F:GO:0004373	F:glycogen (starch) synthase activity
Durum	p0012	M7Z226	Protein disulfide-isomerase OS=Triticum urartu OX=4572 GN=TRIUR3_24343 PE=3 SV=1	16.6667	0.5	1	0.61	26.9006	1	F:GO:0003756	F:protein disulfide isomerase activity
Durum	p0015	H6VQ93	Starch synthase, chloroplastic/amyloplastic OS=Triticum urartu OX=4572 GN=Waxy PE=3 SV=1	0	1	1	0.88	35.5535	1	F:GO:0004373	F:glycogen (starch) synthase activity
Durum	p0017	A0A446RIE2	Starch synthase, chloroplastic/amyloplastic OS=Triticum turgidum subsp. durum OX=4567 GN=TRITD_4Av1G243640 PE=3 SV=1	16.6667	0.7	0.8	0.85	70.1249	1	F:GO:0004373	F:glycogen (starch) synthase activity
Durum	p0019	A0A060MZP1	High molecular weight glutenin subunit (Fragment) OS=Triticum aestivum OX=4565 GN=glu PE=3 SV=1	0	1	1	1	261.254	1	F:GO:0045735	F:nutrient reservoir activity
Durum	p0020	F6KUF9	Starch synthase, chloroplastic/amyloplastic (Fragment) OS=Triticum spelta OX=58933 PE=3 SV=1	0	1	1	0.99	62.901	1	F:GO:0004373	F:glycogen (starch) synthase activity
Durum	p0021	A0A446Y6D3	AAI domain-containing protein OS=Triticum turgidum subsp. durum OX=4567 GN=TRITD_7Bv1G028510 PE=3 SV=1	0	1	1	0.62	42.0094	1	F:GO:0004867	F:serine-type endopeptidase inhibitor activity
Durum	p0022	Q8LLD5	Starch synthase, chloroplastic/amyloplastic OS=Triticum aestivum OX=4565 GN=WGBSSI PE=2 SV=1	0	1	1	0.98	113.052	1	F:GO:0004373	F:glycogen (starch) synthase activity
Durum	p0025	Q0Q5D8	High-molecular-weight glutenin By8 OS=Triticum aestivum OX=4565 GN=Glu PE=3 SV=1	3.33333	0.9	1	0.74	33.9364	1	F:GO:0045735	F:nutrient reservoir activity
Durum	p0027	A0A3B6LF87	Phosphopyruvate hydratase OS=Triticum aestivum OX=4565 PE=3 SV=1	0	1	1	0.93	39.474	4	P:GO:0006096; F:GO:0000287; F:GO:0004634; C:GO:0000015	P:glycolytic process; F:magnesium ion binding; F:phosphopyruvate hydratase activity; C:phosphopyruvate hydratase complex
Durum	p0028	A0A2L1K3K6	High molecular weight glutenin (Fragment) OS=Triticum turgidum subsp. durum OX=4567 GN=Glu-B1 PE=3 SV=1	13.3333	0.8	0.9	0.82	61.6822	1	F:GO:0045735	F:nutrient reservoir activity
Durum	p0031	C3VWP9	Dimeric alpha-amylase inhibitor OS=Triticum dicoccoides OX=85692 GN=AAI PE=3 SV=1	3.33333	0.9	1	0.77	25.8988	1	F:GO:0004867	F:serine-type endopeptidase inhibitor activity
Durum	p0034	G0YVZ4	High molecular weight glutenin 1Ax2.1 OS=Triticum monococcum subsp. monococcum OX=408188 GN=Glu-1Ax2.1 PE=3 SV=1	10	0.7	1	0.64	27.5736	1	F:GO:0045735	F:nutrient reservoir activity
Durum	p0044	P01084	Alpha-amylase inhibitor 0.53 OS=Triticum aestivum OX=4565 PE=1 SV=1	0	1	1	0.63	12.6015	1	F:GO:0004867	F:serine-type endopeptidase inhibitor activity
Durum	p0047	A0A3B6SU01	Chitinase OS=Triticum aestivum OX=4565 PE=4 SV=1	0	1	1	0.72	14.6033	4	P:GO:0005975; P:GO:0006032; P:GO:0016998; F:GO:0004568	P:carbohydrate metabolic process; P:chitin catabolic process; P:cell wall macromolecule catabolic process; F:chitinase activity
Durum	p0048	M4QAZ4	Phosphopyruvate hydratase OS=Triticum aestivum OX=4565 PE=2 SV=1	3.33333	0.9	1	0.87	41.4275	4	P:GO:0006096; F:GO:0000287; F:GO:0004634; C:GO:0000015	P:glycolytic process; F:magnesium ion binding; F:phosphopyruvate hydratase activity; C:phosphopyruvate hydratase complex
Durum	p0049	A5JTR1	Alpha-gliadin Gli-Ts2 OS=Triticum sphaerococcum OX=77604 PE=4 SV=1	16.6667	0.6	0.9	0.84	116.6	1	F:GO:0045735	F:nutrient reservoir activity
Durum	p0050	A0A0A7AA38	Grain softness protein (Fragment) OS=Triticum aestivum OX=4565 GN=Gsp-1A PE=4 SV=1	0	1	1	0.56	8.45322	1	F:GO:0045735	F:nutrient reservoir activity
Durum	p0051	Q4Z8L7	Chitinase OS=Triticum aestivum OX=4565 PE=4 SV=1	0	1	1	0.91	26.4977	4	P:GO:0005975; P:GO:0006032; P:GO:0016998; F:GO:0004568	P:carbohydrate metabolic process; P:chitin catabolic process; P:cell wall macromolecule catabolic process; F:chitinase activity
Durum	p0053	A0A3B6RP58	Chitinase OS=Triticum aestivum OX=4565 PE=4 SV=1	6.66667	0.8	1	0.64	44.6462	5	P:GO:0005975; P:GO:0006032; P:GO:0016998; F:GO:0004568; F:GO:0008061	P:carbohydrate metabolic process; P:chitin catabolic process; P:cell wall macromolecule catabolic process; F:chitinase activity; F:chitin binding
Durum	p0057	A0A1B0Z3C8	Glutenin OS=Triticum aestivum OX=4565 GN=Glu1Bx6 PE=2 SV=1	0	1	1	0.79	66.6731	1	F:GO:0045735	F:nutrient reservoir activity
Durum	p0058	A0A3G4ZJR3	High-molecular-weight glutenin subunit 1Bx14.1 OS=Triticum aestivum OX=4565 GN=Glu-1B PE=3 SV=1	10	0.8	0.9	0.91	72.2609	1	F:GO:0045735	F:nutrient reservoir activity
Durum	p0060	V9TP38	High molecular weight glutenin subunit 1Ay protein OS=Triticum aestivum x Triticum dicoccoides OX=1413217 GN=Glu-A1-2 PE=3 SV=1	0	1	1	0.9	35.758	1	F:GO:0045735	F:nutrient reservoir activity
Durum	p0065	W8Q5H7	X-type high molecular weight glutenin subunit 1Bx23 OS=Triticum turgidum OX=4571 GN=1Bx23* PE=3 SV=1	10	0.8	0.9	0.87	83.9124	1	F:GO:0045735	F:nutrient reservoir activity
Durum	p0071	A0A446J4Y1	Uncharacterized protein OS=Triticum turgidum subsp. durum OX=4567 GN=TRITD_1Av1G176390 PE=3 SV=1	0	1	1	0.73	6.25959	2	F:GO:0005524; F:GO:0016887	F:ATP binding; F:ATP hydrolysis activity
Durum	p0072	A0A3B6KCB6	Phosphopyruvate hydratase OS=Triticum aestivum OX=4565 PE=3 SV=1	20	0.8	0.8	0.76	50.3888	4	P:GO:0006096; F:GO:0000287; F:GO:0004634; C:GO:0000015	P:glycolytic process; F:magnesium ion binding; F:phosphopyruvate hydratase activity; C:phosphopyruvate hydratase complex
Durum	p0075	I6PWK7	Dimeric alpha-amylase inhibitor (Fragment) OS=Triticum aestivum OX=4565 PE=4 SV=1	0	1	1	0.76	29.5924	1	F:GO:0004867	F:serine-type endopeptidase inhibitor activity
Durum	p0077	A0A446UJS1	SERPIN domain-containing protein OS=Triticum turgidum subsp. durum OX=4567 GN=TRITD_5Bv1G186950 PE=3 SV=1	3.33333	0.9	1	0.99	50.8112	2	F:GO:0004867; C:GO:0005615	F:serine-type endopeptidase inhibitor activity; C:extracellular space
Durum	p0078	A8QRL7	Grain softness protein (Fragment) OS=Triticum aestivum OX=4565 GN=Gsp1B PE=4 SV=1	0	1	1	0.66	22.4541	1	F:GO:0045735	F:nutrient reservoir activity
Durum	p0080	A0A0E3UR77	Alpha-gliadin (Fragment) OS=Triticum aestivum OX=4565 PE=4 SV=1	13.3333	0.7	0.9	0.83	45.957	1	F:GO:0045735	F:nutrient reservoir activity
Durum	p0084	A0A3B6MWJ8	SERPIN domain-containing protein OS=Triticum aestivum OX=4565 PE=3 SV=1	0	1	1	0.99	79.1052	2	F:GO:0004867; C:GO:0005615	F:serine-type endopeptidase inhibitor activity; C:extracellular space
Durum	p0093	P93693	Serpin-Z1B OS=Triticum aestivum OX=4565 PE=1 SV=1	0	1	1	0.99	78.1163	2	F:GO:0004867; C:GO:0005615	F:serine-type endopeptidase inhibitor activity; C:extracellular space
Durum	p0095	P17314	Alpha-amylase/trypsin inhibitor CM3 OS=Triticum aestivum OX=4565 PE=1 SV=1	0	1	1	0.66	12.8771	1	F:GO:0004867	F:serine-type endopeptidase inhibitor activity
Durum	p0099	A0A446P6F7	Barwin domain-containing protein OS=Triticum turgidum subsp. durum OX=4567 GN=TRITD_3Av1G279150 PE=4 SV=1	0	1	1	0.78	12.4676	3	P:GO:0042742; P:GO:0050832; F:GO:0004540	P:defense response to bacterium; P:defense response to fungus; F:ribonuclease activity
Durum	p0101	V9TRL7	High molecular weight glutenin subunit 1Bx protein OS=Triticum aestivum x Triticum dicoccoides OX=1413217 GN=Glu-B1-1 PE=3 SV=1	10	0.7	1	0.89	104.372	1	F:GO:0045735	F:nutrient reservoir activity
Durum	p0102	A0A3B6T7X8	Uncharacterized protein OS=Triticum aestivum OX=4565 PE=4 SV=1	6.66667	0.8	1	0.82	45.9116	1	F:GO:0045735	F:nutrient reservoir activity
Durum	p0105	A0A3B6D8Z5	Sucrose synthase OS=Triticum aestivum OX=4565 PE=3 SV=1	16.6667	0.5	1	0.65	54.1504	2	P:GO:0005985; F:GO:0016157	P:sucrose metabolic process; F:sucrose synthase activity
Durum	p0108	A0A286R6F9	Glucose-1-phosphate adenylyltransferase OS=Triticum monococcum OX=4568 GN=Agp1 PE=3 SV=1	10	0.7	1	0.79	12.9095	2	P:GO:0005978; F:GO:0008878	P:glycogen biosynthetic process; F:glucose-1-phosphate adenylyltransferase activity
Durum	p0112	M7ZUH8	Gamma-hordein-3 OS=Triticum urartu OX=4572 GN=TRIUR3_02355 PE=4 SV=1	0	1	1	0.71	77.842	1	F:GO:0045735	F:nutrient reservoir activity
Durum	p0114	A0A446TT22	Phosphopyruvate hydratase OS=Triticum turgidum subsp. durum OX=4567 GN=TRITD_5Bv1G004610 PE=3 SV=1	10	0.9	0.9	0.87	46.7336	4	P:GO:0006096; F:GO:0000287; F:GO:0004634; C:GO:0000015	P:glycolytic process; F:magnesium ion binding; F:phosphopyruvate hydratase activity; C:phosphopyruvate hydratase complex
Durum	p0115	A0A455QV21	Alpha-gliadin (Fragment) OS=Triticum aestivum OX=4565 PE=2 SV=1	0	1	1	0.81	64.8985	1	F:GO:0045735	F:nutrient reservoir activity
Durum	p0121	A0A446WXS8	AAI domain-containing protein OS=Triticum turgidum subsp. durum OX=4567 GN=TRITD_7Av1G008200 PE=4 SV=1	3.33333	0.9	1	0.61	27.8669	1	F:GO:0045735	F:nutrient reservoir activity
Durum	p0129	A0A3B6G229	Barwin domain-containing protein OS=Triticum aestivum OX=4565 PE=4 SV=1	0	1	1	0.55	11.4009	3	P:GO:0042742; P:GO:0050832; F:GO:0004540	P:defense response to bacterium; P:defense response to fungus; F:ribonuclease activity
Durum	p0132	A0A0U4FQJ0	Glucose-1-phosphate adenylyltransferase OS=Triticum monococcum OX=4568 GN=agpl PE=3 SV=1	0	1	1	0.53	13.1643	2	P:GO:0005978; F:GO:0008878	P:glycogen biosynthetic process; F:glucose-1-phosphate adenylyltransferase activity
Durum	p0133	Q9ST58	Serpin-Z1C OS=Triticum aestivum OX=4565 PE=1 SV=1	0	1	1	0.85	13.6644	2	F:GO:0004867; C:GO:0005615	F:serine-type endopeptidase inhibitor activity; C:extracellular space
Durum	p0139	A0A1P8DSJ7	Alpha-gliadin storage protein (Fragment) OS=Triticum spelta OX=58933 PE=2 SV=1	16.6667	0.6	0.9	0.65	59.5394	1	F:GO:0045735	F:nutrient reservoir activity
Durum	p0147	A5HE08	Dimeric alpha-amylase inhibitor (Fragment) OS=Triticum urartu OX=4572 PE=3 SV=1	3.33333	0.9	1	0.99	148.855	1	F:GO:0004867	F:serine-type endopeptidase inhibitor activity
Durum	p0148	A0A2R2Y425	CSB_alpha gliadin 18 OS=Triticum aestivum OX=4565 GN=Gli-2 PE=4 SV=1	0	1	1	0.74	50.8751	1	F:GO:0045735	F:nutrient reservoir activity
Durum	p0149	M7ZFH3	Heat shock cognate 70 kDa protein OS=Triticum urartu OX=4572 GN=TRIUR3_08857 PE=3 SV=1	10	0.7	1	0.65	32.905	2	F:GO:0005524; F:GO:0016887	F:ATP binding; F:ATP hydrolysis activity
Durum	p0151	H9XH67	X-type HMW-G OS=Triticum urartu OX=4572 GN=HMW-GS PE=3 SV=1	20	0.6	0.8	0.99	227.625	1	F:GO:0045735	F:nutrient reservoir activity
Durum	p0161	A0A3B6IJ76	Uncharacterized protein OS=Triticum aestivum OX=4565 PE=4 SV=1	3.33333	0.9	1	0.93	47.7268	0	0	0
Durum	p0163	P27807	Histone H2B.1 OS=Triticum aestivum OX=4565 PE=1 SV=3	0	1	1	0.69	14.9148	3	F:GO:0003677; F:GO:0046982; C:GO:0000786	F:DNA binding; F:protein heterodimerization activity; C:nucleosome
Durum	p0166	M7ZLY3	Phosphopyruvate hydratase OS=Triticum urartu OX=4572 GN=TRIUR3_10258 PE=3 SV=1	6.66667	0.8	1	0.89	24.0175	5	P:GO:0006096; F:GO:0000287; F:GO:0004634; F:GO:0016616; C:GO:0000015	P:glycolytic process; F:magnesium ion binding; F:phosphopyruvate hydratase activity; F:oxidoreductase activity, acting on the CH-OH group of donors, NAD or NADP as acceptor; C:phosphopyruvate hydratase complex
Durum	p0172	A0A446M5I3	Beta-amylase OS=Triticum turgidum subsp. durum OX=4567 GN=TRITD_2Bv1G089710 PE=3 SV=1	0	1	1	0.99	49.4675	6	P:GO:0000272; P:GO:0015979; F:GO:0005509; F:GO:0016161; C:GO:0009654; C:GO:0019898	P:polysaccharide catabolic process; P:photosynthesis; F:calcium ion binding; F:beta-amylase activity; C:photosystem II oxygen evolving complex; C:extrinsic component of membrane
Durum	p0174	R9XV91	LMW-GS OS=Triticum aestivum OX=4565 GN=glu-3 PE=4 SV=1	0	1	1	0.99	204.001	1	F:GO:0045735	F:nutrient reservoir activity
Durum	p0192	P12300	Glucose-1-phosphate adenylyltransferase large subunit, chloroplastic/amyloplastic (Fragment) OS=Triticum aestivum OX=4565 GN=AGA.7 PE=2 SV=1	0	1	1	0.73	12.0266	2	P:GO:0005978; F:GO:0008878	P:glycogen biosynthetic process; F:glucose-1-phosphate adenylyltransferase activity
Durum	p0198	A0A446RPP1	Uncharacterized protein OS=Triticum turgidum subsp. durum OX=4567 GN=TRITD_4Bv1G004800 PE=4 SV=1	0	1	1	0.74	13.5168	0	0	0
Durum	p0206	J7K291	Acidic protein (Fragment) OS=Triticum aestivum OX=4565 PE=2 SV=1	0	1	1	0.81	16.0626	1	P:GO:0006952	P:defense response
Durum	p0210	A0A446UV23	Tr-type G domain-containing protein OS=Triticum turgidum subsp. durum OX=4567 GN=TRITD_4Av1G223940 PE=3 SV=1	0	1	1	0.63	7.34233	2	F:GO:0003924; F:GO:0005525	F:GTPase activity; F:GTP binding
Durum	p0216	A0A3B6I5M0	Uncharacterized protein OS=Triticum aestivum OX=4565 PE=4 SV=1	0	1	1	0.79	29.5529	1	F:GO:0045735	F:nutrient reservoir activity
Durum	p0218	C8AW49	LMW-i OS=Triticum timopheevii OX=4570 PE=4 SV=1	3.33333	0.9	1	0.91	66.08	1	F:GO:0045735	F:nutrient reservoir activity
Durum	p0222	A0A3B6I2R2	AAI domain-containing protein OS=Triticum aestivum OX=4565 PE=4 SV=1	6.66667	0.8	1	0.92	48.9495	1	F:GO:0045735	F:nutrient reservoir activity
Durum	p0225	K7X1R6	Gamma-gliadin OS=Triticum aestivum OX=4565 PE=4 SV=1	0	1	1	0.99	116.067	1	F:GO:0045735	F:nutrient reservoir activity
Durum	p0228	A0A3B6JER7	Uncharacterized protein OS=Triticum aestivum OX=4565 PE=4 SV=1	10	0.7	1	0.71	149.004	0	0	0
Durum	p0231	P82900	Non-specific lipid-transfer protein 2G OS=Triticum aestivum OX=4565 PE=1 SV=2	0	1	1	0.82	12.9882	1	P:GO:0006869	P:lipid transport
Durum	p0232	A0A3B6KPY9	rRNA N-glycosidase OS=Triticum aestivum OX=4565 PE=3 SV=1	0	1	1	0.55	15.2513	2	P:GO:0017148; F:GO:0030598	P:negative regulation of translation; F:rRNA N-glycosylase activity
Durum	p0234	A0A3B6JCJ8	Uncharacterized protein OS=Triticum aestivum OX=4565 PE=4 SV=1	10	0.7	1	0.71	149.004	0	0	0
Durum	p0240	M7ZRJ1	Glyceraldehyde-3-phosphate dehydrogenase, cytosolic OS=Triticum urartu OX=4572 GN=TRIUR3_31021 PE=3 SV=1	0	1	1	0.67	5.65516	4	F:GO:0003676; F:GO:0008270; F:GO:0016620; F:GO:0051287	F:nucleic acid binding; F:zinc ion binding; F:oxidoreductase activity, acting on the aldehyde or oxo group of donors, NAD or NADP as acceptor; F:NAD binding
Durum	p0242	A0A446UUH9	rRNA N-glycosidase OS=Triticum turgidum subsp. durum OX=4567 GN=TRITD_5Bv1G231210 PE=3 SV=1	0	1	1	0.92	36.5123	2	P:GO:0017148; F:GO:0030598	P:negative regulation of translation; F:rRNA N-glycosylase activity
Durum	p0244	A0A3B6ITU0	AAI domain-containing protein OS=Triticum aestivum OX=4565 PE=4 SV=1	0	1	1	0.63	8.49409	1	F:GO:0004867	F:serine-type endopeptidase inhibitor activity
Durum	p0245	R9XWF4	LMW-GS OS=Triticum aestivum OX=4565 GN=glu-3 PE=4 SV=1	6.66667	0.8	1	0.67	53.8626	1	F:GO:0045735	F:nutrient reservoir activity
Durum	p0248	A7XDG3	Gamma gliadin OS=Triticum aestivum OX=4565 PE=4 SV=1	0	1	1	0.99	57.1516	1	F:GO:0045735	F:nutrient reservoir activity
Durum	p0250	M7YK80	Tubulin beta-2 chain OS=Triticum urartu OX=4572 GN=TRIUR3_32731 PE=3 SV=1	13.3333	0.8	0.8	0.92	48.6461	5	P:GO:0007017; F:GO:0003924; F:GO:0005200; F:GO:0005525; C:GO:0005874	P:microtubule-based process; F:GTPase activity; F:structural constituent of cytoskeleton; F:GTP binding; C:microtubule
Durum	p0258	Q8S4P7	Thaumatin-like protein OS=Triticum aestivum OX=4565 PE=2 SV=1	0	1	1	0.61	21.17	3	P:GO:0006952; C:GO:0005576; C:GO:0016021	P:defense response; C:extracellular region; C:integral component of membrane
Durum	p0259	A0A3B5YTY7	Uncharacterized protein OS=Triticum aestivum OX=4565 PE=4 SV=1	0	1	1	0.57	25.5	1	F:GO:0016491	F:oxidoreductase activity
Durum	p0260	A0A446QN17	AAI domain-containing protein OS=Triticum turgidum subsp. durum OX=4567 GN=TRITD_4Av1G020340 PE=4 SV=1	0	1	1	0.56	8.98696	1	F:GO:0004867	F:serine-type endopeptidase inhibitor activity
Durum	p0267	V9I194	rRNA N-glycosidase (Fragment) OS=Triticum aestivum OX=4565 PE=4 SV=1	0	1	1	0.91	54.2734	2	P:GO:0017148; F:GO:0030598	P:negative regulation of translation; F:rRNA N-glycosylase activity
Durum	p0271	A0A3B6LT59	Uncharacterized protein OS=Triticum aestivum OX=4565 PE=3 SV=1	0	1	1	0.52	8.40016	0	0	0
Durum	p0272	Q94G97	Gamma-gliadin OS=Triticum aestivum OX=4565 PE=2 SV=1	0	1	1	0.97	48.5478	1	F:GO:0045735	F:nutrient reservoir activity
Durum	p0273	A0A446UPC8	SERPIN domain-containing protein OS=Triticum turgidum subsp. durum OX=4567 GN=TRITD_5Bv1G209030 PE=3 SV=1	0	1	1	0.74	12.1438	2	F:GO:0004867; C:GO:0005615	F:serine-type endopeptidase inhibitor activity; C:extracellular space
Durum	p0276	A0A446TH54	SERPIN domain-containing protein OS=Triticum turgidum subsp. durum OX=4567 GN=TRITD_5Av1G213320 PE=3 SV=1	0	1	1	0.81	25.2597	2	F:GO:0004867; C:GO:0005615	F:serine-type endopeptidase inhibitor activity; C:extracellular space
Durum	p0277	A0A446LLA4	Superoxide dismutase OS=Triticum turgidum subsp. durum OX=4567 GN=TRITD_2Av1G281680 PE=3 SV=1	0	1	1	0.9	17.4832	3	P:GO:0006801; F:GO:0004784; F:GO:0046872	P:superoxide metabolic process; F:superoxide dismutase activity; F:metal ion binding
Durum	p0278	A2TN60	Low-molecular-weight glutenin subunit OS=Triticum polonicum OX=77606 GN=LMW-GS PE=4 SV=1	0	1	1	0.77	37.7865	1	F:GO:0045735	F:nutrient reservoir activity
Durum	p0279	M7XM49	Uncharacterized protein OS=Triticum urartu OX=4572 GN=TRIUR3_28913 PE=4 SV=1	0	1	1	0.92	47.0675	0	0	0
Durum	p0280	P12862	ATP synthase subunit alpha, mitochondrial OS=Triticum aestivum OX=4565 GN=ATPA PE=3 SV=1	6.66667	0.9	0.9	0.62	28.5807	4	P:GO:0015986; F:GO:0005524; F:GO:0046933; C:GO:0045261	P:ATP synthesis coupled proton transport; F:ATP binding; F:proton-transporting ATP synthase activity, rotational mechanism; C:proton-transporting ATP synthase complex, catalytic core F(1)
Durum	p0283	V5M0V6	Avenin-like protein OS=Triticum monococcum OX=4568 PE=4 SV=1	6.66667	0.8	1	1	193.02	1	F:GO:0045735	F:nutrient reservoir activity
Durum	p0284	A0A3B6ASV9	Superoxide dismutase [Cu-Zn] OS=Triticum aestivum OX=4565 PE=3 SV=1	0	1	1	0.76	9.75711	2	P:GO:0006801; F:GO:0046872	P:superoxide metabolic process; F:metal ion binding
Durum	p0286	A0A3B6SNK2	Uncharacterized protein OS=Triticum aestivum OX=4565 PE=4 SV=1	0	1	1	0.85	29.6208	3	P:GO:0006952; C:GO:0005576; C:GO:0016021	P:defense response; C:extracellular region; C:integral component of membrane
Durum	p0294	A0A3B6NRC2	Glyoxalase I OS=Triticum aestivum OX=4565 PE=3 SV=1	0	1	1	0.78	7.63132	2	F:GO:0004462; F:GO:0046872	F:lactoylglutathione lyase activity; F:metal ion binding
Durum	p0308	H9XH65	Globulin OS=Triticum urartu OX=4572 PE=4 SV=1	0	1	1	0.78	11.3621	1	F:GO:0019863	F:IgE binding
Durum	p0310	A0A3B5YS74	Uncharacterized protein OS=Triticum aestivum OX=4565 PE=4 SV=1	16.6667	0.5	1	0.83	36.4646	0	0	0
Durum	p0312	A0A446QRS7	Uncharacterized protein OS=Triticum turgidum subsp. durum OX=4567 GN=TRITD_4Av1G045040 PE=4 SV=1	10	0.7	1	0.84	40.2503	2	F:GO:0005524; F:GO:0016887	F:ATP binding; F:ATP hydrolysis activity
Durum	p0316	A0A3B5YRG4	Uncharacterized protein OS=Triticum aestivum OX=4565 PE=4 SV=1	0	1	1	0.74	14.0707	4	P:GO:0033355; P:GO:0098869; F:GO:0005515; F:GO:0045174	P:ascorbate glutathione cycle; P:cellular oxidant detoxification; F:protein binding; F:glutathione dehydrogenase (ascorbate) activity
Durum	p0320	A0A173DQZ7	Type-b avenin-like protein OS=Triticum aestivum OX=4565 GN=ALPb-4A1 PE=4 SV=1	0	1	1	0.99	76.7285	1	F:GO:0045735	F:nutrient reservoir activity
Durum	p0321	A0A446LYA3	Superoxide dismutase [Cu-Zn] OS=Triticum turgidum subsp. durum OX=4567 GN=TRITD_2Bv1G043230 PE=3 SV=1	0	1	1	0.95	52.2826	2	P:GO:0006801; F:GO:0046872	P:superoxide metabolic process; F:metal ion binding
Durum	p0324	A0A3B6RB11	AAI domain-containing protein OS=Triticum aestivum OX=4565 PE=4 SV=1	0	1	1	0.69	31.275	1	F:GO:0045735	F:nutrient reservoir activity
Durum	p0326	M7ZKX9	Glutathione S-transferase DHAR2 OS=Triticum urartu OX=4572 GN=TRIUR3_18522 PE=4 SV=1	0	1	1	0.79	17.5042	7	P:GO:0006355; P:GO:0033355; P:GO:0098869; F:GO:0003677; F:GO:0003700; F:GO:0005515; F:GO:0045174	P:regulation of transcription, DNA-templated; P:ascorbate glutathione cycle; P:cellular oxidant detoxification; F:DNA binding; F:DNA-binding transcription factor activity; F:protein binding; F:glutathione dehydrogenase (ascorbate) activity
Durum	p0329	A0A446T255	Oleosin OS=Triticum turgidum subsp. durum OX=4567 GN=TRITD_5Av1G133030 PE=3 SV=1	0	1	1	0.72	10.2677	2	C:GO:0012511; C:GO:0016021	C:monolayer-surrounded lipid storage body; C:integral component of membrane
Durum	p0332	A0A446UTY6	Uncharacterized protein OS=Triticum turgidum subsp. durum OX=4567 GN=TRITD_5Av1G232950 PE=3 SV=1	16.6667	0.5	1	0.54	14.7873	2	F:GO:0005524; F:GO:0016887	F:ATP binding; F:ATP hydrolysis activity
Durum	p0334	A0A446X5M2	Sucrose synthase OS=Triticum turgidum subsp. durum OX=4567 GN=TRITD_7Av1G050690 PE=3 SV=1	13.3333	0.7	0.9	0.67	36.305	2	P:GO:0005985; F:GO:0016157	P:sucrose metabolic process; F:sucrose synthase activity
Durum	p0345	A0A446Y5M7	Sucrose synthase OS=Triticum turgidum subsp. durum OX=4567 GN=TRITD_7Bv1G024970 PE=3 SV=1	0	1	1	0.91	14.0476	2	P:GO:0005985; F:GO:0016157	P:sucrose metabolic process; F:sucrose synthase activity
Durum	p0346	A0A2Z6ERN7	Heat shock protein 1 OS=Triticum aestivum OX=4565 PE=3 SV=1	0	1	1	0.93	49.1633	2	F:GO:0005524; F:GO:0016887	F:ATP binding; F:ATP hydrolysis activity
Durum	p0352	A0A446U3P8	Non-specific lipid-transfer protein OS=Triticum turgidum subsp. durum OX=4567 GN=TRITD_5Bv1G092570 PE=3 SV=1	0	1	1	0.77	11.5931	2	P:GO:0006869; F:GO:0008289	P:lipid transport; F:lipid binding
Durum	p0355	A0A446PWP7	Uncharacterized protein OS=Triticum turgidum subsp. durum OX=4567 GN=TRITD_3Bv1G155490 PE=3 SV=1	3.33333	0.9	1	0.78	30.4944	2	F:GO:0005524; F:GO:0016887	F:ATP binding; F:ATP hydrolysis activity
Durum	p0361	A0A446QV97	Ricin B-type lectin domain-containing protein OS=Triticum turgidum subsp. durum OX=4567 GN=TRITD_4Av1G067330 PE=4 SV=1	6.66667	0.9	0.9	0.94	34.7676	0	0	0
Durum	p0368	A0A1P8DSP5	Alpha-gliadin storage protein (Fragment) OS=Triticum spelta OX=58933 PE=2 SV=1	0	1	1	0.85	21.5196	1	F:GO:0045735	F:nutrient reservoir activity
Durum	p0375	A0A446XZM7	Chitinase OS=Triticum turgidum subsp. durum OX=4567 GN=TRITD_7Av1G275330 PE=4 SV=1	0	1	1	0.74	29.6022	5	P:GO:0005975; P:GO:0006032; P:GO:0016998; F:GO:0004568; F:GO:0008061	P:carbohydrate metabolic process; P:chitin catabolic process; P:cell wall macromolecule catabolic process; F:chitinase activity; F:chitin binding
Durum	p0378	A0A446J2C9	Pyruvate, phosphate dikinase OS=Triticum turgidum subsp. durum OX=4567 GN=TRITD_1Av1G161470 PE=3 SV=1	0	1	1	0.61	14.5693	5	P:GO:0006090; P:GO:0016310; F:GO:0005524; F:GO:0016301; F:GO:0050242	P:pyruvate metabolic process; P:phosphorylation; F:ATP binding; F:kinase activity; F:pyruvate, phosphate dikinase activity
Durum	p0383	A0A446IKX2	Uncharacterized protein OS=Triticum turgidum subsp. durum OX=4567 GN=TRITD_1Av1G019280 PE=4 SV=1	0	1	1	0.88	27.4752	0	0	0
Durum	p0388	A0A3B6RB62	Uncharacterized protein OS=Triticum aestivum OX=4565 PE=4 SV=1	3.33333	0.9	1	0.79	23.417	1	F:GO:0045735	F:nutrient reservoir activity
Durum	p0389	A0A446SWA9	Uncharacterized protein OS=Triticum turgidum subsp. durum OX=4567 GN=TRITD_5Av1G093080 PE=3 SV=1	0	1	1	0.54	24.5084	2	F:GO:0005524; C:GO:0005856	F:ATP binding; C:cytoskeleton
Durum	p0390	A0A3B5YSY9	Carboxypeptidase OS=Triticum aestivum OX=4565 PE=3 SV=1	0	1	1	0.9	22.179	2	P:GO:0006508; F:GO:0004185	P:proteolysis; F:serine-type carboxypeptidase activity
Durum	p0393	A0A446NXD6	Fructose-bisphosphate aldolase OS=Triticum turgidum subsp. durum OX=4567 GN=TRITD_3Av1G230800 PE=3 SV=1	0	1	1	0.72	12.5474	2	P:GO:0006096; F:GO:0004332	P:glycolytic process; F:fructose-bisphosphate aldolase activity
Durum	p0397	A0A3B5ZYX1	Aldo_ket_red domain-containing protein OS=Triticum aestivum OX=4565 PE=4 SV=1	0	1	1	0.81	14.846	1	F:GO:0047834	F:D-threo-aldose 1-dehydrogenase activity
Durum	p0398	M8ARU5	Nucleoside diphosphate kinase OS=Triticum urartu OX=4572 GN=TRIUR3_24372 PE=3 SV=1	0	1	1	0.54	5.85848	5	P:GO:0006165; P:GO:0006183; P:GO:0006228; P:GO:0006241; F:GO:0004550	P:nucleoside diphosphate phosphorylation; P:GTP biosynthetic process; P:UTP biosynthetic process; P:CTP biosynthetic process; F:nucleoside diphosphate kinase activity
Durum	p0406	A0A446Q7F7	Fructose-bisphosphate aldolase OS=Triticum turgidum subsp. durum OX=4567 GN=TRITD_3Bv1G217320 PE=3 SV=1	0	1	1	0.77	21.1527	2	P:GO:0006096; F:GO:0004332	P:glycolytic process; F:fructose-bisphosphate aldolase activity
Durum	p0407	A0A3B6R8P8	Peroxidase OS=Triticum aestivum OX=4565 PE=3 SV=1	3.33333	0.9	1	0.95	103.013	4	P:GO:0006979; P:GO:0042744; F:GO:0004601; F:GO:0020037	P:response to oxidative stress; P:hydrogen peroxide catabolic process; F:peroxidase activity; F:heme binding
Durum	p0411	A0A3B5Z3G6	Uncharacterized protein OS=Triticum aestivum OX=4565 PE=4 SV=1	0	1	1	0.97	27.8341	0	0	0
Durum	p0413	A0A3B6ELG3	Aspartate aminotransferase OS=Triticum aestivum OX=4565 PE=3 SV=1	0	1	1	0.66	8.86405	4	P:GO:0006520; P:GO:0009058; F:GO:0008483; F:GO:0030170	P:cellular amino acid metabolic process; P:biosynthetic process; F:transaminase activity; F:pyridoxal phosphate binding
Durum	p0416	A0A446KQA5	Peroxiredoxin OS=Triticum turgidum subsp. durum OX=4567 GN=TRITD_2Av1G043630 PE=3 SV=1	0	1	1	0.84	19.4861	2	P:GO:0098869; F:GO:0008379	P:cellular oxidant detoxification; F:thioredoxin peroxidase activity
Durum	p0417	A0A446T1L0	ADP-glucose pyrophosphorylase OS=Triticum turgidum subsp. durum OX=4567 GN=TRITD_5Av1G130230 PE=3 SV=1	10	0.7	1	0.57	26.3052	2	P:GO:0005978; F:GO:0008878	P:glycogen biosynthetic process; F:glucose-1-phosphate adenylyltransferase activity
Durum	p0423	A0A446KN60	Superoxide dismutase [Cu-Zn] OS=Triticum turgidum subsp. durum OX=4567 GN=TRITD_2Av1G034290 PE=3 SV=1	0	1	1	0.64	14.3536	2	P:GO:0006801; F:GO:0046872	P:superoxide metabolic process; F:metal ion binding
Durum	p0430	A0A3B6A0K5	Uncharacterized protein OS=Triticum aestivum OX=4565 PE=4 SV=1	0	1	1	0.9	25.0206	0	0	0
Durum	p0431	A0A1D5UB33	AAI domain-containing protein OS=Triticum aestivum OX=4565 PE=3 SV=1	0	1	1	0.98	45.7905	1	F:GO:0004867	F:serine-type endopeptidase inhibitor activity
Durum	p0432	A0A446PBB8	SHSP domain-containing protein OS=Triticum turgidum subsp. durum OX=4567 GN=TRITD_3Bv1G014400 PE=3 SV=1	10	0.7	1	0.6	82.0639	8	P:GO:0006457; P:GO:0009408; P:GO:0009651; P:GO:0042542; P:GO:0051259; F:GO:0043621; F:GO:0051082; C:GO:0005737	P:protein folding; P:response to heat; P:response to salt stress; P:response to hydrogen peroxide; P:protein complex oligomerization; F:protein self-association; F:unfolded protein binding; C:cytoplasm
Durum	p0434	A0A446JK82	Uncharacterized protein OS=Triticum turgidum subsp. durum OX=4567 GN=TRITD_1Bv1G022930 PE=4 SV=1	0	1	1	0.92	24.407	0	0	0
Durum	p0436	A0A0N9LRP5	Low molecular weight glutenin subunit OS=Triticum urartu OX=4572 GN=LMW-GS PE=4 SV=1	6.66667	0.8	1	0.84	106.136	1	F:GO:0045735	F:nutrient reservoir activity
Durum	p0442	M7YV31	Carboxypeptidase OS=Triticum urartu OX=4572 GN=TRIUR3_12595 PE=3 SV=1	0	1	1	0.89	22.6236	2	P:GO:0006508; F:GO:0004185	P:proteolysis; F:serine-type carboxypeptidase activity
Durum	p0443	A0A446JK42	AAI domain-containing protein OS=Triticum turgidum subsp. durum OX=4567 GN=TRITD_1Bv1G022920 PE=4 SV=1	0	1	1	0.91	52.3824	0	0	0
Durum	p0445	Q5XXD1	Glucose-1-phosphate adenylyltransferase OS=Triticum aestivum OX=4565 PE=2 SV=1	0	1	1	0.59	20.8419	2	P:GO:0005978; F:GO:0008878	P:glycogen biosynthetic process; F:glucose-1-phosphate adenylyltransferase activity
Durum	p0448	M8AZH0	Phosphopyruvate hydratase OS=Triticum urartu OX=4572 GN=TRIUR3_12371 PE=3 SV=1	10	0.7	1	0.55	17.6236	4	P:GO:0006096; F:GO:0000287; F:GO:0004634; C:GO:0000015	P:glycolytic process; F:magnesium ion binding; F:phosphopyruvate hydratase activity; C:phosphopyruvate hydratase complex
Durum	p0449	A0A3B6KNF4	Uncharacterized protein OS=Triticum aestivum OX=4565 PE=4 SV=1	0	1	1	0.94	50.4933	2	F:GO:0019863; C:GO:0016021	F:IgE binding; C:integral component of membrane
Durum	p0456	M8AJD7	Uncharacterized protein OS=Triticum urartu OX=4572 GN=TRIUR3_20822 PE=4 SV=1	6.66667	0.8	1	0.64	26.8852	4	P:GO:0019243; F:GO:0004462; F:GO:0046872; C:GO:0005737	P:methylglyoxal catabolic process to D-lactate via S-lactoyl-glutathione; F:lactoylglutathione lyase activity; F:metal ion binding; C:cytoplasm
Durum	p0457	A0A446XZC7	1,4-alpha-glucan branching enzyme OS=Triticum turgidum subsp. durum OX=4567 GN=TRITD_7Av1G275430 PE=3 SV=1	0	1	1	0.75	24.7407	4	P:GO:0005978; F:GO:0003844; F:GO:0004553; F:GO:0043169	P:glycogen biosynthetic process; F:1,4-alpha-glucan branching enzyme activity; F:hydrolase activity, hydrolyzing O-glycosyl compounds; F:cation binding
Durum	p0458	Q8LK23	Peroxidase OS=Triticum aestivum OX=4565 GN=WSP1 PE=2 SV=1	0	1	1	0.98	35.9819	4	P:GO:0006979; P:GO:0042744; F:GO:0004601; F:GO:0020037	P:response to oxidative stress; P:hydrogen peroxide catabolic process; F:peroxidase activity; F:heme binding
Durum	p0459	A0A446S4V4	Uncharacterized protein OS=Triticum turgidum subsp. durum OX=4567 GN=TRITD_4Bv1G110140 PE=3 SV=1	0	1	1	0.55	5.13922	4	P:GO:0050826; P:GO:1901002; P:GO:1902584; C:GO:0005634	P:response to freezing; P:positive regulation of response to salt stress; P:positive regulation of response to water deprivation; C:nucleus
Durum	p0462	I0IT53	Alpha/beta-gliadin OS=Triticum aestivum OX=4565 GN=Gli-2 PE=4 SV=1	0	1	1	0.55	14.9752	1	F:GO:0045735	F:nutrient reservoir activity
Durum	p0463	A0A446J073	Uncharacterized protein OS=Triticum turgidum subsp. durum OX=4567 GN=TRITD_1Av1G143760 PE=3 SV=1	3.33333	0.9	1	0.7	20.9793	2	P:GO:0009737; C:GO:0005829	P:response to abscisic acid; C:cytosol
Durum	p0466	A0A3B6HTI0	VOC domain-containing protein OS=Triticum aestivum OX=4565 PE=4 SV=1	0	1	1	0.76	16.7796	0	0	0
Durum	p0473	A0A446T6A3	HATPase_c domain-containing protein OS=Triticum turgidum subsp. durum OX=4567 GN=TRITD_5Av1G157760 PE=3 SV=1	0	1	1	0.92	28.6385	4	P:GO:0006457; F:GO:0005524; F:GO:0016887; F:GO:0051082	P:protein folding; F:ATP binding; F:ATP hydrolysis activity; F:unfolded protein binding
Durum	p0476	A0A446IMK8	Aminotran_1_2 domain-containing protein OS=Triticum turgidum subsp. durum OX=4567 GN=TRITD_1Av1G031790 PE=4 SV=1	0	1	1	0.6	10.1375	3	P:GO:0009058; F:GO:0008483; F:GO:0030170	P:biosynthetic process; F:transaminase activity; F:pyridoxal phosphate binding
Durum	p0479	A0A446YMF5	Uncharacterized protein OS=Triticum turgidum subsp. durum OX=4567 GN=TRITD_7Bv1G149730 PE=4 SV=1	0	1	1	0.67	16.1555	5	P:GO:0006414; P:GO:0006749; F:GO:0003746; F:GO:0004364; F:GO:0005515	P:translational elongation; P:glutathione metabolic process; F:translation elongation factor activity; F:glutathione transferase activity; F:protein binding
Durum	p0482	A0A446PG62	SHSP domain-containing protein OS=Triticum turgidum subsp. durum OX=4567 GN=TRITD_3Bv1G044290 PE=3 SV=1	0	1	1	0.66	12.7959	7	P:GO:0006457; P:GO:0009408; P:GO:0009651; P:GO:0042542; P:GO:0051259; F:GO:0043621; F:GO:0051082	P:protein folding; P:response to heat; P:response to salt stress; P:response to hydrogen peroxide; P:protein complex oligomerization; F:protein self-association; F:unfolded protein binding
Durum	p0488	A0A3B6I4M8	Peroxidase OS=Triticum aestivum OX=4565 PE=3 SV=1	0	1	1	0.98	36.4493	4	P:GO:0006979; P:GO:0042744; F:GO:0004601; F:GO:0020037	P:response to oxidative stress; P:hydrogen peroxide catabolic process; F:peroxidase activity; F:heme binding
Durum	p0491	A0A446R7K4	Tubulin alpha chain OS=Triticum turgidum subsp. durum OX=4567 GN=TRITD_4Av1G188370 PE=3 SV=1	0	1	1	0.63	9.66799	5	P:GO:0007017; F:GO:0003924; F:GO:0005200; F:GO:0005525; C:GO:0005874	P:microtubule-based process; F:GTPase activity; F:structural constituent of cytoskeleton; F:GTP binding; C:microtubule
Durum	p0495	A0A446WR31	Uncharacterized protein OS=Triticum turgidum subsp. durum OX=4567 GN=TRITD_6Bv1G213170 PE=3 SV=1	0	1	1	0.54	9.59494	3	P:GO:0006508; P:GO:0006629; F:GO:0004190	P:proteolysis; P:lipid metabolic process; F:aspartic-type endopeptidase activity
Durum	p0497	A0A3B6HNN3	Uncharacterized protein OS=Triticum aestivum OX=4565 PE=4 SV=1	0	1	1	0.83	10.5006	1	C:GO:0016021	C:integral component of membrane
Durum	p0499	Q6W8Q2	1-Cys peroxiredoxin PER1 OS=Triticum aestivum OX=4565 GN=PER1 PE=2 SV=1	0	1	1	0.92	22.9984	2	P:GO:0098869; F:GO:0008379	P:cellular oxidant detoxification; F:thioredoxin peroxidase activity
Durum	p0500	M7YE46	Vicilin-like antimicrobial peptides 2-2 OS=Triticum urartu OX=4572 GN=TRIUR3_16678 PE=4 SV=1	13.3333	0.6	1	0.63	49.9524	1	C:GO:0016021	C:integral component of membrane
Durum	p0509	A0A446INU0	Protein disulfide-isomerase OS=Triticum turgidum subsp. durum OX=4567 GN=TRITD_1Av1G039990 PE=3 SV=1	0	1	1	0.72	8.97317	2	F:GO:0003756; C:GO:0005783	F:protein disulfide isomerase activity; C:endoplasmic reticulum
Durum	p0510	B7U6L5	Globulin 3B OS=Triticum aestivum OX=4565 GN=glo-3B PE=4 SV=1	0	1	1	0.97	87.7547	0	0	0
Durum	p0513	A0A446L3F8	Uncharacterized protein OS=Triticum turgidum subsp. durum OX=4567 GN=TRITD_2Av1G177620 PE=4 SV=1	0	1	1	0.94	25.2758	1	C:GO:0016021	C:integral component of membrane
Durum	p0515	A0A0K2QJT3	Alpha/beta-gliadin OS=Triticum aestivum OX=4565 PE=4 SV=1	0	1	1	0.66	34.0854	1	F:GO:0045735	F:nutrient reservoir activity
Durum	p0517	A0A446K5V5	AAI domain-containing protein OS=Triticum turgidum subsp. durum OX=4567 GN=TRITD_1Bv1G177800 PE=4 SV=1	0	1	1	0.94	92.5689	1	F:GO:0019863	F:IgE binding
Durum	p0524	A0A446UWN5	AAI domain-containing protein OS=Triticum turgidum subsp. durum OX=4567 GN=TRITD_5Bv1G244110 PE=3 SV=1	3.33333	0.9	1	0.54	31.2102	1	P:GO:0006869	P:lipid transport
Durum	p0526	D3JUT3	Xylanase inhibitor protein I OS=Triticum aestivum OX=4565 PE=2 SV=1	0	1	1	0.57	39.1611	1	P:GO:0005975	P:carbohydrate metabolic process
Durum	p0534	M8B053	Uncharacterized protein OS=Triticum urartu OX=4572 GN=TRIUR3_05091 PE=4 SV=1	13.3333	0.7	0.9	0.87	29.7172	3	P:GO:0006952; C:GO:0005576; C:GO:0016021	P:defense response; C:extracellular region; C:integral component of membrane
Durum	p0535	K7WV92	Low molecular weight glutenin subunit OS=Triticum aestivum OX=4565 GN=glu-3 PE=4 SV=1	20	0.5	0.9	0.99	177.206	1	F:GO:0045735	F:nutrient reservoir activity
Durum	p0536	A0A446UNN9	Tubulin alpha chain OS=Triticum turgidum subsp. durum OX=4567 GN=TRITD_5Av1G209430 PE=3 SV=1	0	1	1	0.57	12.87	5	P:GO:0007017; F:GO:0003924; F:GO:0005200; F:GO:0005525; C:GO:0005874	P:microtubule-based process; F:GTPase activity; F:structural constituent of cytoskeleton; F:GTP binding; C:microtubule
Durum	p0538	A0A3B6HXP8	Uncharacterized protein OS=Triticum aestivum OX=4565 PE=4 SV=1	0	1	1	0.82	30.1856	3	P:GO:0006952; C:GO:0005576; C:GO:0016021	P:defense response; C:extracellular region; C:integral component of membrane
Durum	p0541	A0A446NZY3	Methanethiol oxidase OS=Triticum turgidum subsp. durum OX=4567 GN=TRITD_3Av1G241410 PE=3 SV=1	0	1	1	0.71	37.0139	2	F:GO:0005515; F:GO:0008430	F:protein binding; F:selenium binding
Durum	p0544	A0A3B6ISM7	Uncharacterized protein OS=Triticum aestivum OX=4565 PE=4 SV=1	0	1	1	0.94	14.1275	0	0	0
Durum	p0545	M7ZMF2	Uncharacterized protein OS=Triticum urartu OX=4572 GN=TRIUR3_07685 PE=4 SV=1	0	1	1	0.89	17.8035	0	0	0
Durum	p0546	A0A446K4K9	Aldo_ket_red domain-containing protein OS=Triticum turgidum subsp. durum OX=4567 GN=TRITD_1Bv1G168420 PE=4 SV=1	0	1	1	0.63	8.14851	1	F:GO:0047834	F:D-threo-aldose 1-dehydrogenase activity
Durum	p0552	A0A446U760	ADP-glucose pyrophosphorylase OS=Triticum turgidum subsp. durum OX=4567 GN=TRITD_5Bv1G109080 PE=3 SV=1	10	0.7	1	0.66	34.4713	2	P:GO:0005978; F:GO:0008878	P:glycogen biosynthetic process; F:glucose-1-phosphate adenylyltransferase activity
Durum	p0553	A0A446JHT8	Uncharacterized protein OS=Triticum turgidum subsp. durum OX=4567 GN=TRITD_1Bv1G008230 PE=4 SV=1	10	0.7	1	0.84	44.5091	4	P:GO:0003333; P:GO:0045037; F:GO:0015171; C:GO:0009707	P:amino acid transmembrane transport; P:protein import into chloroplast stroma; F:amino acid transmembrane transporter activity; C:chloroplast outer membrane
Durum	p0554	A0A446QA46	Methanethiol oxidase OS=Triticum turgidum subsp. durum OX=4567 GN=TRITD_3Bv1G233230 PE=3 SV=1	0	1	1	0.54	10.629	2	F:GO:0005515; F:GO:0008430	F:protein binding; F:selenium binding
Durum	p0558	A0A446MCK6	Uncharacterized protein OS=Triticum turgidum subsp. durum OX=4567 GN=TRITD_2Bv1G145910 PE=4 SV=1	3.33333	0.9	1	0.7	62.6415	1	C:GO:0016021	C:integral component of membrane
Durum	p0561	A0A446QDW8	Peptidase A1 domain-containing protein OS=Triticum turgidum subsp. durum OX=4567 GN=TRITD_3Bv1G255320 PE=3 SV=1	10	0.9	0.9	0.81	22.8665	2	P:GO:0006508; F:GO:0004190	P:proteolysis; F:aspartic-type endopeptidase activity
Durum	p0562	V6BPG5	Starch synthase, chloroplastic/amyloplastic OS=Triticum urartu OX=4572 GN=SSIIa-A PE=3 SV=1	0	1	1	0.78	16.4516	1	F:GO:0004373	F:glycogen (starch) synthase activity
Durum	p0566	A0A446Q8F3	Uncharacterized protein OS=Triticum turgidum subsp. durum OX=4567 GN=TRITD_3Bv1G222500 PE=4 SV=1	0	1	1	0.88	27.6308	15	P:GO:0006974; P:GO:0009228; P:GO:0009409; P:GO:0052837; F:GO:0005506; F:GO:0008270; F:GO:0016763; F:GO:0019904; F:GO:0042803; C:GO:0005739; C:GO:0005829; C:GO:0009570; C:GO:0009579; C:GO:0009941; C:GO:0010319	P:cellular response to DNA damage stimulus; P:thiamine biosynthetic process; P:response to cold; P:thiazole biosynthetic process; F:iron ion binding; F:zinc ion binding; F:pentosyltransferase activity; F:protein domain specific binding; F:protein homodimerization activity; C:mitochondrion; C:cytosol; C:chloroplast stroma; C:thylakoid; C:chloroplast envelope; C:stromule
Durum	p0568	P32112	Adenosylhomocysteinase OS=Triticum aestivum OX=4565 GN=SAHH PE=2 SV=1	0	1	1	0.57	16.3275	7	P:GO:0000463; P:GO:0006730; P:GO:0033353; F:GO:0003723; F:GO:0003735; F:GO:0004013; C:GO:0022625	P:maturation of LSU-rRNA from tricistronic rRNA transcript (SSU-rRNA, 5.8S rRNA, LSU-rRNA); P:one-carbon metabolic process; P:S-adenosylmethionine cycle; F:RNA binding; F:structural constituent of ribosome; F:adenosylhomocysteinase activity; C:cytosolic large ribosomal subunit
Durum	p0569	M7YPB1	Glutaredoxin-C6 OS=Triticum urartu OX=4572 GN=TRIUR3_18021 PE=4 SV=1	0	1	1	0.64	6.45685	1	F:GO:0097573	F:glutathione oxidoreductase activity
Durum	p0573	A0A3B6K9Q1	5-methyltetrahydropteroyltriglutamate--homocysteine S-methyltransferase OS=Triticum aestivum OX=4565 PE=3 SV=1	16.6667	0.5	1	0.74	19.1514	3	P:GO:0009086; F:GO:0003871; F:GO:0008270	P:methionine biosynthetic process; F:5-methyltetrahydropteroyltriglutamate-homocysteine S-methyltransferase activity; F:zinc ion binding
Durum	p0575	A0A3B6B0K8	SHSP domain-containing protein OS=Triticum aestivum OX=4565 PE=3 SV=1	0	1	1	0.72	16.7839	9	P:GO:0006457; P:GO:0009408; P:GO:0009651; P:GO:0042542; P:GO:0051259; F:GO:0043621; F:GO:0051082; C:GO:0005783; C:GO:0016021	P:protein folding; P:response to heat; P:response to salt stress; P:response to hydrogen peroxide; P:protein complex oligomerization; F:protein self-association; F:unfolded protein binding; C:endoplasmic reticulum; C:integral component of membrane
Durum	p0579	T1MVG6	UDP-arabinopyranose mutase OS=Triticum urartu OX=4572 PE=3 SV=1	0	1	1	0.55	5.38884	2	P:GO:0071669; F:GO:0016866	P:plant-type cell wall organization or biogenesis; F:intramolecular transferase activity
Durum	p0586	A0A446TKW6	40S ribosomal protein S26 OS=Triticum turgidum subsp. durum OX=4567 GN=TRITD_5Av1G229470 PE=3 SV=1	0	1	1	0.76	10.0266	3	P:GO:0006412; F:GO:0003735; C:GO:0005840	P:translation; F:structural constituent of ribosome; C:ribosome
Durum	p0590	A0A446J8K5	Uncharacterized protein OS=Triticum turgidum subsp. durum OX=4567 GN=TRITD_1Av1G198060 PE=3 SV=1	0	1	1	0.74	14.0059	2	F:GO:0005524; F:GO:0016887	F:ATP binding; F:ATP hydrolysis activity
Durum	p0596	M7ZC83	Adenosylhomocysteinase OS=Triticum urartu OX=4572 GN=TRIUR3_14534 PE=3 SV=1	0	1	1	0.78	6.61238	1	F:GO:0005515	F:protein binding
Durum	p0600	M7YNQ6	Chemocyanin OS=Triticum urartu OX=4572 GN=TRIUR3_29323 PE=4 SV=1	0	1	1	0.64	33.6688	1	F:GO:0009055	F:electron transfer activity
Durum	p0603	A0A1D5ZGE0	Fructose-bisphosphate aldolase OS=Triticum aestivum OX=4565 GN=FBA18 PE=3 SV=1	3.33333	0.9	1	0.52	25.0758	3	P:GO:0006096; F:GO:0004332; F:GO:0005515	P:glycolytic process; F:fructose-bisphosphate aldolase activity; F:protein binding
Durum	p0605	A0A446LFE4	Uncharacterized protein OS=Triticum turgidum subsp. durum OX=4567 GN=TRITD_2Av1G254880 PE=3 SV=1	20	0.6	0.9	0.52	33.1752	3	P:GO:0006412; F:GO:0003735; C:GO:0005840	P:translation; F:structural constituent of ribosome; C:ribosome
Durum	p0606	A0A446Q6G3	Uncharacterized protein OS=Triticum turgidum subsp. durum OX=4567 GN=TRITD_3Bv1G212410 PE=3 SV=1	6.66667	0.8	1	0.75	21.0138	3	F:GO:0005524; C:GO:0005856; C:GO:0016021	F:ATP binding; C:cytoskeleton; C:integral component of membrane
Durum	p0608	A0A3B6QIX8	Uncharacterized protein OS=Triticum aestivum OX=4565 PE=3 SV=1	0	1	1	0.65	11.7954	3	P:GO:0006412; F:GO:0003735; C:GO:0005840	P:translation; F:structural constituent of ribosome; C:ribosome
Durum	p0609	W5AQ78	Caleosin OS=Triticum aestivum OX=4565 GN=Clo1 PE=2 SV=1	0	1	1	0.71	10.991	3	F:GO:0004497; F:GO:0005509; C:GO:0016021	F:monooxygenase activity; F:calcium ion binding; C:integral component of membrane
Durum	p0613	A0A446RR67	Uncharacterized protein OS=Triticum turgidum subsp. durum OX=4567 GN=TRITD_4Bv1G010400 PE=3 SV=1	0	1	1	0.79	13.3059	2	C:GO:0012511; C:GO:0016021	C:monolayer-surrounded lipid storage body; C:integral component of membrane
Durum	p0618	A0A446XNE2	Uncharacterized protein OS=Triticum turgidum subsp. durum OX=4567 GN=TRITD_7Av1G199820 PE=4 SV=1	20	0.5	0.9	0.75	13.6814	2	F:GO:0004462; F:GO:0046872	F:lactoylglutathione lyase activity; F:metal ion binding
Durum	p0627	A0A3B6EFU3	SHSP domain-containing protein OS=Triticum aestivum OX=4565 PE=3 SV=1	0	1	1	0.65	13.9708	7	P:GO:0006457; P:GO:0009408; P:GO:0009651; P:GO:0042542; P:GO:0051259; F:GO:0043621; F:GO:0051082	P:protein folding; P:response to heat; P:response to salt stress; P:response to hydrogen peroxide; P:protein complex oligomerization; F:protein self-association; F:unfolded protein binding
Durum	p0633	A0A446RZ66	Ribosomal_L2_C domain-containing protein OS=Triticum turgidum subsp. durum OX=4567 GN=TRITD_4Bv1G056160 PE=3 SV=1	0	1	1	0.53	5.33115	4	P:GO:0006412; F:GO:0003723; F:GO:0003735; C:GO:0015934	P:translation; F:RNA binding; F:structural constituent of ribosome; C:large ribosomal subunit
Durum	p0635	A0A3B6DAM6	NAD(P)-bd_dom domain-containing protein OS=Triticum aestivum OX=4565 PE=4 SV=1	0	1	1	0.54	30.4258	3	P:GO:0042732; F:GO:0048040; F:GO:0070403	P:D-xylose metabolic process; F:UDP-glucuronate decarboxylase activity; F:NAD+ binding
Durum	p0636	A0A446N2R5	14_3_3 domain-containing protein OS=Triticum turgidum subsp. durum OX=4567 GN=TRITD_3Av1G014740 PE=3 SV=1	0	1	1	0.61	22.5644	2	C:GO:0005634; C:GO:0005737	C:nucleus; C:cytoplasm
Durum	p0637	A0A446J114	NAD(P)-bd_dom domain-containing protein OS=Triticum turgidum subsp. durum OX=4567 GN=TRITD_1Av1G147280 PE=4 SV=1	3.33333	0.9	1	0.6	29.8091	3	P:GO:0042732; F:GO:0048040; F:GO:0070403	P:D-xylose metabolic process; F:UDP-glucuronate decarboxylase activity; F:NAD+ binding
Durum	p0641	A0A446MCS7	1,4-alpha-glucan branching enzyme OS=Triticum turgidum subsp. durum OX=4567 GN=TRITD_2Bv1G146930 PE=3 SV=1	0	1	1	0.89	25.6733	4	P:GO:0005978; F:GO:0003844; F:GO:0004553; F:GO:0043169	P:glycogen biosynthetic process; F:1,4-alpha-glucan branching enzyme activity; F:hydrolase activity, hydrolyzing O-glycosyl compounds; F:cation binding
Durum	p0643	M7ZZI0	40S ribosomal protein S8 OS=Triticum urartu OX=4572 GN=TRIUR3_26281 PE=3 SV=1	0	1	1	0.76	31.1948	3	P:GO:0006412; F:GO:0003735; C:GO:0005840	P:translation; F:structural constituent of ribosome; C:ribosome
Durum	p0644	A0A1D5UKZ4	40S ribosomal protein S8 OS=Triticum aestivum OX=4565 PE=3 SV=1	13.3333	0.8	0.9	0.58	20.6618	3	P:GO:0006412; F:GO:0003735; C:GO:0005840	P:translation; F:structural constituent of ribosome; C:ribosome
Durum	p0650	A0A446SN54	5-methyltetrahydropteroyltriglutamate--homocysteine S-methyltransferase OS=Triticum turgidum subsp. durum OX=4567 GN=TRITD_5Av1G009800 PE=3 SV=1	0	1	1	0.51	26.3482	3	P:GO:0009086; F:GO:0003871; F:GO:0008270	P:methionine biosynthetic process; F:5-methyltetrahydropteroyltriglutamate-homocysteine S-methyltransferase activity; F:zinc ion binding
Durum	p0651	A0A446XRU6	Uncharacterized protein OS=Triticum turgidum subsp. durum OX=4567 GN=TRITD_7Av1G226520 PE=4 SV=1	0	1	1	0.51	21.5521	3	F:GO:0003676; F:GO:0003724; F:GO:0005524	F:nucleic acid binding; F:RNA helicase activity; F:ATP binding
Durum	p0653	Q6EEW8	Gamma gliadin OS=Triticum aestivum OX=4565 PE=2 SV=1	0	1	1	0.79	39.7678	1	F:GO:0045735	F:nutrient reservoir activity
Durum	p0655	A0A3B6LHJ2	Uncharacterized protein OS=Triticum aestivum OX=4565 PE=3 SV=1	0	1	1	0.6	12.4469	2	F:GO:0005524; F:GO:0016887	F:ATP binding; F:ATP hydrolysis activity
Durum	p0662	Q41518	Single-stranded nucleic acid binding protein OS=Triticum aestivum OX=4565 GN=whGRP-1 PE=2 SV=1	0	1	1	0.85	16.956	1	F:GO:0003676	F:nucleic acid binding
Durum	p0669	Q9ATB5	1,4-alpha-glucan branching enzyme OS=Triticum aestivum OX=4565 PE=2 SV=1	20	0.7	0.8	0.53	18.7725	4	P:GO:0005978; F:GO:0003844; F:GO:0004553; F:GO:0043169	P:glycogen biosynthetic process; F:1,4-alpha-glucan branching enzyme activity; F:hydrolase activity, hydrolyzing O-glycosyl compounds; F:cation binding
Durum	p0673	A0A3B6T820	Sucrose synthase OS=Triticum aestivum OX=4565 PE=3 SV=1	0	1	1	0.82	32.2636	2	P:GO:0005985; F:GO:0016157	P:sucrose metabolic process; F:sucrose synthase activity
Durum	p0675	A0A446L3I8	1,4-alpha-glucan branching enzyme OS=Triticum turgidum subsp. durum OX=4567 GN=TRITD_2Av1G178500 PE=3 SV=1	0	1	1	0.78	51.6969	4	P:GO:0005978; F:GO:0003844; F:GO:0004553; F:GO:0043169	P:glycogen biosynthetic process; F:1,4-alpha-glucan branching enzyme activity; F:hydrolase activity, hydrolyzing O-glycosyl compounds; F:cation binding
Durum	p0683	M8AA24	Peroxidase OS=Triticum urartu OX=4572 GN=TRIUR3_20033 PE=3 SV=1	0	1	1	0.57	6.53817	4	P:GO:0006979; P:GO:0042744; F:GO:0004601; F:GO:0020037	P:response to oxidative stress; P:hydrogen peroxide catabolic process; F:peroxidase activity; F:heme binding
Durum	p0688	A0A446REU8	Uncharacterized protein OS=Triticum turgidum subsp. durum OX=4567 GN=TRITD_4Av1G220530 PE=3 SV=1	16.6667	0.5	1	0.7	30.0932	2	F:GO:0005524; C:GO:0005856	F:ATP binding; C:cytoskeleton
Durum	p0690	A0A446J8N1	AAA domain-containing protein OS=Triticum turgidum subsp. durum OX=4567 GN=TRITD_1Av1G198060 PE=4 SV=1	0	1	1	0.54	15.2203	2	F:GO:0005524; F:GO:0016887	F:ATP binding; F:ATP hydrolysis activity
Durum	p0692	A0A446SD90	Uncharacterized protein OS=Triticum turgidum subsp. durum OX=4567 GN=TRITD_4Bv1G163580 PE=3 SV=1	0	1	1	0.77	6.71977	0	0	0
Durum	p0696	M7YXN3	UTP--glucose-1-phosphate uridylyltransferase OS=Triticum urartu OX=4572 GN=TRIUR3_15167 PE=3 SV=1	0	1	1	0.79	12.0583	2	P:GO:0006011; F:GO:0003983	P:UDP-glucose metabolic process; F:UTP:glucose-1-phosphate uridylyltransferase activity
Durum	p0701	A0A446LIF0	Adenosylhomocysteinase OS=Triticum turgidum subsp. durum OX=4567 GN=TRITD_2Av1G269140 PE=3 SV=1	0	1	1	0.51	11.4578	4	P:GO:0006730; P:GO:0033353; F:GO:0004013; C:GO:0005829	P:one-carbon metabolic process; P:S-adenosylmethionine cycle; F:adenosylhomocysteinase activity; C:cytosol
Durum	p0706	M8AJ22	1,4-alpha-glucan branching enzyme OS=Triticum urartu OX=4572 GN=TRIUR3_22326 PE=3 SV=1	3.33333	0.9	1	0.87	54.174	4	P:GO:0005978; F:GO:0003844; F:GO:0004553; F:GO:0043169	P:glycogen biosynthetic process; F:1,4-alpha-glucan branching enzyme activity; F:hydrolase activity, hydrolyzing O-glycosyl compounds; F:cation binding
Durum	p0708	A0A446YAT5	Formate dehydrogenase, mitochondrial OS=Triticum turgidum subsp. durum OX=4567 GN=TRITD_7Bv1G059120 PE=3 SV=1	0	1	1	0.57	10.1982	3	F:GO:0008863; F:GO:0016616; F:GO:0051287	F:formate dehydrogenase (NAD+) activity; F:oxidoreductase activity, acting on the CH-OH group of donors, NAD or NADP as acceptor; F:NAD binding
Durum	p0709	A0A3B6H417	Cytochrome b5 heme-binding domain-containing protein OS=Triticum aestivum OX=4565 PE=3 SV=1	0	1	1	0.75	23.7538	6	P:GO:0022900; F:GO:0009055; F:GO:0020037; F:GO:0046872; C:GO:0016021; C:GO:0043231	P:electron transport chain; F:electron transfer activity; F:heme binding; F:metal ion binding; C:integral component of membrane; C:intracellular membrane-bounded organelle
Durum	p0711	A0A3B6KQ41	Phytocyanin domain-containing protein OS=Triticum aestivum OX=4565 PE=4 SV=1	3.33333	0.9	1	0.78	33.4229	1	F:GO:0009055	F:electron transfer activity
Durum	p0714	A0A0A7C089	Translationally controlled tumor protein OS=Triticum aestivum OX=4565 GN=TCTP PE=2 SV=1	0	1	1	0.54	9.04187	2	F:GO:0005509; C:GO:0005737	F:calcium ion binding; C:cytoplasm
Durum	p0722	A0A1D5UII2	1,4-alpha-glucan branching enzyme OS=Triticum aestivum OX=4565 PE=3 SV=1	0	1	1	0.67	39.9242	4	P:GO:0005978; F:GO:0003844; F:GO:0004553; F:GO:0043169	P:glycogen biosynthetic process; F:1,4-alpha-glucan branching enzyme activity; F:hydrolase activity, hydrolyzing O-glycosyl compounds; F:cation binding
Durum	p0726	A0A3B5Y2C9	Usp domain-containing protein OS=Triticum aestivum OX=4565 PE=4 SV=1	0	1	1	0.85	16.691	0	0	0
Durum	p0731	A0A3B6PJV0	Uncharacterized protein OS=Triticum aestivum OX=4565 PE=3 SV=1	10	0.8	0.9	0.77	25.6661	3	P:GO:0006412; F:GO:0003735; C:GO:0005840	P:translation; F:structural constituent of ribosome; C:ribosome
Durum	p0733	A0A3B6RKV2	Uncharacterized protein OS=Triticum aestivum OX=4565 PE=4 SV=1	0	1	1	0.52	10.5137	1	P:GO:0010162	P:seed dormancy process
Durum	p0734	A0A3B5XYR7	Uncharacterized protein OS=Triticum aestivum OX=4565 PE=4 SV=1	0	1	1	0.72	15.8109	2	P:GO:0006508; F:GO:0008233	P:proteolysis; F:peptidase activity
Durum	p0739	A0A3B6QNY3	Uncharacterized protein OS=Triticum aestivum OX=4565 PE=3 SV=1	0	1	1	0.61	52.451	2	F:GO:0005524; F:GO:0016887	F:ATP binding; F:ATP hydrolysis activity
Durum	p0750	A0A446QM09	Uncharacterized protein OS=Triticum turgidum subsp. durum OX=4567 GN=TRITD_4Av1G012090 PE=4 SV=1	0	1	1	0.8	13.7803	2	F:GO:0005524; F:GO:0016887	F:ATP binding; F:ATP hydrolysis activity
Durum	p0752	A0A446Q2P4	Calmodulin OS=Triticum turgidum subsp. durum OX=4567 GN=TRITD_3Bv1G187440 PE=3 SV=1	0	1	1	0.66	17.5155	1	F:GO:0005509	F:calcium ion binding
Durum	p0756	A0A446LIG0	Uncharacterized protein OS=Triticum turgidum subsp. durum OX=4567 GN=TRITD_2Av1G269140 PE=4 SV=1	0	1	1	0.86	9.01121	4	P:GO:0006730; P:GO:0033353; F:GO:0004013; C:GO:0005829	P:one-carbon metabolic process; P:S-adenosylmethionine cycle; F:adenosylhomocysteinase activity; C:cytosol
Durum	p0766	M7ZCR4	4-hydroxy-7-methoxy-3-oxo-3,4-dihydro-2H-1,4-benzoxazin-2-yl glucosidebeta-D-glucosidase OS=Triticum urartu OX=4572 GN=TRIUR3_10939 PE=3 SV=1	0	1	1	0.76	27.2099	2	P:GO:0005975; F:GO:0004553	P:carbohydrate metabolic process; F:hydrolase activity, hydrolyzing O-glycosyl compounds
Durum	p0774	A0A3B6IQY2	Uncharacterized protein OS=Triticum aestivum OX=4565 PE=4 SV=1	0	1	1	0.96	32.7917	1	C:GO:0009506	C:plasmodesma
Durum	p0777	A0A446NKV3	Uncharacterized protein OS=Triticum turgidum subsp. durum OX=4567 GN=TRITD_3Av1G169840 PE=4 SV=1	0	1	1	0.79	14.099	1	C:GO:0005634	C:nucleus
Durum	p0778	Q53IQ3	Xylanase inhibitor (Fragment) OS=Triticum aestivum OX=4565 GN=xi-IIB PE=3 SV=1	0	1	1	0.98	72.0587	2	P:GO:0006508; F:GO:0004190	P:proteolysis; F:aspartic-type endopeptidase activity
Durum	p0780	A0A3B6HPE1	Uncharacterized protein OS=Triticum aestivum OX=4565 PE=4 SV=1	0	1	1	0.83	11.6733	0	0	0
Durum	p0790	A0A446TUX5	Uncharacterized protein OS=Triticum turgidum subsp. durum OX=4567 GN=TRITD_5Bv1G018390 PE=4 SV=1	0	1	1	0.57	8.12055	3	P:GO:0003333; F:GO:0015171; C:GO:0031359	P:amino acid transmembrane transport; F:amino acid transmembrane transporter activity; C:integral component of chloroplast outer membrane
Durum	p0791	A0A3B6C197	4-hydroxy-7-methoxy-3-oxo-3,4-dihydro-2H-1,4-benzoxazin-2-yl glucosidebeta-D-glucosidase OS=Triticum aestivum OX=4565 PE=3 SV=1	0	1	1	0.93	44.8787	2	P:GO:0005975; F:GO:0004553	P:carbohydrate metabolic process; F:hydrolase activity, hydrolyzing O-glycosyl compounds
Durum	p0793	A0A3B6SE71	60S acidic ribosomal protein P0 OS=Triticum aestivum OX=4565 PE=3 SV=1	0	1	1	0.62	9.25748	1	P:GO:0042254	P:ribosome biogenesis
Durum	p0794	A0A3B6B2X3	Oleosin OS=Triticum aestivum OX=4565 PE=3 SV=1	0	1	1	0.9	33.7261	2	C:GO:0012511; C:GO:0016021	C:monolayer-surrounded lipid storage body; C:integral component of membrane
Durum	p0795	M8APZ5	40S ribosomal protein S14 OS=Triticum urartu OX=4572 GN=TRIUR3_17868 PE=3 SV=1	0	1	1	0.56	8.05215	3	P:GO:0006412; F:GO:0003735; C:GO:0005840	P:translation; F:structural constituent of ribosome; C:ribosome
Durum	p0797	A0A3B6H2L0	Peroxidase OS=Triticum aestivum OX=4565 PE=3 SV=1	0	1	1	0.89	84.1561	4	P:GO:0006979; P:GO:0042744; F:GO:0004601; F:GO:0020037	P:response to oxidative stress; P:hydrogen peroxide catabolic process; F:peroxidase activity; F:heme binding
Durum	p0798	A0A446JN97	40S ribosomal protein S4 OS=Triticum turgidum subsp. durum OX=4567 GN=TRITD_1Bv1G048970 PE=3 SV=1	0	1	1	0.63	6.72344	4	P:GO:0006412; F:GO:0003723; F:GO:0003735; C:GO:0005840	P:translation; F:RNA binding; F:structural constituent of ribosome; C:ribosome
Durum	p0801	A0A446YUQ0	Phosphoglycerate kinase OS=Triticum turgidum subsp. durum OX=4567 GN=TRITD_7Bv1G199100 PE=3 SV=1	13.3333	0.6	1	0.63	17.5335	2	P:GO:0006096; F:GO:0004618	P:glycolytic process; F:phosphoglycerate kinase activity
Durum	p0803	A0A3B6NTB1	AAI domain-containing protein OS=Triticum aestivum OX=4565 PE=3 SV=1	0	1	1	0.86	15.2733	1	F:GO:0004867	F:serine-type endopeptidase inhibitor activity
Durum	p0804	A0A3B6SQW0	Uncharacterized protein OS=Triticum aestivum OX=4565 PE=4 SV=1	0	1	1	0.89	49.5722	0	0	0
Durum	p0814	A0A446WQU0	Aldedh domain-containing protein OS=Triticum turgidum subsp. durum OX=4567 GN=TRITD_6Bv1G212670 PE=3 SV=1	0	1	1	0.84	11.8435	1	F:GO:0016620	F:oxidoreductase activity, acting on the aldehyde or oxo group of donors, NAD or NADP as acceptor
Durum	p0815	A0A3B6SLN9	SHSP domain-containing protein OS=Triticum aestivum OX=4565 PE=3 SV=1	0	1	1	0.53	24.5386	7	P:GO:0006457; P:GO:0009408; P:GO:0009651; P:GO:0042542; P:GO:0051259; F:GO:0043621; F:GO:0051082	P:protein folding; P:response to heat; P:response to salt stress; P:response to hydrogen peroxide; P:protein complex oligomerization; F:protein self-association; F:unfolded protein binding
Durum	p0816	A0A3B6CDS3	Oleosin OS=Triticum aestivum OX=4565 PE=3 SV=1	0	1	1	0.85	25.3368	2	C:GO:0012511; C:GO:0016021	C:monolayer-surrounded lipid storage body; C:integral component of membrane
Durum	p0822	Q43654	Starch synthase 1, chloroplastic/amyloplastic OS=Triticum aestivum OX=4565 GN=WSSI-2 PE=2 SV=2	0	1	1	0.71	11.082	1	F:GO:0004373	F:glycogen (starch) synthase activity
Durum	p0825	A0A446RJV8	Uncharacterized protein OS=Triticum turgidum subsp. durum OX=4567 GN=TRITD_4Av1G253530 PE=4 SV=1	0	1	1	0.78	25.5672	2	P:GO:0005985; F:GO:0016157	P:sucrose metabolic process; F:sucrose synthase activity
Durum	p0833	A0A446QZH7	TCTP domain-containing protein OS=Triticum turgidum subsp. durum OX=4567 GN=TRITD_4Av1G129670 PE=3 SV=1	0	1	1	0.55	16.4698	2	F:GO:0005509; C:GO:0005737	F:calcium ion binding; C:cytoplasm
Durum	p0836	A0A446YKS7	Uncharacterized protein OS=Triticum turgidum subsp. durum OX=4567 GN=TRITD_7Bv1G138870 PE=3 SV=1	0	1	1	0.65	14.691	0	0	0
Durum	p0839	M7ZIT2	1,4-alpha-glucan-branching enzyme 2, chloroplastic/amyloplastic OS=Triticum urartu OX=4572 GN=TRIUR3_33460 PE=4 SV=1	0	1	1	0.68	24.7209	3	P:GO:0005978; F:GO:0003844; F:GO:0004553	P:glycogen biosynthetic process; F:1,4-alpha-glucan branching enzyme activity; F:hydrolase activity, hydrolyzing O-glycosyl compounds
Durum	p0842	A0A446LAR6	Uncharacterized protein OS=Triticum turgidum subsp. durum OX=4567 GN=TRITD_2Av1G227850 PE=3 SV=1	0	1	1	0.83	22.3213	6	F:GO:0004497; F:GO:0005509; F:GO:1990137; C:GO:0005783; C:GO:0005811; C:GO:0016021	F:monooxygenase activity; F:calcium ion binding; F:plant seed peroxidase activity; C:endoplasmic reticulum; C:lipid droplet; C:integral component of membrane
Durum	p0852	A0A446QMD1	40S ribosomal protein S3a OS=Triticum turgidum subsp. durum OX=4567 GN=TRITD_4Av1G016330 PE=3 SV=1	0	1	1	0.74	26.3604	3	P:GO:0006412; F:GO:0003735; C:GO:0005840	P:translation; F:structural constituent of ribosome; C:ribosome
Durum	p0855	A0A3B6B044	Aamy domain-containing protein OS=Triticum aestivum OX=4565 PE=4 SV=1	3.33333	0.9	1	0.62	11.8407	3	P:GO:0005978; F:GO:0003844; F:GO:0004553	P:glycogen biosynthetic process; F:1,4-alpha-glucan branching enzyme activity; F:hydrolase activity, hydrolyzing O-glycosyl compounds
Durum	p0870	A0A446T6P9	Uncharacterized protein OS=Triticum turgidum subsp. durum OX=4567 GN=TRITD_5Av1G160400 PE=4 SV=1	0	1	1	0.56	39.4273	0	0	0
Durum	p0871	A0A446S8D0	SHSP domain-containing protein OS=Triticum turgidum subsp. durum OX=4567 GN=TRITD_4Bv1G129640 PE=3 SV=1	0	1	1	0.78	15.8657	7	P:GO:0006457; P:GO:0009408; P:GO:0009651; P:GO:0042542; P:GO:0051259; F:GO:0043621; F:GO:0051082	P:protein folding; P:response to heat; P:response to salt stress; P:response to hydrogen peroxide; P:protein complex oligomerization; F:protein self-association; F:unfolded protein binding
Durum	p0872	A0A3B5YSH7	Uncharacterized protein OS=Triticum aestivum OX=4565 PE=3 SV=1	6.66667	0.8	1	0.75	16.1903	1	F:GO:0045735	F:nutrient reservoir activity
Durum	p0874	M7ZB42	Calreticulin OS=Triticum urartu OX=4572 GN=TRIUR3_05717 PE=3 SV=1	0	1	1	0.67	7.6245	4	P:GO:0006457; F:GO:0005509; F:GO:0051082; C:GO:0005783	P:protein folding; F:calcium ion binding; F:unfolded protein binding; C:endoplasmic reticulum
Durum	p0876	M8ANX9	Carbonic anhydrase OS=Triticum urartu OX=4572 GN=TRIUR3_25536 PE=3 SV=1	20	0.5	0.9	0.85	32.1725	2	F:GO:0004089; F:GO:0008270	F:carbonate dehydratase activity; F:zinc ion binding
Durum	p0882	A0A446SUG1	Uncharacterized protein OS=Triticum turgidum subsp. durum OX=4567 GN=TRITD_5Av1G065550 PE=3 SV=1	0	1	1	0.6	16.782	4	P:GO:0006457; F:GO:0005524; F:GO:0016887; F:GO:0051082	P:protein folding; F:ATP binding; F:ATP hydrolysis activity; F:unfolded protein binding
Durum	p0888	A0A446YS53	Uncharacterized protein OS=Triticum turgidum subsp. durum OX=4567 GN=TRITD_7Bv1G181360 PE=3 SV=1	0	1	1	0.77	25.1832	2	F:GO:0005524; F:GO:0016887	F:ATP binding; F:ATP hydrolysis activity
Durum	p0895	M7ZVX7	Non-specific lipid-transfer protein 2G OS=Triticum urartu OX=4572 GN=TRIUR3_09776 PE=3 SV=1	0	1	1	0.78	23.798	1	P:GO:0006869	P:lipid transport
Durum	p0900	A0A3B6RN44	Glutaredoxin-dependent peroxiredoxin OS=Triticum aestivum OX=4565 PE=3 SV=1	0	1	1	0.53	13.8227	1	F:GO:0016491	F:oxidoreductase activity
Durum	p0902	A0A3B6KLS3	PKS_ER domain-containing protein OS=Triticum aestivum OX=4565 PE=4 SV=1	0	1	1	0.62	16.1291	1	F:GO:0016628	F:oxidoreductase activity, acting on the CH-CH group of donors, NAD or NADP as acceptor
Durum	p0908	A0A446RAA1	RRM domain-containing protein OS=Triticum turgidum subsp. durum OX=4567 GN=TRITD_4Av1G200750 PE=4 SV=1	0	1	1	0.71	12.5908	1	F:GO:0003676	F:nucleic acid binding
Durum	p0911	M7Z7F4	Homoserine dehydrogenase OS=Triticum urartu OX=4572 GN=TRIUR3_30911 PE=3 SV=1	3.33333	0.9	1	0.56	69.0286	5	P:GO:0009067; F:GO:0003924; F:GO:0004072; F:GO:0004412; F:GO:0005525	P:aspartate family amino acid biosynthetic process; F:GTPase activity; F:aspartate kinase activity; F:homoserine dehydrogenase activity; F:GTP binding
Durum	p0912	A0A446NVV8	Uncharacterized protein OS=Triticum turgidum subsp. durum OX=4567 GN=TRITD_3Av1G224210 PE=3 SV=1	0	1	1	0.73	10.1147	2	P:GO:0006096; F:GO:0004807	P:glycolytic process; F:triose-phosphate isomerase activity
Durum	p0916	M8AT63	60S ribosomal protein L10-2 OS=Triticum urartu OX=4572 GN=TRIUR3_30652 PE=3 SV=1	0	1	1	0.66	9.16708	5	P:GO:0006412; P:GO:1904294; F:GO:0003735; F:GO:0061630; C:GO:0005840	P:translation; P:positive regulation of ERAD pathway; F:structural constituent of ribosome; F:ubiquitin protein ligase activity; C:ribosome
Durum	p0917	A0A446LNG0	Uncharacterized protein OS=Triticum turgidum subsp. durum OX=4567 GN=TRITD_2Av1G288990 PE=3 SV=1	0	1	1	0.63	87.442	2	F:GO:0005524; F:GO:0016887	F:ATP binding; F:ATP hydrolysis activity
Durum	p0918	A0A3B5Y7Z1	Malate dehydrogenase OS=Triticum aestivum OX=4565 PE=3 SV=1	0	1	1	0.72	26.1833	4	P:GO:0005975; P:GO:0006099; P:GO:0019752; F:GO:0030060	P:carbohydrate metabolic process; P:tricarboxylic acid cycle; P:carboxylic acid metabolic process; F:L-malate dehydrogenase activity
Durum	p0919	A0A3B6HY18	40S ribosomal protein S25 OS=Triticum aestivum OX=4565 PE=3 SV=1	0	1	1	0.61	11.042	2	F:GO:0003735; C:GO:0022627	F:structural constituent of ribosome; C:cytosolic small ribosomal subunit
Durum	p0920	A0A1D5UR34	Uncharacterized protein OS=Triticum aestivum OX=4565 PE=3 SV=1	10	0.9	0.9	0.56	26.1051	2	F:GO:0005524; F:GO:0016887	F:ATP binding; F:ATP hydrolysis activity
Durum	p0922	M7ZXF5	Basic 7S globulin 2 OS=Triticum urartu OX=4572 GN=TRIUR3_23358 PE=3 SV=1	0	1	1	0.91	19.859	2	P:GO:0006508; F:GO:0004190	P:proteolysis; F:aspartic-type endopeptidase activity
Durum	p0926	A0A446K6Z6	Prolyl-tRNA synthetase OS=Triticum turgidum subsp. durum OX=4567 GN=TRITD_1Bv1G182780 PE=3 SV=1	0	1	1	0.79	42.8954	4	P:GO:0006433; F:GO:0004827; F:GO:0005524; C:GO:0005737	P:prolyl-tRNA aminoacylation; F:proline-tRNA ligase activity; F:ATP binding; C:cytoplasm
Durum	p0933	A0A3B6NQA3	Uncharacterized protein OS=Triticum aestivum OX=4565 PE=3 SV=1	0	1	1	0.64	18.0861	2	P:GO:0019953; C:GO:0005576	P:sexual reproduction; C:extracellular region
Durum	p0938	A0A3B5ZNE8	Uncharacterized protein OS=Triticum aestivum OX=4565 PE=3 SV=1	3.33333	0.9	1	0.77	52.8644	1	F:GO:0045735	F:nutrient reservoir activity
Durum	p0941	A0A3B6IK29	Phosphoglucomutase (alpha-D-glucose-1,6-bisphosphate-dependent) OS=Triticum aestivum OX=4565 PE=3 SV=1	0	1	1	0.65	9.33183	2	P:GO:0005975; F:GO:0016868	P:carbohydrate metabolic process; F:intramolecular transferase activity, phosphotransferases
Durum	p0942	A0A446J1L4	Uncharacterized protein OS=Triticum turgidum subsp. durum OX=4567 GN=TRITD_1Av1G156270 PE=4 SV=1	0	1	1	0.57	21.083	0	0	0
[truncated: 1,146 more rows]
