# Supplementary material for: Reference proteomes of five wheat species as starting point for future design of cultivars with lower allergenic potential
Source: NPJ Sci Food. 2023 Mar 25;7:9. doi: 10.1038/s41538-023-00188-0 (PMC10039927; doi:10.1038/s41538-023-00188-0)
Supplement: Supplementary file 4 — Supplementary Table 2 [file 41538_2023_188_MOESM4_ESM.xlsx]

## Sheet: Sheet1
Reference proteomes of five wheat species as starting point for future design of cultivars with lower allergenic potential Muhammad Afzal, Malte Sielaff, Ute Distler, Detlef Schuppan, Stefan Tenzer and C. Friedrich H. Longin Supplementary Table 2. Results of the t-test IPN internal protein number, df degrees of freedom, Cw common wheat, Sp spelt, Du durum, Em emmer, Ei einkorn, Log2FC log2 fold c…
			t-test
IPN	Accession (UniProt)	Annotations (UniProt)	Levene.P-value	df	Statistics	p-value	Species_pair	Log2FC	Allergome ID	Seed-borne allergens (Juhász et al27)	#GO	GO IDs	GO Names
p0001	M8B5G5	Beta-amylase OS=Triticum urartu OX=4572 GN=TRIUR3_08670 PE=3 SV=1	0.816107	18	-1.80641	0.0876023	SpCw	-0.811814	#N/A	#N/A	2	P:GO:0000272; F:GO:0016161	P:polysaccharide catabolic process; F:beta-amylase activity
p0001	M8B5G5	Beta-amylase OS=Triticum urartu OX=4572 GN=TRIUR3_08670 PE=3 SV=1	0.0045387	11.47	5.80972	9.97538e-05	EiSp	1.4878	#N/A	#N/A	2	P:GO:0000272; F:GO:0016161	P:polysaccharide catabolic process; F:beta-amylase activity
p0001	M8B5G5	Beta-amylase OS=Triticum urartu OX=4572 GN=TRIUR3_08670 PE=3 SV=1	0.000485087	9.59994	-2.40351	0.0380542	EmSp	-1.79003	#N/A	#N/A	2	P:GO:0000272; F:GO:0016161	P:polysaccharide catabolic process; F:beta-amylase activity
p0001	M8B5G5	Beta-amylase OS=Triticum urartu OX=4572 GN=TRIUR3_08670 PE=3 SV=1	0.0357941	9.56283	-4.80645	0.000813104	EmCw	-2.60185	#N/A	#N/A	2	P:GO:0000272; F:GO:0016161	P:polysaccharide catabolic process; F:beta-amylase activity
p0001	M8B5G5	Beta-amylase OS=Triticum urartu OX=4572 GN=TRIUR3_08670 PE=3 SV=1	0.212169	18	20.7708	5.00933e-14	EiEm	3.27784	#N/A	#N/A	2	P:GO:0000272; F:GO:0016161	P:polysaccharide catabolic process; F:beta-amylase activity
p0001	M8B5G5	Beta-amylase OS=Triticum urartu OX=4572 GN=TRIUR3_08670 PE=3 SV=1	0.0907557	18	3.2839	0.00412526	EiCw	0.67599	#N/A	#N/A	2	P:GO:0000272; F:GO:0016161	P:polysaccharide catabolic process; F:beta-amylase activity
p0002	Q93XQ7	Protein disulfide-isomerase OS=Triticum aestivum OX=4565 GN=PDI3 PE=2 SV=1	0.540771	18	2.22511	0.0390985	SpCw	0.188119	#N/A	#N/A	1	F:GO:0003756	F:protein disulfide isomerase activity
p0004	A0A446RWL7	Protein disulfide-isomerase OS=Triticum turgidum subsp. durum OX=4567 GN=TRITD_4Bv1G037520 PE=3 SV=1	0.497713	18	11.3566	1.21895e-09	EmDu	-0.979388	#N/A	#N/A	1	F:GO:0003756	F:protein disulfide isomerase activity
p0004	A0A446RWL7	Protein disulfide-isomerase OS=Triticum turgidum subsp. durum OX=4567 GN=TRITD_4Bv1G037520 PE=3 SV=1	0.0692797	18	3.92763	0.000986746	EmCw	0.356809	#N/A	#N/A	1	F:GO:0003756	F:protein disulfide isomerase activity
p0004	A0A446RWL7	Protein disulfide-isomerase OS=Triticum turgidum subsp. durum OX=4567 GN=TRITD_4Bv1G037520 PE=3 SV=1	0.0426917	11.0708	16.3275	4.28208e-09	DuCw	1.3362	#N/A	#N/A	1	F:GO:0003756	F:protein disulfide isomerase activity
p0004	A0A446RWL7	Protein disulfide-isomerase OS=Triticum turgidum subsp. durum OX=4567 GN=TRITD_4Bv1G037520 PE=3 SV=1	0.0456491	11.874	1.17077	0.264653	EmSp	0.095216	#N/A	#N/A	1	F:GO:0003756	F:protein disulfide isomerase activity
p0004	A0A446RWL7	Protein disulfide-isomerase OS=Triticum turgidum subsp. durum OX=4567 GN=TRITD_4Bv1G037520 PE=3 SV=1	0.0335692	10.572	14.3842	2.79764e-08	DuSp	1.0746	#N/A	#N/A	1	F:GO:0003756	F:protein disulfide isomerase activity
p0004	A0A446RWL7	Protein disulfide-isomerase OS=Triticum turgidum subsp. durum OX=4567 GN=TRITD_4Bv1G037520 PE=3 SV=1	0.995109	18	4.97268	9.85007e-05	SpCw	0.261593	#N/A	#N/A	1	F:GO:0003756	F:protein disulfide isomerase activity
p0005	A0A446SKS8	Beta-amylase OS=Triticum turgidum subsp. durum OX=4567 GN=TRITD_4Bv1G206310 PE=3 SV=1	0.319593	18	5.35233	4.35866e-05	EmDu	-0.308597	#N/A	#N/A	2	P:GO:0000272; F:GO:0016161	P:polysaccharide catabolic process; F:beta-amylase activity
p0005	A0A446SKS8	Beta-amylase OS=Triticum turgidum subsp. durum OX=4567 GN=TRITD_4Bv1G206310 PE=3 SV=1	0.820779	18	20.9471	4.32711e-14	EiDu	-1.57134	#N/A	#N/A	2	P:GO:0000272; F:GO:0016161	P:polysaccharide catabolic process; F:beta-amylase activity
p0005	A0A446SKS8	Beta-amylase OS=Triticum turgidum subsp. durum OX=4567 GN=TRITD_4Bv1G206310 PE=3 SV=1	0.0021106	10.8128	1.0222	0.329012	DuCw	0.10249	#N/A	#N/A	2	P:GO:0000272; F:GO:0016161	P:polysaccharide catabolic process; F:beta-amylase activity
p0005	A0A446SKS8	Beta-amylase OS=Triticum turgidum subsp. durum OX=4567 GN=TRITD_4Bv1G206310 PE=3 SV=1	0.4679	18	-12.2974	3.39916e-10	EiEm	-1.26274	#N/A	#N/A	2	P:GO:0000272; F:GO:0016161	P:polysaccharide catabolic process; F:beta-amylase activity
p0005	A0A446SKS8	Beta-amylase OS=Triticum turgidum subsp. durum OX=4567 GN=TRITD_4Bv1G206310 PE=3 SV=1	0.00403395	11.5369	-8.70328	2.0793e-06	EiCw	-1.46885	#N/A	#N/A	2	P:GO:0000272; F:GO:0016161	P:polysaccharide catabolic process; F:beta-amylase activity
p0005	A0A446SKS8	Beta-amylase OS=Triticum turgidum subsp. durum OX=4567 GN=TRITD_4Bv1G206310 PE=3 SV=1	0.0776023	18	4.69282	0.000181281	DuSp	0.158116	#N/A	#N/A	2	P:GO:0000272; F:GO:0016161	P:polysaccharide catabolic process; F:beta-amylase activity
p0005	A0A446SKS8	Beta-amylase OS=Triticum turgidum subsp. durum OX=4567 GN=TRITD_4Bv1G206310 PE=3 SV=1	0.0156351	12.7012	-1.75996	0.102458	EmCw	-0.206106	#N/A	#N/A	2	P:GO:0000272; F:GO:0016161	P:polysaccharide catabolic process; F:beta-amylase activity
p0005	A0A446SKS8	Beta-amylase OS=Triticum turgidum subsp. durum OX=4567 GN=TRITD_4Bv1G206310 PE=3 SV=1	0.000227549	9.32435	-0.546294	0.597691	SpCw	-0.0556254	#N/A	#N/A	2	P:GO:0000272; F:GO:0016161	P:polysaccharide catabolic process; F:beta-amylase activity
p0005	A0A446SKS8	Beta-amylase OS=Triticum turgidum subsp. durum OX=4567 GN=TRITD_4Bv1G206310 PE=3 SV=1	0.024524	10.4976	-2.87626	0.0157448	EmSp	-0.150481	#N/A	#N/A	2	P:GO:0000272; F:GO:0016161	P:polysaccharide catabolic process; F:beta-amylase activity
p0005	A0A446SKS8	Beta-amylase OS=Triticum turgidum subsp. durum OX=4567 GN=TRITD_4Bv1G206310 PE=3 SV=1	0.0972649	18	-21.765	2.22633e-14	EiSp	-1.41322	#N/A	#N/A	2	P:GO:0000272; F:GO:0016161	P:polysaccharide catabolic process; F:beta-amylase activity
p0006	A0A3B6U9P0	Beta-amylase OS=Triticum aestivum OX=4565 PE=3 SV=1	0.539742	18	6.66471	2.97412e-06	EmDu	-0.65842	#N/A	#N/A	2	P:GO:0000272; F:GO:0016161	P:polysaccharide catabolic process; F:beta-amylase activity
p0006	A0A3B6U9P0	Beta-amylase OS=Triticum aestivum OX=4565 PE=3 SV=1	0.00190295	10.178	5.04388	0.000477136	SpCw	0.650717	#N/A	#N/A	2	P:GO:0000272; F:GO:0016161	P:polysaccharide catabolic process; F:beta-amylase activity
p0006	A0A3B6U9P0	Beta-amylase OS=Triticum aestivum OX=4565 PE=3 SV=1	0.00468696	11.202	-3.18531	0.00849465	EmCw	-0.665843	#N/A	#N/A	2	P:GO:0000272; F:GO:0016161	P:polysaccharide catabolic process; F:beta-amylase activity
p0006	A0A3B6U9P0	Beta-amylase OS=Triticum aestivum OX=4565 PE=3 SV=1	0.751028	18	-19.6966	1.25388e-13	EmSp	-1.31656	#N/A	#N/A	2	P:GO:0000272; F:GO:0016161	P:polysaccharide catabolic process; F:beta-amylase activity
p0006	A0A3B6U9P0	Beta-amylase OS=Triticum aestivum OX=4565 PE=3 SV=1	0.169883	18	-12.0146	4.94873e-10	DuSp	-0.65814	#N/A	#N/A	2	P:GO:0000272; F:GO:0016161	P:polysaccharide catabolic process; F:beta-amylase activity
p0006	A0A3B6U9P0	Beta-amylase OS=Triticum aestivum OX=4565 PE=3 SV=1	0.00647978	11.2239	-0.0441951	0.965525	DuCw	-0.0074231	#N/A	#N/A	2	P:GO:0000272; F:GO:0016161	P:polysaccharide catabolic process; F:beta-amylase activity
p0007	P52589	Protein disulfide-isomerase OS=Triticum aestivum OX=4565 GN=PDI PE=2 SV=1	0.635016	18	4.75959	0.000156632	EmDu	-0.428498	#N/A	#N/A	1	F:GO:0003756	F:protein disulfide isomerase activity
p0007	P52589	Protein disulfide-isomerase OS=Triticum aestivum OX=4565 GN=PDI PE=2 SV=1	0.861224	18	1.28549	0.214916	EiDu	-0.0907767	#N/A	#N/A	1	F:GO:0003756	F:protein disulfide isomerase activity
p0007	P52589	Protein disulfide-isomerase OS=Triticum aestivum OX=4565 GN=PDI PE=2 SV=1	0.0727106	18	4.77844	0.000150309	EmCw	0.500578	#N/A	#N/A	1	F:GO:0003756	F:protein disulfide isomerase activity
p0007	P52589	Protein disulfide-isomerase OS=Triticum aestivum OX=4565 GN=PDI PE=2 SV=1	0.0881754	18	1.42888	0.170163	EmSp	0.133201	#N/A	#N/A	1	F:GO:0003756	F:protein disulfide isomerase activity
p0007	P52589	Protein disulfide-isomerase OS=Triticum aestivum OX=4565 GN=PDI PE=2 SV=1	0.115719	18	12.2145	3.79215e-10	DuCw	0.929075	#N/A	#N/A	1	F:GO:0003756	F:protein disulfide isomerase activity
p0007	P52589	Protein disulfide-isomerase OS=Triticum aestivum OX=4565 GN=PDI PE=2 SV=1	0.961416	18	5.75857	1.85474e-05	SpCw	0.367377	#N/A	#N/A	1	F:GO:0003756	F:protein disulfide isomerase activity
p0007	P52589	Protein disulfide-isomerase OS=Triticum aestivum OX=4565 GN=PDI PE=2 SV=1	0.539842	18	3.69203	0.001668	EiEm	0.337721	#N/A	#N/A	1	F:GO:0003756	F:protein disulfide isomerase activity
p0007	P52589	Protein disulfide-isomerase OS=Triticum aestivum OX=4565 GN=PDI PE=2 SV=1	0.144936	18	8.22844	1.63738e-07	DuSp	0.561698	#N/A	#N/A	1	F:GO:0003756	F:protein disulfide isomerase activity
p0007	P52589	Protein disulfide-isomerase OS=Triticum aestivum OX=4565 GN=PDI PE=2 SV=1	0.192104	18	11.005	2.00636e-09	EiCw	0.838299	#N/A	#N/A	1	F:GO:0003756	F:protein disulfide isomerase activity
p0007	P52589	Protein disulfide-isomerase OS=Triticum aestivum OX=4565 GN=PDI PE=2 SV=1	0.226757	18	6.89382	1.90511e-06	EiSp	0.470922	#N/A	#N/A	1	F:GO:0003756	F:protein disulfide isomerase activity
p0008	A0A446TRT1	Beta-amylase OS=Triticum turgidum subsp. durum OX=4567 GN=TRITD_5Av1G257530 PE=3 SV=1	0.0513037	18	3.90176	0.00104531	EmDu	-0.24529	#N/A	#N/A	2	P:GO:0000272; F:GO:0016161	P:polysaccharide catabolic process; F:beta-amylase activity
p0008	A0A446TRT1	Beta-amylase OS=Triticum turgidum subsp. durum OX=4567 GN=TRITD_5Av1G257530 PE=3 SV=1	0.57209	18	40.9982	3.13627e-19	EiDu	-3.27546	#N/A	#N/A	2	P:GO:0000272; F:GO:0016161	P:polysaccharide catabolic process; F:beta-amylase activity
p0008	A0A446TRT1	Beta-amylase OS=Triticum turgidum subsp. durum OX=4567 GN=TRITD_5Av1G257530 PE=3 SV=1	0.490418	18	3.17222	0.00527474	SpCw	1.63907	#N/A	#N/A	2	P:GO:0000272; F:GO:0016161	P:polysaccharide catabolic process; F:beta-amylase activity
p0008	A0A446TRT1	Beta-amylase OS=Triticum turgidum subsp. durum OX=4567 GN=TRITD_5Av1G257530 PE=3 SV=1	0.0118375	10.6743	0.347309	0.73511	EmSp	0.0772455	#N/A	#N/A	2	P:GO:0000272; F:GO:0016161	P:polysaccharide catabolic process; F:beta-amylase activity
p0008	A0A446TRT1	Beta-amylase OS=Triticum turgidum subsp. durum OX=4567 GN=TRITD_5Av1G257530 PE=3 SV=1	0.0861961	18	-18.3715	4.1512e-13	EiEm	-3.03017	#N/A	#N/A	2	P:GO:0000272; F:GO:0016161	P:polysaccharide catabolic process; F:beta-amylase activity
p0008	A0A446TRT1	Beta-amylase OS=Triticum turgidum subsp. durum OX=4567 GN=TRITD_5Av1G257530 PE=3 SV=1	0.00247282	9.3048	-5.70313	0.000258874	EiSp	-2.95293	#N/A	#N/A	2	P:GO:0000272; F:GO:0016161	P:polysaccharide catabolic process; F:beta-amylase activity
p0008	A0A446TRT1	Beta-amylase OS=Triticum turgidum subsp. durum OX=4567 GN=TRITD_5Av1G257530 PE=3 SV=1	0.00197001	9.28237	1.64168	0.134046	DuSp	0.322535	#N/A	#N/A	2	P:GO:0000272; F:GO:0016161	P:polysaccharide catabolic process; F:beta-amylase activity
p0008	A0A446TRT1	Beta-amylase OS=Triticum turgidum subsp. durum OX=4567 GN=TRITD_5Av1G257530 PE=3 SV=1	0.311418	18	4.63905	0.000203976	EmCw	1.71631	#N/A	#N/A	2	P:GO:0000272; F:GO:0016161	P:polysaccharide catabolic process; F:beta-amylase activity
p0008	A0A446TRT1	Beta-amylase OS=Triticum turgidum subsp. durum OX=4567 GN=TRITD_5Av1G257530 PE=3 SV=1	0.143759	18	6.09718	9.24164e-06	DuCw	1.9616	#N/A	#N/A	2	P:GO:0000272; F:GO:0016161	P:polysaccharide catabolic process; F:beta-amylase activity
p0008	A0A446TRT1	Beta-amylase OS=Triticum turgidum subsp. durum OX=4567 GN=TRITD_5Av1G257530 PE=3 SV=1	0.163047	18	-1.25819	0.224398	EiCw	-1.31386	#N/A	#N/A	2	P:GO:0000272; F:GO:0016161	P:polysaccharide catabolic process; F:beta-amylase activity
p0010	V9TRL3	High molecular weight glutenin subunit 1Dy protein OS=Triticum aestivum OX=4565 GN=Glu-D1-2 PE=3 SV=1	0.10456	18	3.98172	0.000874735	SpCw	0.500982	#N/A	V9TRL3	1	F:GO:0045735	F:nutrient reservoir activity
p0011	A0A0A6ZL53	Starch synthase, chloroplastic/amyloplastic OS=Triticum aestivum OX=4565 PE=2 SV=1	0.398616	15	-3.37378	0.00417653	EmDu	0.796158	#N/A	#N/A	1	F:GO:0004373	F:glycogen (starch) synthase activity
p0011	A0A0A6ZL53	Starch synthase, chloroplastic/amyloplastic OS=Triticum aestivum OX=4565 PE=2 SV=1	0.469017	15	-40.1081	1.12308e-16	EmSp	-2.40412	#N/A	#N/A	1	F:GO:0004373	F:glycogen (starch) synthase activity
p0011	A0A0A6ZL53	Starch synthase, chloroplastic/amyloplastic OS=Triticum aestivum OX=4565 PE=2 SV=1	0.55539	18	-39.7909	5.34116e-19	DuCw	-3.13975	#N/A	#N/A	1	F:GO:0004373	F:glycogen (starch) synthase activity
p0011	A0A0A6ZL53	Starch synthase, chloroplastic/amyloplastic OS=Triticum aestivum OX=4565 PE=2 SV=1	0.720025	18	-40.6947	3.58022e-19	DuSp	-3.20027	#N/A	#N/A	1	F:GO:0004373	F:glycogen (starch) synthase activity
p0011	A0A0A6ZL53	Starch synthase, chloroplastic/amyloplastic OS=Triticum aestivum OX=4565 PE=2 SV=1	0.759833	18	2.19617	0.0414236	SpCw	0.0605268	#N/A	#N/A	1	F:GO:0004373	F:glycogen (starch) synthase activity
p0011	A0A0A6ZL53	Starch synthase, chloroplastic/amyloplastic OS=Triticum aestivum OX=4565 PE=2 SV=1	0.646387	15	-39.7514	1.28259e-16	EmCw	-2.34359	#N/A	#N/A	1	F:GO:0004373	F:glycogen (starch) synthase activity
p0012	M7Z226	Protein disulfide-isomerase OS=Triticum urartu OX=4572 GN=TRIUR3_24343 PE=3 SV=1	0.203069	18	-0.888807	0.385831	EmDu	0.215016	#N/A	#N/A	1	F:GO:0003756	F:protein disulfide isomerase activity
p0012	M7Z226	Protein disulfide-isomerase OS=Triticum urartu OX=4572 GN=TRIUR3_24343 PE=3 SV=1	0.0827446	18	-24.8624	2.18454e-15	EiDu	2.68617	#N/A	#N/A	1	F:GO:0003756	F:protein disulfide isomerase activity
p0012	M7Z226	Protein disulfide-isomerase OS=Triticum urartu OX=4572 GN=TRIUR3_24343 PE=3 SV=1	0.127168	18	2.48237	0.0231398	EmCw	0.695278	#N/A	#N/A	1	F:GO:0003756	F:protein disulfide isomerase activity
p0012	M7Z226	Protein disulfide-isomerase OS=Triticum urartu OX=4572 GN=TRIUR3_24343 PE=3 SV=1	0.00594641	9.30683	29.0227	1.90736e-10	EiSp	3.57322	#N/A	#N/A	1	F:GO:0003756	F:protein disulfide isomerase activity
p0012	M7Z226	Protein disulfide-isomerase OS=Triticum urartu OX=4572 GN=TRIUR3_24343 PE=3 SV=1	0.00151838	10.7051	5.15809	0.000342858	DuSp	0.887043	#N/A	#N/A	1	F:GO:0003756	F:protein disulfide isomerase activity
p0012	M7Z226	Protein disulfide-isomerase OS=Triticum urartu OX=4572 GN=TRIUR3_24343 PE=3 SV=1	0.0106376	9.48869	3.83383	0.00363126	EmSp	1.10206	#N/A	#N/A	1	F:GO:0003756	F:protein disulfide isomerase activity
p0012	M7Z226	Protein disulfide-isomerase OS=Triticum urartu OX=4572 GN=TRIUR3_24343 PE=3 SV=1	0.538894	18	2.41487	0.0266014	DuCw	0.480262	#N/A	#N/A	1	F:GO:0003756	F:protein disulfide isomerase activity
p0012	M7Z226	Protein disulfide-isomerase OS=Triticum urartu OX=4572 GN=TRIUR3_24343 PE=3 SV=1	0.568334	18	20.5295	6.13191e-14	EiEm	2.47116	#N/A	#N/A	1	F:GO:0003756	F:protein disulfide isomerase activity
p0012	M7Z226	Protein disulfide-isomerase OS=Triticum urartu OX=4572 GN=TRIUR3_24343 PE=3 SV=1	0.0769118	18	-2.07513	0.0525852	SpCw	-0.406781	#N/A	#N/A	1	F:GO:0003756	F:protein disulfide isomerase activity
p0012	M7Z226	Protein disulfide-isomerase OS=Triticum urartu OX=4572 GN=TRIUR3_24343 PE=3 SV=1	0.0538311	18	26.3579	7.84036e-16	EiCw	3.16644	#N/A	#N/A	1	F:GO:0003756	F:protein disulfide isomerase activity
p0014	A0A2Z6DUC1	Starch synthase, chloroplastic/amyloplastic OS=Triticum aestivum OX=4565 GN=Wx PE=3 SV=1	6.33239e-10	5.11741	-0.865883	0.425279	EmDu	0.438976	#N/A	#N/A	1	F:GO:0004373	F:glycogen (starch) synthase activity
p0014	A0A2Z6DUC1	Starch synthase, chloroplastic/amyloplastic OS=Triticum aestivum OX=4565 GN=Wx PE=3 SV=1	0.36374	18	-4.13669	0.000619535	EmSp	-0.277584	#N/A	#N/A	1	F:GO:0004373	F:glycogen (starch) synthase activity
p0014	A0A2Z6DUC1	Starch synthase, chloroplastic/amyloplastic OS=Triticum aestivum OX=4565 GN=Wx PE=3 SV=1	3.56897e-12	5.0287	-1.21302	0.279007	DuCw	-0.581147	#N/A	#N/A	1	F:GO:0004373	F:glycogen (starch) synthase activity
p0014	A0A2Z6DUC1	Starch synthase, chloroplastic/amyloplastic OS=Triticum aestivum OX=4565 GN=Wx PE=3 SV=1	5.07129e-10	5.17344	-1.56185	0.177135	DuSp	-0.71656	#N/A	#N/A	1	F:GO:0004373	F:glycogen (starch) synthase activity
p0014	A0A2Z6DUC1	Starch synthase, chloroplastic/amyloplastic OS=Triticum aestivum OX=4565 GN=Wx PE=3 SV=1	0.0139703	11.9074	2.53992	0.0260728	SpCw	0.135413	#N/A	#N/A	1	F:GO:0004373	F:glycogen (starch) synthase activity
p0014	A0A2Z6DUC1	Starch synthase, chloroplastic/amyloplastic OS=Triticum aestivum OX=4565 GN=Wx PE=3 SV=1	0.199414	18	-2.84751	0.0106888	EmCw	-0.142171	#N/A	#N/A	1	F:GO:0004373	F:glycogen (starch) synthase activity
p0015	H6VQ93	Starch synthase, chloroplastic/amyloplastic OS=Triticum urartu OX=4572 GN=Waxy PE=3 SV=1	0.797817	18	-2.33638	0.0312349	EmDu	0.409692	#N/A	#N/A	1	F:GO:0004373	F:glycogen (starch) synthase activity
p0015	H6VQ93	Starch synthase, chloroplastic/amyloplastic OS=Triticum urartu OX=4572 GN=Waxy PE=3 SV=1	0.123118	18	-10.6189	3.51724e-09	EiDu	1.69875	#N/A	#N/A	1	F:GO:0004373	F:glycogen (starch) synthase activity
p0015	H6VQ93	Starch synthase, chloroplastic/amyloplastic OS=Triticum urartu OX=4572 GN=Waxy PE=3 SV=1	1.41028e-05	9.21389	8.56969	1.09469e-05	EmSp	1.14384	#N/A	#N/A	1	F:GO:0004373	F:glycogen (starch) synthase activity
p0015	H6VQ93	Starch synthase, chloroplastic/amyloplastic OS=Triticum urartu OX=4572 GN=Waxy PE=3 SV=1	0.0120863	9.12043	3.53551	0.00622718	DuSp	0.734144	#N/A	#N/A	1	F:GO:0004373	F:glycogen (starch) synthase activity
p0015	H6VQ93	Starch synthase, chloroplastic/amyloplastic OS=Triticum urartu OX=4572 GN=Waxy PE=3 SV=1	0.00742098	13.5417	3.70719	0.00246896	EmCw	0.444965	#N/A	#N/A	1	F:GO:0004373	F:glycogen (starch) synthase activity
p0015	H6VQ93	Starch synthase, chloroplastic/amyloplastic OS=Triticum urartu OX=4572 GN=Waxy PE=3 SV=1	0.000199135	9.04742	14.7427	1.23945e-07	EiSp	2.43289	#N/A	#N/A	1	F:GO:0004373	F:glycogen (starch) synthase activity
p0015	H6VQ93	Starch synthase, chloroplastic/amyloplastic OS=Triticum urartu OX=4572 GN=Waxy PE=3 SV=1	0.00142958	10.0767	12.307	2.13852e-07	EiCw	1.73402	#N/A	#N/A	1	F:GO:0004373	F:glycogen (starch) synthase activity
p0015	H6VQ93	Starch synthase, chloroplastic/amyloplastic OS=Triticum urartu OX=4572 GN=Waxy PE=3 SV=1	0.0716312	18	0.20011	0.843638	DuCw	0.0352728	#N/A	#N/A	1	F:GO:0004373	F:glycogen (starch) synthase activity
p0015	H6VQ93	Starch synthase, chloroplastic/amyloplastic OS=Triticum urartu OX=4572 GN=Waxy PE=3 SV=1	0.110757	18	-8.35304	1.31781e-07	SpCw	-0.698871	#N/A	#N/A	1	F:GO:0004373	F:glycogen (starch) synthase activity
p0015	H6VQ93	Starch synthase, chloroplastic/amyloplastic OS=Triticum urartu OX=4572 GN=Waxy PE=3 SV=1	0.036089	12.8033	9.68376	2.96433e-07	EiEm	1.28906	#N/A	#N/A	1	F:GO:0004373	F:glycogen (starch) synthase activity
p0018	A3RF26	Truncated high molecular weight glutenin subunit 1By9 OS=Triticum aestivum subsp. tibeticum OX=231718 PE=3 SV=1	0.615421	18	-2.27621	0.0352842	SpCw	-1.05086	#N/A	#N/A	1	F:GO:0045735	F:nutrient reservoir activity
p0019	A0A060MZP1	High molecular weight glutenin subunit (Fragment) OS=Triticum aestivum OX=4565 GN=glu PE=3 SV=1	0.785073	18	-7.30819	8.66807e-07	EmDu	2.90817	#N/A	A0A060MZP1	1	F:GO:0045735	F:nutrient reservoir activity
p0019	A0A060MZP1	High molecular weight glutenin subunit (Fragment) OS=Triticum aestivum OX=4565 GN=glu PE=3 SV=1	0.339503	17	1.03116	0.316915	EiDu	-3.3323	#N/A	A0A060MZP1	1	F:GO:0045735	F:nutrient reservoir activity
p0019	A0A060MZP1	High molecular weight glutenin subunit (Fragment) OS=Triticum aestivum OX=4565 GN=glu PE=3 SV=1	0.132875	18	-2.50361	0.022141	DuCw	-2.10289	#N/A	A0A060MZP1	1	F:GO:0045735	F:nutrient reservoir activity
p0019	A0A060MZP1	High molecular weight glutenin subunit (Fragment) OS=Triticum aestivum OX=4565 GN=glu PE=3 SV=1	0.000543933	9.0033	-4.72828	0.00107541	EiSp	-5.61392	#N/A	A0A060MZP1	1	F:GO:0045735	F:nutrient reservoir activity
p0019	A0A060MZP1	High molecular weight glutenin subunit (Fragment) OS=Triticum aestivum OX=4565 GN=glu PE=3 SV=1	0.0214928	10.8671	2.98076	0.012657	EmCw	0.805286	#N/A	A0A060MZP1	1	F:GO:0045735	F:nutrient reservoir activity
p0019	A0A060MZP1	High molecular weight glutenin subunit (Fragment) OS=Triticum aestivum OX=4565 GN=glu PE=3 SV=1	0.108874	18	-2.96475	0.00829691	DuSp	-2.28162	#N/A	A0A060MZP1	1	F:GO:0045735	F:nutrient reservoir activity
p0019	A0A060MZP1	High molecular weight glutenin subunit (Fragment) OS=Triticum aestivum OX=4565 GN=glu PE=3 SV=1	0.00615061	10.9314	2.49357	0.0299667	EmSp	0.626557	#N/A	A0A060MZP1	1	F:GO:0045735	F:nutrient reservoir activity
p0019	A0A060MZP1	High molecular weight glutenin subunit (Fragment) OS=Triticum aestivum OX=4565 GN=glu PE=3 SV=1	0.00428272	9.00319	-4.09433	0.00269748	EiCw	-5.43519	#N/A	A0A060MZP1	1	F:GO:0045735	F:nutrient reservoir activity
p0019	A0A060MZP1	High molecular weight glutenin subunit (Fragment) OS=Triticum aestivum OX=4565 GN=glu PE=3 SV=1	0.944479	18	0.394268	0.698015	SpCw	0.178729	#N/A	A0A060MZP1	1	F:GO:0045735	F:nutrient reservoir activity
p0019	A0A060MZP1	High molecular weight glutenin subunit (Fragment) OS=Triticum aestivum OX=4565 GN=glu PE=3 SV=1	0.0344427	9.03042	-22.3006	3.30634e-09	EiEm	-6.24048	#N/A	A0A060MZP1	1	F:GO:0045735	F:nutrient reservoir activity
p0020	F6KUF9	Starch synthase, chloroplastic/amyloplastic (Fragment) OS=Triticum spelta OX=58933 PE=3 SV=1	0.0899611	18	-0.115313	0.909474	EmDu	0.0342386	#N/A	#N/A	1	F:GO:0004373	F:glycogen (starch) synthase activity
p0020	F6KUF9	Starch synthase, chloroplastic/amyloplastic (Fragment) OS=Triticum spelta OX=58933 PE=3 SV=1	0.124136	18	-0.489331	0.630517	EiDu	0.141176	#N/A	#N/A	1	F:GO:0004373	F:glycogen (starch) synthase activity
p0020	F6KUF9	Starch synthase, chloroplastic/amyloplastic (Fragment) OS=Triticum spelta OX=58933 PE=3 SV=1	0.398153	18	5.23648	5.58088e-05	EmCw	0.647252	#N/A	#N/A	1	F:GO:0004373	F:glycogen (starch) synthase activity
p0020	F6KUF9	Starch synthase, chloroplastic/amyloplastic (Fragment) OS=Triticum spelta OX=58933 PE=3 SV=1	0.0459465	9.53912	1.71482	0.118614	DuCw	0.613013	#N/A	#N/A	1	F:GO:0004373	F:glycogen (starch) synthase activity
p0020	F6KUF9	Starch synthase, chloroplastic/amyloplastic (Fragment) OS=Triticum spelta OX=58933 PE=3 SV=1	0.615912	18	-2.64708	0.0163897	SpCw	-0.286883	#N/A	#N/A	1	F:GO:0004373	F:glycogen (starch) synthase activity
p0020	F6KUF9	Starch synthase, chloroplastic/amyloplastic (Fragment) OS=Triticum spelta OX=58933 PE=3 SV=1	0.0286202	12.0476	7.73518	5.17059e-06	EiSp	1.04107	#N/A	#N/A	1	F:GO:0004373	F:glycogen (starch) synthase activity
p0020	F6KUF9	Starch synthase, chloroplastic/amyloplastic (Fragment) OS=Triticum spelta OX=58933 PE=3 SV=1	0.0624281	18	5.91624	1.33852e-05	EiCw	0.75419	#N/A	#N/A	1	F:GO:0004373	F:glycogen (starch) synthase activity
p0020	F6KUF9	Starch synthase, chloroplastic/amyloplastic (Fragment) OS=Triticum spelta OX=58933 PE=3 SV=1	0.0383213	9.36282	2.30991	0.0451819	DuSp	0.899896	#N/A	#N/A	1	F:GO:0004373	F:glycogen (starch) synthase activity
p0020	F6KUF9	Starch synthase, chloroplastic/amyloplastic (Fragment) OS=Triticum spelta OX=58933 PE=3 SV=1	0.266364	18	7.1892	1.08416e-06	EmSp	0.934135	#N/A	#N/A	1	F:GO:0004373	F:glycogen (starch) synthase activity
p0020	F6KUF9	Starch synthase, chloroplastic/amyloplastic (Fragment) OS=Triticum spelta OX=58933 PE=3 SV=1	0.564642	18	0.860439	0.400863	EiEm	0.106938	#N/A	#N/A	1	F:GO:0004373	F:glycogen (starch) synthase activity
p0021	A0A446Y6D3	AAI domain-containing protein OS=Triticum turgidum subsp. durum OX=4567 GN=TRITD_7Bv1G028510 PE=3 SV=1	0.00768037	12.1324	-1.64213	0.126211	EmDu	0.30677	#N/A	#N/A	1	F:GO:0004867	F:serine-type endopeptidase inhibitor activity
p0021	A0A446Y6D3	AAI domain-containing protein OS=Triticum turgidum subsp. durum OX=4567 GN=TRITD_7Bv1G028510 PE=3 SV=1	4.27424e-05	9.00551	7.43067	3.95932e-05	EiDu	-6.29681	#N/A	#N/A	1	F:GO:0004867	F:serine-type endopeptidase inhibitor activity
p0021	A0A446Y6D3	AAI domain-containing protein OS=Triticum turgidum subsp. durum OX=4567 GN=TRITD_7Bv1G028510 PE=3 SV=1	0.00241677	9.02573	-11.481	1.09388e-06	EiSp	-5.82135	#N/A	#N/A	1	F:GO:0004867	F:serine-type endopeptidase inhibitor activity
p0021	A0A446Y6D3	AAI domain-containing protein OS=Triticum turgidum subsp. durum OX=4567 GN=TRITD_7Bv1G028510 PE=3 SV=1	0.00445785	9.54693	3.42305	0.00696443	DuCw	0.893631	#N/A	#N/A	1	F:GO:0004867	F:serine-type endopeptidase inhibitor activity
p0021	A0A446Y6D3	AAI domain-containing protein OS=Triticum turgidum subsp. durum OX=4567 GN=TRITD_7Bv1G028510 PE=3 SV=1	0.939291	18	6.20911	7.36494e-06	EmSp	0.782229	#N/A	#N/A	1	F:GO:0004867	F:serine-type endopeptidase inhibitor activity
p0021	A0A446Y6D3	AAI domain-containing protein OS=Triticum turgidum subsp. durum OX=4567 GN=TRITD_7Bv1G028510 PE=3 SV=1	0.0382918	11.6006	11.458	1.12382e-07	EmCw	1.2004	#N/A	#N/A	1	F:GO:0004867	F:serine-type endopeptidase inhibitor activity
p0021	A0A446Y6D3	AAI domain-containing protein OS=Triticum turgidum subsp. durum OX=4567 GN=TRITD_7Bv1G028510 PE=3 SV=1	0.0115337	12.6876	1.91793	0.077905	DuSp	0.475459	#N/A	#N/A	1	F:GO:0004867	F:serine-type endopeptidase inhibitor activity
p0021	A0A446Y6D3	AAI domain-containing protein OS=Triticum turgidum subsp. durum OX=4567 GN=TRITD_7Bv1G028510 PE=3 SV=1	0.0712869	13	2.01004	0.0656485	SpCw	0.418171	#N/A	#N/A	1	F:GO:0004867	F:serine-type endopeptidase inhibitor activity
p0021	A0A446Y6D3	AAI domain-containing protein OS=Triticum turgidum subsp. durum OX=4567 GN=TRITD_7Bv1G028510 PE=3 SV=1	0.131655	13	-32.3347	8.29861e-14	EiCw	-5.40317	#N/A	#N/A	1	F:GO:0004867	F:serine-type endopeptidase inhibitor activity
p0021	A0A446Y6D3	AAI domain-containing protein OS=Triticum turgidum subsp. durum OX=4567 GN=TRITD_7Bv1G028510 PE=3 SV=1	0.000506703	9.03069	-21.7242	4.17031e-09	EiEm	-6.60357	#N/A	#N/A	1	F:GO:0004867	F:serine-type endopeptidase inhibitor activity
p0022	Q8LLD5	Starch synthase, chloroplastic/amyloplastic OS=Triticum aestivum OX=4565 GN=WGBSSI PE=2 SV=1	0.407837	18	-6.87039	1.99324e-06	EmDu	1.85191	#N/A	#N/A	1	F:GO:0004373	F:glycogen (starch) synthase activity
p0022	Q8LLD5	Starch synthase, chloroplastic/amyloplastic OS=Triticum aestivum OX=4565 GN=WGBSSI PE=2 SV=1	0.190476	18	-3.74799	0.00147253	EiDu	1.2377	#N/A	#N/A	1	F:GO:0004373	F:glycogen (starch) synthase activity
p0022	Q8LLD5	Starch synthase, chloroplastic/amyloplastic OS=Triticum aestivum OX=4565 GN=WGBSSI PE=2 SV=1	0.216708	18	-5.68582	2.15825e-05	DuCw	-1.62078	#N/A	#N/A	1	F:GO:0004373	F:glycogen (starch) synthase activity
p0022	Q8LLD5	Starch synthase, chloroplastic/amyloplastic OS=Triticum aestivum OX=4565 GN=WGBSSI PE=2 SV=1	0.238758	18	3.25305	0.00441567	EmSp	0.522064	#N/A	#N/A	1	F:GO:0004373	F:glycogen (starch) synthase activity
p0022	Q8LLD5	Starch synthase, chloroplastic/amyloplastic OS=Triticum aestivum OX=4565 GN=WGBSSI PE=2 SV=1	0.0800388	18	-0.490485	0.629717	EiSp	-0.0921424	#N/A	#N/A	1	F:GO:0004373	F:glycogen (starch) synthase activity
p0022	Q8LLD5	Starch synthase, chloroplastic/amyloplastic OS=Triticum aestivum OX=4565 GN=WGBSSI PE=2 SV=1	0.666708	18	-7.58215	5.21614e-07	EiCw	-0.383077	#N/A	#N/A	1	F:GO:0004373	F:glycogen (starch) synthase activity
p0022	Q8LLD5	Starch synthase, chloroplastic/amyloplastic OS=Triticum aestivum OX=4565 GN=WGBSSI PE=2 SV=1	0.892305	18	-3.19243	0.00504576	DuSp	-1.32984	#N/A	#N/A	1	F:GO:0004373	F:glycogen (starch) synthase activity
p0022	Q8LLD5	Starch synthase, chloroplastic/amyloplastic OS=Triticum aestivum OX=4565 GN=WGBSSI PE=2 SV=1	0.153052	18	3.60973	0.00200335	EmCw	0.23113	#N/A	#N/A	1	F:GO:0004373	F:glycogen (starch) synthase activity
p0022	Q8LLD5	Starch synthase, chloroplastic/amyloplastic OS=Triticum aestivum OX=4565 GN=WGBSSI PE=2 SV=1	0.0809812	18	-8.84911	5.66081e-08	EiEm	-0.614207	#N/A	#N/A	1	F:GO:0004373	F:glycogen (starch) synthase activity
p0022	Q8LLD5	Starch synthase, chloroplastic/amyloplastic OS=Triticum aestivum OX=4565 GN=WGBSSI PE=2 SV=1	0.096313	18	-1.75466	0.0963244	SpCw	-0.290934	#N/A	#N/A	1	F:GO:0004373	F:glycogen (starch) synthase activity
p0023	P10388	Glutenin, high molecular weight subunit DX5 OS=Triticum aestivum OX=4565 GN=GLU-1D-1D PE=3 SV=5	4.11204e-05	9.32311	-41.623	6.57765e-12	DuCw	-6.7432	2898;3504;	P10388	1	F:GO:0045735	F:nutrient reservoir activity
p0023	P10388	Glutenin, high molecular weight subunit DX5 OS=Triticum aestivum OX=4565 GN=GLU-1D-1D PE=3 SV=5	0.116794	18	1.3205	0.203214	SpCw	0.0538952	2898;3504;	P10388	1	F:GO:0045735	F:nutrient reservoir activity
p0023	P10388	Glutenin, high molecular weight subunit DX5 OS=Triticum aestivum OX=4565 GN=GLU-1D-1D PE=3 SV=5	0.00129382	9.65372	-60.9981	8.15539e-14	DuSp	-6.7971	2898;3504;	P10388	1	F:GO:0045735	F:nutrient reservoir activity
p0024	W0C8U3	High-molecular-weight glutenin subunit 1By15 OS=Triticum aestivum OX=4565 GN=Glu-B1 PE=3 SV=1	0.13726	16	4.50462	0.000360083	EmCw	1.29527	#N/A	W0C8U3	1	F:GO:0045735	F:nutrient reservoir activity
p0025	Q0Q5D8	High-molecular-weight glutenin By8 OS=Triticum aestivum OX=4565 GN=Glu PE=3 SV=1	0.431784	14	-1.19172	0.253181	EmCw	-0.659058	2898;	Q0Q5D8	1	F:GO:0045735	F:nutrient reservoir activity
p0025	Q0Q5D8	High-molecular-weight glutenin By8 OS=Triticum aestivum OX=4565 GN=Glu PE=3 SV=1	0.321008	16	3.36215	0.00396444	DuCw	0.941635	2898;	Q0Q5D8	1	F:GO:0045735	F:nutrient reservoir activity
p0027	A0A3B6LF87	Phosphopyruvate hydratase OS=Triticum aestivum OX=4565 PE=3 SV=1	0.0510576	18	2.87932	0.00998108	EmDu	-0.655261	#N/A	#N/A	4	P:GO:0006096; F:GO:0000287; F:GO:0004634; C:GO:0000015	P:glycolytic process; F:magnesium ion binding; F:phosphopyruvate hydratase activity; C:phosphopyruvate hydratase complex
p0027	A0A3B6LF87	Phosphopyruvate hydratase OS=Triticum aestivum OX=4565 PE=3 SV=1	0.164758	18	-2.94274	0.00870251	EiDu	0.482329	#N/A	#N/A	4	P:GO:0006096; F:GO:0000287; F:GO:0004634; C:GO:0000015	P:glycolytic process; F:magnesium ion binding; F:phosphopyruvate hydratase activity; C:phosphopyruvate hydratase complex
p0027	A0A3B6LF87	Phosphopyruvate hydratase OS=Triticum aestivum OX=4565 PE=3 SV=1	0.565161	18	-4.49302	0.000281299	EmCw	-0.284513	#N/A	#N/A	4	P:GO:0006096; F:GO:0000287; F:GO:0004634; C:GO:0000015	P:glycolytic process; F:magnesium ion binding; F:phosphopyruvate hydratase activity; C:phosphopyruvate hydratase complex
p0027	A0A3B6LF87	Phosphopyruvate hydratase OS=Triticum aestivum OX=4565 PE=3 SV=1	0.512563	18	-7.66025	4.52131e-07	EmSp	-0.489846	#N/A	#N/A	4	P:GO:0006096; F:GO:0000287; F:GO:0004634; C:GO:0000015	P:glycolytic process; F:magnesium ion binding; F:phosphopyruvate hydratase activity; C:phosphopyruvate hydratase complex
p0027	A0A3B6LF87	Phosphopyruvate hydratase OS=Triticum aestivum OX=4565 PE=3 SV=1	0.0601474	18	0.850741	0.406088	DuSp	0.165415	#N/A	#N/A	4	P:GO:0006096; F:GO:0000287; F:GO:0004634; C:GO:0000015	P:glycolytic process; F:magnesium ion binding; F:phosphopyruvate hydratase activity; C:phosphopyruvate hydratase complex
p0027	A0A3B6LF87	Phosphopyruvate hydratase OS=Triticum aestivum OX=4565 PE=3 SV=1	0.0738084	18	13.6664	6.05679e-11	EiEm	1.13759	#N/A	#N/A	4	P:GO:0006096; F:GO:0000287; F:GO:0004634; C:GO:0000015	P:glycolytic process; F:magnesium ion binding; F:phosphopyruvate hydratase activity; C:phosphopyruvate hydratase complex
p0027	A0A3B6LF87	Phosphopyruvate hydratase OS=Triticum aestivum OX=4565 PE=3 SV=1	0.286499	18	3.58309	0.00212568	SpCw	0.205333	#N/A	#N/A	4	P:GO:0006096; F:GO:0000287; F:GO:0004634; C:GO:0000015	P:glycolytic process; F:magnesium ion binding; F:phosphopyruvate hydratase activity; C:phosphopyruvate hydratase complex
p0027	A0A3B6LF87	Phosphopyruvate hydratase OS=Triticum aestivum OX=4565 PE=3 SV=1	0.0431594	9.5286	1.78935	0.105327	DuCw	0.370748	#N/A	#N/A	4	P:GO:0006096; F:GO:0000287; F:GO:0004634; C:GO:0000015	P:glycolytic process; F:magnesium ion binding; F:phosphopyruvate hydratase activity; C:phosphopyruvate hydratase complex
p0027	A0A3B6LF87	Phosphopyruvate hydratase OS=Triticum aestivum OX=4565 PE=3 SV=1	0.121308	18	8.86407	5.52098e-08	EiSp	0.647744	#N/A	#N/A	4	P:GO:0006096; F:GO:0000287; F:GO:0004634; C:GO:0000015	P:glycolytic process; F:magnesium ion binding; F:phosphopyruvate hydratase activity; C:phosphopyruvate hydratase complex
p0027	A0A3B6LF87	Phosphopyruvate hydratase OS=Triticum aestivum OX=4565 PE=3 SV=1	0.0508655	18	11.2441	1.4279e-09	EiCw	0.853077	#N/A	#N/A	4	P:GO:0006096; F:GO:0000287; F:GO:0004634; C:GO:0000015	P:glycolytic process; F:magnesium ion binding; F:phosphopyruvate hydratase activity; C:phosphopyruvate hydratase complex
p0028	A0A2L1K3K6	High molecular weight glutenin (Fragment) OS=Triticum turgidum subsp. durum OX=4567 GN=Glu-B1 PE=3 SV=1	0.36851	17	-0.652283	0.522941	DuCw	-0.215751	#N/A	#N/A	1	F:GO:0045735	F:nutrient reservoir activity
p0030	A0A3B6MII9	Phosphopyruvate hydratase OS=Triticum aestivum OX=4565 PE=3 SV=1	0.0217965	11.2921	-2.02952	0.0666469	EmDu	0.175296	#N/A	#N/A	4	P:GO:0006096; F:GO:0000287; F:GO:0004634; C:GO:0000015	P:glycolytic process; F:magnesium ion binding; F:phosphopyruvate hydratase activity; C:phosphopyruvate hydratase complex
p0030	A0A3B6MII9	Phosphopyruvate hydratase OS=Triticum aestivum OX=4565 PE=3 SV=1	0.120419	15	-2.16138	0.0472442	DuCw	-0.202105	#N/A	#N/A	4	P:GO:0006096; F:GO:0000287; F:GO:0004634; C:GO:0000015	P:glycolytic process; F:magnesium ion binding; F:phosphopyruvate hydratase activity; C:phosphopyruvate hydratase complex
p0030	A0A3B6MII9	Phosphopyruvate hydratase OS=Triticum aestivum OX=4565 PE=3 SV=1	0.913336	18	-4.6728	0.000189415	EmSp	-0.441786	#N/A	#N/A	4	P:GO:0006096; F:GO:0000287; F:GO:0004634; C:GO:0000015	P:glycolytic process; F:magnesium ion binding; F:phosphopyruvate hydratase activity; C:phosphopyruvate hydratase complex
p0030	A0A3B6MII9	Phosphopyruvate hydratase OS=Triticum aestivum OX=4565 PE=3 SV=1	0.0588718	15	-6.86177	5.39799e-06	DuSp	-0.617082	#N/A	#N/A	4	P:GO:0006096; F:GO:0000287; F:GO:0004634; C:GO:0000015	P:glycolytic process; F:magnesium ion binding; F:phosphopyruvate hydratase activity; C:phosphopyruvate hydratase complex
p0030	A0A3B6MII9	Phosphopyruvate hydratase OS=Triticum aestivum OX=4565 PE=3 SV=1	0.679382	18	4.57475	0.000234941	SpCw	0.414977	#N/A	#N/A	4	P:GO:0006096; F:GO:0000287; F:GO:0004634; C:GO:0000015	P:glycolytic process; F:magnesium ion binding; F:phosphopyruvate hydratase activity; C:phosphopyruvate hydratase complex
p0030	A0A3B6MII9	Phosphopyruvate hydratase OS=Triticum aestivum OX=4565 PE=3 SV=1	0.575053	18	-0.259421	0.798254	EmCw	-0.0268091	#N/A	#N/A	4	P:GO:0006096; F:GO:0000287; F:GO:0004634; C:GO:0000015	P:glycolytic process; F:magnesium ion binding; F:phosphopyruvate hydratase activity; C:phosphopyruvate hydratase complex
p0031	C3VWP9	Dimeric alpha-amylase inhibitor OS=Triticum dicoccoides OX=85692 GN=AAI PE=3 SV=1	0.0227147	14.3907	2.99843	0.00934329	EmDu	-0.480925	#N/A	#N/A	1	F:GO:0004867	F:serine-type endopeptidase inhibitor activity
p0031	C3VWP9	Dimeric alpha-amylase inhibitor OS=Triticum dicoccoides OX=85692 GN=AAI PE=3 SV=1	2.21024e-05	9.5221	11.2813	8.01697e-07	EiDu	-3.9941	#N/A	#N/A	1	F:GO:0004867	F:serine-type endopeptidase inhibitor activity
p0031	C3VWP9	Dimeric alpha-amylase inhibitor OS=Triticum dicoccoides OX=85692 GN=AAI PE=3 SV=1	0.712517	17	-1.91114	0.0729983	EiCw	-0.747841	#N/A	#N/A	1	F:GO:0004867	F:serine-type endopeptidase inhibitor activity
p0031	C3VWP9	Dimeric alpha-amylase inhibitor OS=Triticum dicoccoides OX=85692 GN=AAI PE=3 SV=1	0.0106736	10.5591	-13.2739	6.35968e-08	EiEm	-3.51317	#N/A	#N/A	1	F:GO:0004867	F:serine-type endopeptidase inhibitor activity
p0031	C3VWP9	Dimeric alpha-amylase inhibitor OS=Triticum dicoccoides OX=85692 GN=AAI PE=3 SV=1	0.106353	18	5.13946	6.87205e-05	DuSp	1.04567	#N/A	#N/A	1	F:GO:0004867	F:serine-type endopeptidase inhibitor activity
p0031	C3VWP9	Dimeric alpha-amylase inhibitor OS=Triticum dicoccoides OX=85692 GN=AAI PE=3 SV=1	0.395258	18	3.10508	0.00611108	EmSp	0.564746	#N/A	#N/A	1	F:GO:0004867	F:serine-type endopeptidase inhibitor activity
p0031	C3VWP9	Dimeric alpha-amylase inhibitor OS=Triticum dicoccoides OX=85692 GN=AAI PE=3 SV=1	0.0233032	11.4494	12.1163	7.03825e-08	EmCw	2.76533	#N/A	#N/A	1	F:GO:0004867	F:serine-type endopeptidase inhibitor activity
p0031	C3VWP9	Dimeric alpha-amylase inhibitor OS=Triticum dicoccoides OX=85692 GN=AAI PE=3 SV=1	0.00210521	10.653	6.25728	7.13781e-05	SpCw	2.20059	#N/A	#N/A	1	F:GO:0004867	F:serine-type endopeptidase inhibitor activity
p0031	C3VWP9	Dimeric alpha-amylase inhibitor OS=Triticum dicoccoides OX=85692 GN=AAI PE=3 SV=1	0.000755001	10.0408	-7.07607	3.32011e-05	EiSp	-2.94843	#N/A	#N/A	1	F:GO:0004867	F:serine-type endopeptidase inhibitor activity
p0031	C3VWP9	Dimeric alpha-amylase inhibitor OS=Triticum dicoccoides OX=85692 GN=AAI PE=3 SV=1	7.46018e-05	9.83562	10.6771	9.99012e-07	DuCw	3.24626	#N/A	#N/A	1	F:GO:0004867	F:serine-type endopeptidase inhibitor activity
p0032	A0A0E3Z7F7	Alpha-gliadin (Fragment) OS=Triticum aestivum OX=4565 PE=4 SV=1	0.000805321	9.00042	-5.36133	0.000455445	EiCw	-6.183	#N/A	A0A0E3Z7F7	1	F:GO:0045735	F:nutrient reservoir activity
p0032	A0A0E3Z7F7	Alpha-gliadin (Fragment) OS=Triticum aestivum OX=4565 PE=4 SV=1	0.421068	18	5.3318	4.55335e-05	SpCw	1.1593	#N/A	A0A0E3Z7F7	1	F:GO:0045735	F:nutrient reservoir activity
p0032	A0A0E3Z7F7	Alpha-gliadin (Fragment) OS=Triticum aestivum OX=4565 PE=4 SV=1	0.00176808	9.00073	-15.8214	7.08758e-08	EiSp	-7.3423	#N/A	A0A0E3Z7F7	1	F:GO:0045735	F:nutrient reservoir activity
p0033	A0A1K0J4W5	Alpha-gliadin OS=Triticum aestivum OX=4565 GN=Gli-D2-11 PE=4 SV=1	0.0178488	9.00289	-32.1675	1.32527e-10	EiSp	-7.37209	#N/A	A0A1K0J4W5	1	F:GO:0045735	F:nutrient reservoir activity
p0033	A0A1K0J4W5	Alpha-gliadin OS=Triticum aestivum OX=4565 GN=Gli-D2-11 PE=4 SV=1	0.0564576	18	2.67921	0.0153125	SpCw	0.308526	#N/A	A0A1K0J4W5	1	F:GO:0045735	F:nutrient reservoir activity
p0033	A0A1K0J4W5	Alpha-gliadin OS=Triticum aestivum OX=4565 GN=Gli-D2-11 PE=4 SV=1	0.000853717	9.00066	-12.3521	6.01249e-07	EiCw	-7.06356	#N/A	A0A1K0J4W5	1	F:GO:0045735	F:nutrient reservoir activity
p0034	G0YVZ4	High molecular weight glutenin 1Ax2.1 OS=Triticum monococcum subsp. monococcum OX=408188 GN=Glu-1Ax2.1 PE=3 SV=1	0.0143427	9.51767	-3.3302	0.00814411	EmDu	1.45208	#N/A	#N/A	1	F:GO:0045735	F:nutrient reservoir activity
p0034	G0YVZ4	High molecular weight glutenin 1Ax2.1 OS=Triticum monococcum subsp. monococcum OX=408188 GN=Glu-1Ax2.1 PE=3 SV=1	0.021672	9.00619	-19.6297	1.061e-08	EiDu	6.54388	#N/A	#N/A	1	F:GO:0045735	F:nutrient reservoir activity
p0034	G0YVZ4	High molecular weight glutenin 1Ax2.1 OS=Triticum monococcum subsp. monococcum OX=408188 GN=Glu-1Ax2.1 PE=3 SV=1	0.158263	18	-0.441983	0.663766	SpCw	-0.148457	#N/A	#N/A	1	F:GO:0045735	F:nutrient reservoir activity
p0034	G0YVZ4	High molecular weight glutenin 1Ax2.1 OS=Triticum monococcum subsp. monococcum OX=408188 GN=Glu-1Ax2.1 PE=3 SV=1	0.0406649	9.21507	19.1497	9.80461e-09	EiEm	5.09181	#N/A	#N/A	1	F:GO:0045735	F:nutrient reservoir activity
p0034	G0YVZ4	High molecular weight glutenin 1Ax2.1 OS=Triticum monococcum subsp. monococcum OX=408188 GN=Glu-1Ax2.1 PE=3 SV=1	0.0244915	9.04166	19.4029	1.11692e-08	EiSp	5.56097	#N/A	#N/A	1	F:GO:0045735	F:nutrient reservoir activity
p0034	G0YVZ4	High molecular weight glutenin 1Ax2.1 OS=Triticum monococcum subsp. monococcum OX=408188 GN=Glu-1Ax2.1 PE=3 SV=1	0.0272575	9.74355	-2.72198	0.021966	DuCw	-1.13137	#N/A	#N/A	1	F:GO:0045735	F:nutrient reservoir activity
p0034	G0YVZ4	High molecular weight glutenin 1Ax2.1 OS=Triticum monococcum subsp. monococcum OX=408188 GN=Glu-1Ax2.1 PE=3 SV=1	0.061304	18	1.35268	0.192906	EmSp	0.469162	#N/A	#N/A	1	F:GO:0045735	F:nutrient reservoir activity
p0034	G0YVZ4	High molecular weight glutenin 1Ax2.1 OS=Triticum monococcum subsp. monococcum OX=408188 GN=Glu-1Ax2.1 PE=3 SV=1	0.0330597	9.14961	19.2998	1.00329e-08	EiCw	5.41251	#N/A	#N/A	1	F:GO:0045735	F:nutrient reservoir activity
p0034	G0YVZ4	High molecular weight glutenin 1Ax2.1 OS=Triticum monococcum subsp. monococcum OX=408188 GN=Glu-1Ax2.1 PE=3 SV=1	0.480642	18	0.814872	0.425796	EmCw	0.320705	#N/A	#N/A	1	F:GO:0045735	F:nutrient reservoir activity
p0034	G0YVZ4	High molecular weight glutenin 1Ax2.1 OS=Triticum monococcum subsp. monococcum OX=408188 GN=Glu-1Ax2.1 PE=3 SV=1	0.307939	18	-4.02801	0.000789051	DuSp	-0.982914	#N/A	#N/A	1	F:GO:0045735	F:nutrient reservoir activity
p0035	C3VWS9	Dimeric alpha-amylase inhibitor OS=Triticum timopheevii subsp. araraticum OX=860351 GN=AAI PE=3 SV=1	0.867949	18	2.40662	0.0270566	EmDu	-0.388015	#N/A	#N/A	1	F:GO:0004867	F:serine-type endopeptidase inhibitor activity
p0035	C3VWS9	Dimeric alpha-amylase inhibitor OS=Triticum timopheevii subsp. araraticum OX=860351 GN=AAI PE=3 SV=1	0.0871183	18	12.3217	3.29234e-10	EiDu	-2.88704	#N/A	#N/A	1	F:GO:0004867	F:serine-type endopeptidase inhibitor activity
p0035	C3VWS9	Dimeric alpha-amylase inhibitor OS=Triticum timopheevii subsp. araraticum OX=860351 GN=AAI PE=3 SV=1	0.766733	18	2.99026	0.00784992	DuSp	0.471683	#N/A	#N/A	1	F:GO:0004867	F:serine-type endopeptidase inhibitor activity
p0035	C3VWS9	Dimeric alpha-amylase inhibitor OS=Triticum timopheevii subsp. araraticum OX=860351 GN=AAI PE=3 SV=1	0.0869262	18	3.01066	0.00750921	SpCw	0.549614	#N/A	#N/A	1	F:GO:0004867	F:serine-type endopeptidase inhibitor activity
p0035	C3VWS9	Dimeric alpha-amylase inhibitor OS=Triticum timopheevii subsp. araraticum OX=860351 GN=AAI PE=3 SV=1	0.918439	18	0.446701	0.660419	EmSp	0.0836685	#N/A	#N/A	1	F:GO:0004867	F:serine-type endopeptidase inhibitor activity
p0035	C3VWS9	Dimeric alpha-amylase inhibitor OS=Triticum timopheevii subsp. araraticum OX=860351 GN=AAI PE=3 SV=1	0.279474	18	-8.02156	2.35852e-07	EiCw	-1.86574	#N/A	#N/A	1	F:GO:0004867	F:serine-type endopeptidase inhibitor activity
p0035	C3VWS9	Dimeric alpha-amylase inhibitor OS=Triticum timopheevii subsp. araraticum OX=860351 GN=AAI PE=3 SV=1	0.00630348	10.7931	-8.6246	3.61629e-06	EiSp	-2.41536	#N/A	#N/A	1	F:GO:0004867	F:serine-type endopeptidase inhibitor activity
p0035	C3VWS9	Dimeric alpha-amylase inhibitor OS=Triticum timopheevii subsp. araraticum OX=860351 GN=AAI PE=3 SV=1	0.219281	18	3.32653	0.00375477	EmCw	0.633283	#N/A	#N/A	1	F:GO:0004867	F:serine-type endopeptidase inhibitor activity
p0035	C3VWS9	Dimeric alpha-amylase inhibitor OS=Triticum timopheevii subsp. araraticum OX=860351 GN=AAI PE=3 SV=1	0.0565992	18	-8.46646	1.08334e-07	EiEm	-2.49903	#N/A	#N/A	1	F:GO:0004867	F:serine-type endopeptidase inhibitor activity
p0035	C3VWS9	Dimeric alpha-amylase inhibitor OS=Triticum timopheevii subsp. araraticum OX=860351 GN=AAI PE=3 SV=1	0.300892	18	6.51259	4.01334e-06	DuCw	1.0213	#N/A	#N/A	1	F:GO:0004867	F:serine-type endopeptidase inhibitor activity
p0038	Q306F9	Alpha-gliadin Gli2-CN16-12 OS=Triticum aestivum OX=4565 PE=4 SV=1	0.049194	11.0482	2.04972	0.0648971	EmDu	-1.81259	3682;	Q306F9	1	F:GO:0045735	F:nutrient reservoir activity
p0038	Q306F9	Alpha-gliadin Gli2-CN16-12 OS=Triticum aestivum OX=4565 PE=4 SV=1	0.00122115	8.00122	3.00155	0.0170285	EiDu	-4.54189	3682;	Q306F9	1	F:GO:0045735	F:nutrient reservoir activity
p0038	Q306F9	Alpha-gliadin Gli2-CN16-12 OS=Triticum aestivum OX=4565 PE=4 SV=1	0.18718	16	-2.90596	0.0103126	SpCw	-0.559619	3682;	Q306F9	1	F:GO:0045735	F:nutrient reservoir activity
p0038	Q306F9	Alpha-gliadin Gli2-CN16-12 OS=Triticum aestivum OX=4565 PE=4 SV=1	0.507849	15	-3.88025	0.00147966	EmSp	-2.18825	3682;	Q306F9	1	F:GO:0045735	F:nutrient reservoir activity
p0038	Q306F9	Alpha-gliadin Gli2-CN16-12 OS=Triticum aestivum OX=4565 PE=4 SV=1	0.618981	17	-11.0287	3.61885e-09	EmCw	-2.74787	3682;	Q306F9	1	F:GO:0045735	F:nutrient reservoir activity
p0038	Q306F9	Alpha-gliadin Gli2-CN16-12 OS=Triticum aestivum OX=4565 PE=4 SV=1	0.00717721	8.53314	-2.81464	0.021287	DuCw	-0.935276	3682;	Q306F9	1	F:GO:0045735	F:nutrient reservoir activity
p0038	Q306F9	Alpha-gliadin Gli2-CN16-12 OS=Triticum aestivum OX=4565 PE=4 SV=1	0.112551	17	-1.80166	0.0893606	EiEm	-2.7293	3682;	Q306F9	1	F:GO:0045735	F:nutrient reservoir activity
p0038	Q306F9	Alpha-gliadin Gli2-CN16-12 OS=Triticum aestivum OX=4565 PE=4 SV=1	0.189999	15	-0.742349	0.469342	DuSp	-0.375657	3682;	Q306F9	1	F:GO:0045735	F:nutrient reservoir activity
p0038	Q306F9	Alpha-gliadin Gli2-CN16-12 OS=Triticum aestivum OX=4565 PE=4 SV=1	6.3269e-06	9.04122	-32.0948	1.25591e-10	EiCw	-5.47717	3682;	Q306F9	1	F:GO:0045735	F:nutrient reservoir activity
p0038	Q306F9	Alpha-gliadin Gli2-CN16-12 OS=Triticum aestivum OX=4565 PE=4 SV=1	0.0304694	7.00211	-5.53278	0.00087476	EiSp	-4.91755	3682;	Q306F9	1	F:GO:0045735	F:nutrient reservoir activity
p0040	A0A4Y5P868	High molecular weight glutenin y-type subunit OS=Triticum spelta OX=58933 PE=3 SV=1	0.0645014	15	12.9201	1.5649e-09	SpCw	2.4612	#N/A	#N/A	1	F:GO:0045735	F:nutrient reservoir activity
p0040	A0A4Y5P868	High molecular weight glutenin y-type subunit OS=Triticum spelta OX=58933 PE=3 SV=1	0.756615	15	1.91667	0.0745323	EmCw	1.10026	#N/A	#N/A	1	F:GO:0045735	F:nutrient reservoir activity
p0040	A0A4Y5P868	High molecular weight glutenin y-type subunit OS=Triticum spelta OX=58933 PE=3 SV=1	0.14391	18	-7.49094	6.17016e-07	EmSp	-1.36095	#N/A	#N/A	1	F:GO:0045735	F:nutrient reservoir activity
p0041	A5HMG2	HMW glutenin subunit 1By16 OS=Triticum aestivum OX=4565 PE=3 SV=1	0.655748	17	-1.28745	0.215189	SpCw	-0.682127	2898;	A5HMG2	1	F:GO:0045735	F:nutrient reservoir activity
p0041	A5HMG2	HMW glutenin subunit 1By16 OS=Triticum aestivum OX=4565 PE=3 SV=1	0.184299	17	-1.72761	0.102179	EmSp	-1.89096	2898;	A5HMG2	1	F:GO:0045735	F:nutrient reservoir activity
p0041	A5HMG2	HMW glutenin subunit 1By16 OS=Triticum aestivum OX=4565 PE=3 SV=1	0.19864	16	-4.3091	0.00054032	EmCw	-2.57309	2898;	A5HMG2	1	F:GO:0045735	F:nutrient reservoir activity
p0042	A0A2P1BXV6	Low molecular weight glutenin subunit BP4-20 OS=Triticum dicoccoides OX=85692 GN=GluB3-4 PE=4 SV=1	0.0242999	10.6485	5.33585	0.000266816	EmDu	-1.55858	#N/A	#N/A	1	F:GO:0045735	F:nutrient reservoir activity
p0042	A0A2P1BXV6	Low molecular weight glutenin subunit BP4-20 OS=Triticum dicoccoides OX=85692 GN=GluB3-4 PE=4 SV=1	0.035448	14.0461	-3.26912	0.00557472	EmSp	-0.778587	#N/A	#N/A	1	F:GO:0045735	F:nutrient reservoir activity
p0042	A0A2P1BXV6	Low molecular weight glutenin subunit BP4-20 OS=Triticum dicoccoides OX=85692 GN=GluB3-4 PE=4 SV=1	0.00296089	9.00078	8.40328	1.49034e-05	DuCw	7.73274	#N/A	#N/A	1	F:GO:0045735	F:nutrient reservoir activity
p0042	A0A2P1BXV6	Low molecular weight glutenin subunit BP4-20 OS=Triticum dicoccoides OX=85692 GN=GluB3-4 PE=4 SV=1	0.00241401	9.00848	9.29858	6.48958e-06	EmCw	6.17417	#N/A	#N/A	1	F:GO:0045735	F:nutrient reservoir activity
p0042	A0A2P1BXV6	Low molecular weight glutenin subunit BP4-20 OS=Triticum dicoccoides OX=85692 GN=GluB3-4 PE=4 SV=1	6.38729e-05	9.0026	8.88727	9.44619e-06	SpCw	6.95275	#N/A	#N/A	1	F:GO:0045735	F:nutrient reservoir activity
p0042	A0A2P1BXV6	Low molecular weight glutenin subunit BP4-20 OS=Triticum dicoccoides OX=85692 GN=GluB3-4 PE=4 SV=1	0.200093	18	3.09125	0.00629873	DuSp	0.77999	#N/A	#N/A	1	F:GO:0045735	F:nutrient reservoir activity
p0043	A0A455QTE1	Alpha-gliadin (Fragment) OS=Triticum aestivum OX=4565 PE=2 SV=1	0.00299125	11.4508	0.474556	0.644025	EmDu	-0.242395	#N/A	#N/A	1	F:GO:0045735	F:nutrient reservoir activity
p0043	A0A455QTE1	Alpha-gliadin (Fragment) OS=Triticum aestivum OX=4565 PE=2 SV=1	0.00234219	11.3008	-7.28991	1.34531e-05	EiDu	1.7513	#N/A	#N/A	1	F:GO:0045735	F:nutrient reservoir activity
p0043	A0A455QTE1	Alpha-gliadin (Fragment) OS=Triticum aestivum OX=4565 PE=2 SV=1	0.294337	15	4.44049	0.000476685	EmCw	2.11877	#N/A	#N/A	1	F:GO:0045735	F:nutrient reservoir activity
p0043	A0A455QTE1	Alpha-gliadin (Fragment) OS=Triticum aestivum OX=4565 PE=2 SV=1	0.000945662	9.6108	29.0521	1.09126e-10	EiSp	4.88706	#N/A	#N/A	1	F:GO:0045735	F:nutrient reservoir activity
p0043	A0A455QTE1	Alpha-gliadin (Fragment) OS=Triticum aestivum OX=4565 PE=2 SV=1	0.0579537	17	6.00621	1.41652e-05	EmSp	2.89336	#N/A	#N/A	1	F:GO:0045735	F:nutrient reservoir activity
p0043	A0A455QTE1	Alpha-gliadin (Fragment) OS=Triticum aestivum OX=4565 PE=2 SV=1	0.00125456	9.73206	2.58439	0.027769	DuCw	2.36116	#N/A	#N/A	1	F:GO:0045735	F:nutrient reservoir activity
p0043	A0A455QTE1	Alpha-gliadin (Fragment) OS=Triticum aestivum OX=4565 PE=2 SV=1	8.83847e-05	9.07964	2.89546	0.0175682	DuSp	3.13576	#N/A	#N/A	1	F:GO:0045735	F:nutrient reservoir activity
p0043	A0A455QTE1	Alpha-gliadin (Fragment) OS=Triticum aestivum OX=4565 PE=2 SV=1	0.721308	18	15.9245	4.71915e-12	EiEm	1.99369	#N/A	#N/A	1	F:GO:0045735	F:nutrient reservoir activity
p0043	A0A455QTE1	Alpha-gliadin (Fragment) OS=Triticum aestivum OX=4565 PE=2 SV=1	0.0543578	15	22.2747	6.5896e-13	EiCw	4.11246	#N/A	#N/A	1	F:GO:0045735	F:nutrient reservoir activity
p0043	A0A455QTE1	Alpha-gliadin (Fragment) OS=Triticum aestivum OX=4565 PE=2 SV=1	0.199743	14	-1.37332	0.191249	SpCw	-0.774595	#N/A	#N/A	1	F:GO:0045735	F:nutrient reservoir activity
p0044	P01084	Alpha-amylase inhibitor 0.53 OS=Triticum aestivum OX=4565 PE=1 SV=1	0.51297	18	-0.699276	0.493317	EmDu	0.046128	8186;	P01084	1	F:GO:0004867	F:serine-type endopeptidase inhibitor activity
p0044	P01084	Alpha-amylase inhibitor 0.53 OS=Triticum aestivum OX=4565 PE=1 SV=1	0.0236725	9.04963	24.8577	1.21853e-09	EiDu	-6.95384	8186;	P01084	1	F:GO:0004867	F:serine-type endopeptidase inhibitor activity
p0044	P01084	Alpha-amylase inhibitor 0.53 OS=Triticum aestivum OX=4565 PE=1 SV=1	0.962247	18	7.83435	3.29722e-07	DuSp	0.764414	8186;	P01084	1	F:GO:0004867	F:serine-type endopeptidase inhibitor activity
p0044	P01084	Alpha-amylase inhibitor 0.53 OS=Triticum aestivum OX=4565 PE=1 SV=1	0.00493586	9.06745	-16.9552	3.5477e-08	EiSp	-6.18942	8186;	P01084	1	F:GO:0004867	F:serine-type endopeptidase inhibitor activity
p0044	P01084	Alpha-amylase inhibitor 0.53 OS=Triticum aestivum OX=4565 PE=1 SV=1	0.184201	18	11.5276	9.60732e-10	DuCw	0.978408	8186;	P01084	1	F:GO:0004867	F:serine-type endopeptidase inhibitor activity
p0044	P01084	Alpha-amylase inhibitor 0.53 OS=Triticum aestivum OX=4565 PE=1 SV=1	0.393199	18	10.642	3.39955e-09	EmSp	0.810542	8186;	P01084	1	F:GO:0004867	F:serine-type endopeptidase inhibitor activity
p0044	P01084	Alpha-amylase inhibitor 0.53 OS=Triticum aestivum OX=4565 PE=1 SV=1	0.000989028	9.13802	-42.7154	7.7708e-12	EiEm	-6.99997	8186;	P01084	1	F:GO:0004867	F:serine-type endopeptidase inhibitor activity
p0044	P01084	Alpha-amylase inhibitor 0.53 OS=Triticum aestivum OX=4565 PE=1 SV=1	0.203578	18	18.4698	3.78831e-13	EmCw	1.02454	8186;	P01084	1	F:GO:0004867	F:serine-type endopeptidase inhibitor activity
p0044	P01084	Alpha-amylase inhibitor 0.53 OS=Triticum aestivum OX=4565 PE=1 SV=1	0.0907803	18	2.16477	0.0440893	SpCw	0.213994	8186;	P01084	1	F:GO:0004867	F:serine-type endopeptidase inhibitor activity
p0044	P01084	Alpha-amylase inhibitor 0.53 OS=Triticum aestivum OX=4565 PE=1 SV=1	0.00136054	9.33202	-32.1465	7.08022e-11	EiCw	-5.97543	8186;	P01084	1	F:GO:0004867	F:serine-type endopeptidase inhibitor activity
p0045	D2TGC2	Putative alpha-amylase inhibitor CM2 (Fragment) OS=Triticum aestivum OX=4565 GN=wtai-CM2 PE=2 SV=1	0.0195553	6.00365	11.1723	3.0556e-05	EiDu	-6.72324	8188;8190;	D2TGC2	1	F:GO:0004867	F:serine-type endopeptidase inhibitor activity
p0045	D2TGC2	Putative alpha-amylase inhibitor CM2 (Fragment) OS=Triticum aestivum OX=4565 GN=wtai-CM2 PE=2 SV=1	0.336039	15	2.07653	0.0554466	DuCw	0.306651	8188;8190;	D2TGC2	1	F:GO:0004867	F:serine-type endopeptidase inhibitor activity
p0045	D2TGC2	Putative alpha-amylase inhibitor CM2 (Fragment) OS=Triticum aestivum OX=4565 GN=wtai-CM2 PE=2 SV=1	0.00252963	9.01986	-17.15	3.41605e-08	EiCw	-6.41659	8188;8190;	D2TGC2	1	F:GO:0004867	F:serine-type endopeptidase inhibitor activity
p0045	D2TGC2	Putative alpha-amylase inhibitor CM2 (Fragment) OS=Triticum aestivum OX=4565 GN=wtai-CM2 PE=2 SV=1	0.469968	18	-1.31168	0.206113	SpCw	-0.183679	8188;8190;	D2TGC2	1	F:GO:0004867	F:serine-type endopeptidase inhibitor activity
p0045	D2TGC2	Putative alpha-amylase inhibitor CM2 (Fragment) OS=Triticum aestivum OX=4565 GN=wtai-CM2 PE=2 SV=1	0.000610459	9.01321	-12.2949	6.17643e-07	EiSp	-6.23291	8188;8190;	D2TGC2	1	F:GO:0004867	F:serine-type endopeptidase inhibitor activity
p0045	D2TGC2	Putative alpha-amylase inhibitor CM2 (Fragment) OS=Triticum aestivum OX=4565 GN=wtai-CM2 PE=2 SV=1	0.5872	15	2.86766	0.0117393	DuSp	0.49033	8188;8190;	D2TGC2	1	F:GO:0004867	F:serine-type endopeptidase inhibitor activity
p0046	P04724	Alpha/beta-gliadin A-IV OS=Triticum aestivum OX=4565 PE=2 SV=1	0.0403403	13.2071	2.40839	0.0313183	EmDu	-1.87311	#N/A	P04724	1	F:GO:0045735	F:nutrient reservoir activity
p0046	P04724	Alpha/beta-gliadin A-IV OS=Triticum aestivum OX=4565 PE=2 SV=1	0.000488235	9.00177	3.55799	0.00613661	EiDu	-4.60241	#N/A	P04724	1	F:GO:0045735	F:nutrient reservoir activity
p0046	P04724	Alpha/beta-gliadin A-IV OS=Triticum aestivum OX=4565 PE=2 SV=1	0.755965	17	-12.0999	8.86294e-10	EmCw	-2.89595	#N/A	P04724	1	F:GO:0045735	F:nutrient reservoir activity
p0046	P04724	Alpha/beta-gliadin A-IV OS=Triticum aestivum OX=4565 PE=2 SV=1	0.0056352	10.0134	-3.72561	0.00392963	DuCw	-1.02284	#N/A	P04724	1	F:GO:0045735	F:nutrient reservoir activity
p0046	P04724	Alpha/beta-gliadin A-IV OS=Triticum aestivum OX=4565 PE=2 SV=1	0.0778246	17	-5.35282	5.2736e-05	EiSp	-5.5306	#N/A	P04724	1	F:GO:0045735	F:nutrient reservoir activity
p0046	P04724	Alpha/beta-gliadin A-IV OS=Triticum aestivum OX=4565 PE=2 SV=1	0.86273	17	-2.00832	0.0607694	DuSp	-0.928191	#N/A	P04724	1	F:GO:0045735	F:nutrient reservoir activity
p0046	P04724	Alpha/beta-gliadin A-IV OS=Triticum aestivum OX=4565 PE=2 SV=1	2.32995e-06	9.03128	-31.058	1.718e-10	EiCw	-5.62525	#N/A	P04724	1	F:GO:0045735	F:nutrient reservoir activity
p0046	P04724	Alpha/beta-gliadin A-IV OS=Triticum aestivum OX=4565 PE=2 SV=1	0.112551	17	-1.80166	0.0893606	EiEm	-2.7293	#N/A	P04724	1	F:GO:0045735	F:nutrient reservoir activity
p0046	P04724	Alpha/beta-gliadin A-IV OS=Triticum aestivum OX=4565 PE=2 SV=1	0.292853	16	-4.15622	0.000743589	EmSp	-2.8013	#N/A	P04724	1	F:GO:0045735	F:nutrient reservoir activity
p0046	P04724	Alpha/beta-gliadin A-IV OS=Triticum aestivum OX=4565 PE=2 SV=1	0.19397	17	-0.364164	0.720226	SpCw	-0.0946517	#N/A	P04724	1	F:GO:0045735	F:nutrient reservoir activity
p0047	A0A3B6SU01	Chitinase OS=Triticum aestivum OX=4565 PE=4 SV=1	0.209897	18	-3.49773	0.00256963	EmDu	0.41549	#N/A	#N/A	4	P:GO:0005975; P:GO:0006032; P:GO:0016998; F:GO:0004568	P:carbohydrate metabolic process; P:chitin catabolic process; P:cell wall macromolecule catabolic process; F:chitinase activity
p0047	A0A3B6SU01	Chitinase OS=Triticum aestivum OX=4565 PE=4 SV=1	0.865037	18	6.89375	1.90538e-06	EiDu	-0.926996	#N/A	#N/A	4	P:GO:0005975; P:GO:0006032; P:GO:0016998; F:GO:0004568	P:carbohydrate metabolic process; P:chitin catabolic process; P:cell wall macromolecule catabolic process; F:chitinase activity
p0047	A0A3B6SU01	Chitinase OS=Triticum aestivum OX=4565 PE=4 SV=1	0.454682	18	-3.2771	0.00418763	EiCw	-0.471739	#N/A	#N/A	4	P:GO:0005975; P:GO:0006032; P:GO:0016998; F:GO:0004568	P:carbohydrate metabolic process; P:chitin catabolic process; P:cell wall macromolecule catabolic process; F:chitinase activity
p0047	A0A3B6SU01	Chitinase OS=Triticum aestivum OX=4565 PE=4 SV=1	0.609889	18	4.64798	0.000200016	DuCw	0.455256	#N/A	#N/A	4	P:GO:0005975; P:GO:0006032; P:GO:0016998; F:GO:0004568	P:carbohydrate metabolic process; P:chitin catabolic process; P:cell wall macromolecule catabolic process; F:chitinase activity
p0047	A0A3B6SU01	Chitinase OS=Triticum aestivum OX=4565 PE=4 SV=1	0.244708	18	-8.2582	1.55437e-07	EiEm	-1.34249	#N/A	#N/A	4	P:GO:0005975; P:GO:0006032; P:GO:0016998; F:GO:0004568	P:carbohydrate metabolic process; P:chitin catabolic process; P:cell wall macromolecule catabolic process; F:chitinase activity
p0047	A0A3B6SU01	Chitinase OS=Triticum aestivum OX=4565 PE=4 SV=1	0.135126	18	7.5699	5.33483e-07	DuSp	0.709704	#N/A	#N/A	4	P:GO:0005975; P:GO:0006032; P:GO:0016998; F:GO:0004568	P:carbohydrate metabolic process; P:chitin catabolic process; P:cell wall macromolecule catabolic process; F:chitinase activity
p0047	A0A3B6SU01	Chitinase OS=Triticum aestivum OX=4565 PE=4 SV=1	0.021662	10.2895	8.35475	6.68376e-06	EmSp	1.12519	#N/A	#N/A	4	P:GO:0005975; P:GO:0006032; P:GO:0016998; F:GO:0004568	P:carbohydrate metabolic process; P:chitin catabolic process; P:cell wall macromolecule catabolic process; F:chitinase activity
p0047	A0A3B6SU01	Chitinase OS=Triticum aestivum OX=4565 PE=4 SV=1	0.0901041	18	6.66213	2.98921e-06	EmCw	0.870747	#N/A	#N/A	4	P:GO:0005975; P:GO:0006032; P:GO:0016998; F:GO:0004568	P:carbohydrate metabolic process; P:chitin catabolic process; P:cell wall macromolecule catabolic process; F:chitinase activity
p0047	A0A3B6SU01	Chitinase OS=Triticum aestivum OX=4565 PE=4 SV=1	0.162033	18	-2.81162	0.0115455	SpCw	-0.254448	#N/A	#N/A	4	P:GO:0005975; P:GO:0006032; P:GO:0016998; F:GO:0004568	P:carbohydrate metabolic process; P:chitin catabolic process; P:cell wall macromolecule catabolic process; F:chitinase activity
p0047	A0A3B6SU01	Chitinase OS=Triticum aestivum OX=4565 PE=4 SV=1	0.0733261	18	-1.53597	0.141938	EiSp	-0.217291	#N/A	#N/A	4	P:GO:0005975; P:GO:0006032; P:GO:0016998; F:GO:0004568	P:carbohydrate metabolic process; P:chitin catabolic process; P:cell wall macromolecule catabolic process; F:chitinase activity
p0048	M4QAZ4	Phosphopyruvate hydratase OS=Triticum aestivum OX=4565 PE=2 SV=1	0.00443635	11.4759	-3.24432	0.00741887	EiDu	1.14527	#N/A	#N/A	4	P:GO:0006096; F:GO:0000287; F:GO:0004634; C:GO:0000015	P:glycolytic process; F:magnesium ion binding; F:phosphopyruvate hydratase activity; C:phosphopyruvate hydratase complex
p0048	M4QAZ4	Phosphopyruvate hydratase OS=Triticum aestivum OX=4565 PE=2 SV=1	0.182944	18	2.6607	0.0159246	DuCw	0.684179	#N/A	#N/A	4	P:GO:0006096; F:GO:0000287; F:GO:0004634; C:GO:0000015	P:glycolytic process; F:magnesium ion binding; F:phosphopyruvate hydratase activity; C:phosphopyruvate hydratase complex
p0048	M4QAZ4	Phosphopyruvate hydratase OS=Triticum aestivum OX=4565 PE=2 SV=1	0.000289448	9.43847	4.48955	0.00134196	EiCw	1.82944	#N/A	#N/A	4	P:GO:0006096; F:GO:0000287; F:GO:0004634; C:GO:0000015	P:glycolytic process; F:magnesium ion binding; F:phosphopyruvate hydratase activity; C:phosphopyruvate hydratase complex
p0048	M4QAZ4	Phosphopyruvate hydratase OS=Triticum aestivum OX=4565 PE=2 SV=1	0.290257	17	2.24529	0.0383388	SpCw	0.446925	#N/A	#N/A	4	P:GO:0006096; F:GO:0000287; F:GO:0004634; C:GO:0000015	P:glycolytic process; F:magnesium ion binding; F:phosphopyruvate hydratase activity; C:phosphopyruvate hydratase complex
p0048	M4QAZ4	Phosphopyruvate hydratase OS=Triticum aestivum OX=4565 PE=2 SV=1	0.00143916	10.1092	3.78215	0.00352084	EiSp	1.38252	#N/A	#N/A	4	P:GO:0006096; F:GO:0000287; F:GO:0004634; C:GO:0000015	P:glycolytic process; F:magnesium ion binding; F:phosphopyruvate hydratase activity; C:phosphopyruvate hydratase complex
p0048	M4QAZ4	Phosphopyruvate hydratase OS=Triticum aestivum OX=4565 PE=2 SV=1	0.521104	17	0.940815	0.359977	DuSp	0.237254	#N/A	#N/A	4	P:GO:0006096; F:GO:0000287; F:GO:0004634; C:GO:0000015	P:glycolytic process; F:magnesium ion binding; F:phosphopyruvate hydratase activity; C:phosphopyruvate hydratase complex
p0049	A5JTR1	Alpha-gliadin Gli-Ts2 OS=Triticum sphaerococcum OX=77604 PE=4 SV=1	0.0238797	8.00011	2.53207	0.0351416	EiDu	-5.97799	#N/A	#N/A	1	F:GO:0045735	F:nutrient reservoir activity
p0049	A5JTR1	Alpha-gliadin Gli-Ts2 OS=Triticum sphaerococcum OX=77604 PE=4 SV=1	0.00404136	9.00368	-7.28329	4.63714e-05	EiSp	-5.08958	#N/A	#N/A	1	F:GO:0045735	F:nutrient reservoir activity
p0049	A5JTR1	Alpha-gliadin Gli-Ts2 OS=Triticum sphaerococcum OX=77604 PE=4 SV=1	0.613489	16	-0.673841	0.51003	SpCw	-0.185188	#N/A	#N/A	1	F:GO:0045735	F:nutrient reservoir activity
p0049	A5JTR1	Alpha-gliadin Gli-Ts2 OS=Triticum sphaerococcum OX=77604 PE=4 SV=1	0.0686411	17	1.22509	0.237246	DuSp	0.888407	#N/A	#N/A	1	F:GO:0045735	F:nutrient reservoir activity
p0049	A5JTR1	Alpha-gliadin Gli-Ts2 OS=Triticum sphaerococcum OX=77604 PE=4 SV=1	0.0857922	15	0.916087	0.374115	DuCw	0.703219	#N/A	#N/A	1	F:GO:0045735	F:nutrient reservoir activity
p0049	A5JTR1	Alpha-gliadin Gli-Ts2 OS=Triticum sphaerococcum OX=77604 PE=4 SV=1	0.0860407	16	-8.06815	4.96667e-07	EiCw	-5.27477	#N/A	#N/A	1	F:GO:0045735	F:nutrient reservoir activity
p0050	A0A0A7AA38	Grain softness protein (Fragment) OS=Triticum aestivum OX=4565 GN=Gsp-1A PE=4 SV=1	0.0278036	9.71748	1.73308	0.114631	EmDu	-0.389192	#N/A	A0A0A7AA38	1	F:GO:0045735	F:nutrient reservoir activity
p0050	A0A0A7AA38	Grain softness protein (Fragment) OS=Triticum aestivum OX=4565 GN=Gsp-1A PE=4 SV=1	0.00488387	10.4342	6.05098	0.00010347	SpCw	0.949102	#N/A	A0A0A7AA38	1	F:GO:0045735	F:nutrient reservoir activity
p0050	A0A0A7AA38	Grain softness protein (Fragment) OS=Triticum aestivum OX=4565 GN=Gsp-1A PE=4 SV=1	0.13269	18	2.85136	0.0106006	EmCw	1.10939	#N/A	A0A0A7AA38	1	F:GO:0045735	F:nutrient reservoir activity
p0050	A0A0A7AA38	Grain softness protein (Fragment) OS=Triticum aestivum OX=4565 GN=Gsp-1A PE=4 SV=1	0.0322049	13.3913	10.9881	4.46498e-08	DuCw	1.49858	#N/A	A0A0A7AA38	1	F:GO:0045735	F:nutrient reservoir activity
p0050	A0A0A7AA38	Grain softness protein (Fragment) OS=Triticum aestivum OX=4565 GN=Gsp-1A PE=4 SV=1	0.445803	18	10.361	5.1605e-09	DuSp	0.549483	#N/A	A0A0A7AA38	1	F:GO:0045735	F:nutrient reservoir activity
p0050	A0A0A7AA38	Grain softness protein (Fragment) OS=Triticum aestivum OX=4565 GN=Gsp-1A PE=4 SV=1	0.0187171	9.22117	0.596503	0.565194	EmSp	0.16029	#N/A	A0A0A7AA38	1	F:GO:0045735	F:nutrient reservoir activity
p0051	Q4Z8L7	Chitinase OS=Triticum aestivum OX=4565 PE=4 SV=1	0.348193	18	0.952428	0.353495	EmDu	-0.138458	#N/A	#N/A	4	P:GO:0005975; P:GO:0006032; P:GO:0016998; F:GO:0004568	P:carbohydrate metabolic process; P:chitin catabolic process; P:cell wall macromolecule catabolic process; F:chitinase activity
p0051	Q4Z8L7	Chitinase OS=Triticum aestivum OX=4565 PE=4 SV=1	0.572913	18	-3.80752	0.0012896	EiDu	0.460267	#N/A	#N/A	4	P:GO:0005975; P:GO:0006032; P:GO:0016998; F:GO:0004568	P:carbohydrate metabolic process; P:chitin catabolic process; P:cell wall macromolecule catabolic process; F:chitinase activity
p0051	Q4Z8L7	Chitinase OS=Triticum aestivum OX=4565 PE=4 SV=1	0.525333	18	2.99716	0.00773301	EiCw	0.222032	#N/A	#N/A	4	P:GO:0005975; P:GO:0006032; P:GO:0016998; F:GO:0004568	P:carbohydrate metabolic process; P:chitin catabolic process; P:cell wall macromolecule catabolic process; F:chitinase activity
p0051	Q4Z8L7	Chitinase OS=Triticum aestivum OX=4565 PE=4 SV=1	0.676952	18	-3.63968	0.00187421	SpCw	-0.376888	#N/A	#N/A	4	P:GO:0005975; P:GO:0006032; P:GO:0016998; F:GO:0004568	P:carbohydrate metabolic process; P:chitin catabolic process; P:cell wall macromolecule catabolic process; F:chitinase activity
p0051	Q4Z8L7	Chitinase OS=Triticum aestivum OX=4565 PE=4 SV=1	0.590116	18	0.873476	0.393908	DuSp	0.138653	#N/A	#N/A	4	P:GO:0005975; P:GO:0006032; P:GO:0016998; F:GO:0004568	P:carbohydrate metabolic process; P:chitin catabolic process; P:cell wall macromolecule catabolic process; F:chitinase activity
p0051	Q4Z8L7	Chitinase OS=Triticum aestivum OX=4565 PE=4 SV=1	0.964374	18	-4.41021	0.000337751	EmCw	-0.376693	#N/A	#N/A	4	P:GO:0005975; P:GO:0006032; P:GO:0016998; F:GO:0004568	P:carbohydrate metabolic process; P:chitin catabolic process; P:cell wall macromolecule catabolic process; F:chitinase activity
p0051	Q4Z8L7	Chitinase OS=Triticum aestivum OX=4565 PE=4 SV=1	0.324353	18	-1.93742	0.0685476	DuCw	-0.238235	#N/A	#N/A	4	P:GO:0005975; P:GO:0006032; P:GO:0016998; F:GO:0004568	P:carbohydrate metabolic process; P:chitin catabolic process; P:cell wall macromolecule catabolic process; F:chitinase activity
p0051	Q4Z8L7	Chitinase OS=Triticum aestivum OX=4565 PE=4 SV=1	0.570598	18	6.65518	3.03022e-06	EiEm	0.598725	#N/A	#N/A	4	P:GO:0005975; P:GO:0006032; P:GO:0016998; F:GO:0004568	P:carbohydrate metabolic process; P:chitin catabolic process; P:cell wall macromolecule catabolic process; F:chitinase activity
p0051	Q4Z8L7	Chitinase OS=Triticum aestivum OX=4565 PE=4 SV=1	0.686096	18	0.00156173	0.998771	EmSp	0.000195204	#N/A	#N/A	4	P:GO:0005975; P:GO:0006032; P:GO:0016998; F:GO:0004568	P:carbohydrate metabolic process; P:chitin catabolic process; P:cell wall macromolecule catabolic process; F:chitinase activity
p0051	Q4Z8L7	Chitinase OS=Triticum aestivum OX=4565 PE=4 SV=1	0.958677	18	5.70877	2.05731e-05	EiSp	0.59892	#N/A	#N/A	4	P:GO:0005975; P:GO:0006032; P:GO:0016998; F:GO:0004568	P:carbohydrate metabolic process; P:chitin catabolic process; P:cell wall macromolecule catabolic process; F:chitinase activity
p0052	A0A2P1E356	High molecular weight glutenin subunit 1Ay OS=Triticum urartu OX=4572 GN=Glu-1Ay PE=3 SV=1	0.589119	18	4.82647	0.000135353	EmDu	-1.11869	#N/A	#N/A	1	F:GO:0045735	F:nutrient reservoir activity
p0052	A0A2P1E356	High molecular weight glutenin subunit 1Ay OS=Triticum urartu OX=4572 GN=Glu-1Ay PE=3 SV=1	0.00303707	9.39384	-6.51416	9.02557e-05	SpCw	-3.47786	#N/A	#N/A	1	F:GO:0045735	F:nutrient reservoir activity
p0052	A0A2P1E356	High molecular weight glutenin subunit 1Ay OS=Triticum urartu OX=4572 GN=Glu-1Ay PE=3 SV=1	0.133059	18	-3.78755	0.00134828	EmCw	-1.31477	#N/A	#N/A	1	F:GO:0045735	F:nutrient reservoir activity
p0052	A0A2P1E356	High molecular weight glutenin subunit 1Ay OS=Triticum urartu OX=4572 GN=Glu-1Ay PE=3 SV=1	0.0316708	12.3578	-0.841528	0.41604	DuCw	-0.196074	#N/A	#N/A	1	F:GO:0045735	F:nutrient reservoir activity
p0052	A0A2P1E356	High molecular weight glutenin subunit 1Ay OS=Triticum urartu OX=4572 GN=Glu-1Ay PE=3 SV=1	0.0169532	10.9768	12.2055	9.97717e-08	DuSp	3.28179	#N/A	#N/A	1	F:GO:0045735	F:nutrient reservoir activity
p0052	A0A2P1E356	High molecular weight glutenin subunit 1Ay OS=Triticum urartu OX=4572 GN=Glu-1Ay PE=3 SV=1	0.0569449	16	3.55825	0.00262047	EmSp	2.1631	#N/A	#N/A	1	F:GO:0045735	F:nutrient reservoir activity
p0053	A0A3B6RP58	Chitinase OS=Triticum aestivum OX=4565 PE=4 SV=1	0.256436	18	-8.90803	5.1306e-08	EmDu	1.93623	#N/A	#N/A	5	P:GO:0005975; P:GO:0006032; P:GO:0016998; F:GO:0004568; F:GO:0008061	P:carbohydrate metabolic process; P:chitin catabolic process; P:cell wall macromolecule catabolic process; F:chitinase activity; F:chitin binding
p0053	A0A3B6RP58	Chitinase OS=Triticum aestivum OX=4565 PE=4 SV=1	0.255093	18	2.8154	0.0114522	EiDu	-0.998162	#N/A	#N/A	5	P:GO:0005975; P:GO:0006032; P:GO:0016998; F:GO:0004568; F:GO:0008061	P:carbohydrate metabolic process; P:chitin catabolic process; P:cell wall macromolecule catabolic process; F:chitinase activity; F:chitin binding
p0053	A0A3B6RP58	Chitinase OS=Triticum aestivum OX=4565 PE=4 SV=1	0.848346	18	-4.50654	0.000273031	SpCw	-1.21037	#N/A	#N/A	5	P:GO:0005975; P:GO:0006032; P:GO:0016998; F:GO:0004568; F:GO:0008061	P:carbohydrate metabolic process; P:chitin catabolic process; P:cell wall macromolecule catabolic process; F:chitinase activity; F:chitin binding
p0053	A0A3B6RP58	Chitinase OS=Triticum aestivum OX=4565 PE=4 SV=1	0.365308	18	-6.43921	4.64266e-06	EiCw	-1.88015	#N/A	#N/A	5	P:GO:0005975; P:GO:0006032; P:GO:0016998; F:GO:0004568; F:GO:0008061	P:carbohydrate metabolic process; P:chitin catabolic process; P:cell wall macromolecule catabolic process; F:chitinase activity; F:chitin binding
p0053	A0A3B6RP58	Chitinase OS=Triticum aestivum OX=4565 PE=4 SV=1	0.996664	18	-3.70145	0.00163339	DuCw	-0.881993	#N/A	#N/A	5	P:GO:0005975; P:GO:0006032; P:GO:0016998; F:GO:0004568; F:GO:0008061	P:carbohydrate metabolic process; P:chitin catabolic process; P:cell wall macromolecule catabolic process; F:chitinase activity; F:chitin binding
p0053	A0A3B6RP58	Chitinase OS=Triticum aestivum OX=4565 PE=4 SV=1	0.211257	18	-1.61551	0.123592	EiSp	-0.669781	#N/A	#N/A	5	P:GO:0005975; P:GO:0006032; P:GO:0016998; F:GO:0004568; F:GO:0008061	P:carbohydrate metabolic process; P:chitin catabolic process; P:cell wall macromolecule catabolic process; F:chitinase activity; F:chitin binding
p0053	A0A3B6RP58	Chitinase OS=Triticum aestivum OX=4565 PE=4 SV=1	0.342702	18	9.45309	2.10709e-08	EmSp	2.26461	#N/A	#N/A	5	P:GO:0005975; P:GO:0006032; P:GO:0016998; F:GO:0004568; F:GO:0008061	P:carbohydrate metabolic process; P:chitin catabolic process; P:cell wall macromolecule catabolic process; F:chitinase activity; F:chitin binding
p0053	A0A3B6RP58	Chitinase OS=Triticum aestivum OX=4565 PE=4 SV=1	0.0724662	18	-10.9484	2.17651e-09	EiEm	-2.9344	#N/A	#N/A	5	P:GO:0005975; P:GO:0006032; P:GO:0016998; F:GO:0004568; F:GO:0008061	P:carbohydrate metabolic process; P:chitin catabolic process; P:cell wall macromolecule catabolic process; F:chitinase activity; F:chitin binding
p0053	A0A3B6RP58	Chitinase OS=Triticum aestivum OX=4565 PE=4 SV=1	0.821554	18	0.994146	0.333329	DuSp	0.32838	#N/A	#N/A	5	P:GO:0005975; P:GO:0006032; P:GO:0016998; F:GO:0004568; F:GO:0008061	P:carbohydrate metabolic process; P:chitin catabolic process; P:cell wall macromolecule catabolic process; F:chitinase activity; F:chitin binding
p0053	A0A3B6RP58	Chitinase OS=Triticum aestivum OX=4565 PE=4 SV=1	0.300182	18	5.91	1.35581e-05	EmCw	1.05424	#N/A	#N/A	5	P:GO:0005975; P:GO:0006032; P:GO:0016998; F:GO:0004568; F:GO:0008061	P:carbohydrate metabolic process; P:chitin catabolic process; P:cell wall macromolecule catabolic process; F:chitinase activity; F:chitin binding
p0054	Q4W0V7	Alpha-amylase inhibitor 0.19 (Fragment) OS=Triticum aestivum OX=4565 GN=0.19 PE=2 SV=1	0.455084	17	3.04162	0.00736997	EiDu	-1.25136	8186;8187;	Q4W0V7	1	F:GO:0004867	F:serine-type endopeptidase inhibitor activity
p0054	Q4W0V7	Alpha-amylase inhibitor 0.19 (Fragment) OS=Triticum aestivum OX=4565 GN=0.19 PE=2 SV=1	0.0583956	17	-41.8755	1.35548e-18	EiCw	-6.13392	8186;8187;	Q4W0V7	1	F:GO:0004867	F:serine-type endopeptidase inhibitor activity
p0054	Q4W0V7	Alpha-amylase inhibitor 0.19 (Fragment) OS=Triticum aestivum OX=4565 GN=0.19 PE=2 SV=1	0.072681	18	-42.7521	1.48626e-19	DuCw	-4.88256	8186;8187;	Q4W0V7	1	F:GO:0004867	F:serine-type endopeptidase inhibitor activity
p0054	Q4W0V7	Alpha-amylase inhibitor 0.19 (Fragment) OS=Triticum aestivum OX=4565 GN=0.19 PE=2 SV=1	0.728925	18	-2.72536	0.0138825	SpCw	-0.13408	8186;8187;	Q4W0V7	1	F:GO:0004867	F:serine-type endopeptidase inhibitor activity
p0054	Q4W0V7	Alpha-amylase inhibitor 0.19 (Fragment) OS=Triticum aestivum OX=4565 GN=0.19 PE=2 SV=1	0.0160009	9.43936	-36.93	1.57196e-11	EiSp	-5.99984	8186;8187;	Q4W0V7	1	F:GO:0004867	F:serine-type endopeptidase inhibitor activity
p0054	Q4W0V7	Alpha-amylase inhibitor 0.19 (Fragment) OS=Triticum aestivum OX=4565 GN=0.19 PE=2 SV=1	0.0198854	9.81449	-35.758	1.00418e-11	DuSp	-4.74848	8186;8187;	Q4W0V7	1	F:GO:0004867	F:serine-type endopeptidase inhibitor activity
p0056	A0A5B9BZN2	High molecular weight glutenin x-type subunit 1Bx6.1 OS=Triticum spelta OX=58933 PE=3 SV=1	0.836966	12	-2.00604	0.0679316	SpCw	-0.397964	#N/A	#N/A	1	F:GO:0045735	F:nutrient reservoir activity
p0056	A0A5B9BZN2	High molecular weight glutenin x-type subunit 1Bx6.1 OS=Triticum spelta OX=58933 PE=3 SV=1	0.180959	12	-9.96417	3.72289e-07	EmCw	-3.53891	#N/A	#N/A	1	F:GO:0045735	F:nutrient reservoir activity
p0056	A0A5B9BZN2	High molecular weight glutenin x-type subunit 1Bx6.1 OS=Triticum spelta OX=58933 PE=3 SV=1	0.138826	18	-9.21951	3.07208e-08	EmSp	-3.14094	#N/A	#N/A	1	F:GO:0045735	F:nutrient reservoir activity
p0057	A0A1B0Z3C8	Glutenin OS=Triticum aestivum OX=4565 GN=Glu1Bx6 PE=2 SV=1	0.00224627	8.03087	-4.4935	0.00199996	EmCw	-3.89793	#N/A	#N/A	1	F:GO:0045735	F:nutrient reservoir activity
p0057	A0A1B0Z3C8	Glutenin OS=Triticum aestivum OX=4565 GN=Glu1Bx6 PE=2 SV=1	0.524981	17	-0.0472194	0.962889	DuCw	-0.0202085	#N/A	#N/A	1	F:GO:0045735	F:nutrient reservoir activity
p0058	A0A3G4ZJR3	High-molecular-weight glutenin subunit 1Bx14.1 OS=Triticum aestivum OX=4565 GN=Glu-1B PE=3 SV=1	0.92677	18	-6.94126	1.7388e-06	EmDu	1.85432	#N/A	#N/A	1	F:GO:0045735	F:nutrient reservoir activity
p0058	A0A3G4ZJR3	High-molecular-weight glutenin subunit 1Bx14.1 OS=Triticum aestivum OX=4565 GN=Glu-1B PE=3 SV=1	6.47754e-05	9.01953	4.2405	0.00216211	EiDu	-5.03587	#N/A	#N/A	1	F:GO:0045735	F:nutrient reservoir activity
p0058	A0A3G4ZJR3	High-molecular-weight glutenin subunit 1Bx14.1 OS=Triticum aestivum OX=4565 GN=Glu-1B PE=3 SV=1	0.00140723	11.5562	-0.68229	0.508501	DuSp	-0.222595	#N/A	#N/A	1	F:GO:0045735	F:nutrient reservoir activity
p0058	A0A3G4ZJR3	High-molecular-weight glutenin subunit 1Bx14.1 OS=Triticum aestivum OX=4565 GN=Glu-1B PE=3 SV=1	0.299188	18	7.86214	3.13629e-07	EmCw	2.10143	#N/A	#N/A	1	F:GO:0045735	F:nutrient reservoir activity
p0058	A0A3G4ZJR3	High-molecular-weight glutenin subunit 1Bx14.1 OS=Triticum aestivum OX=4565 GN=Glu-1B PE=3 SV=1	0.0355712	10.5069	7.84824	1.03502e-05	EmSp	1.63172	#N/A	#N/A	1	F:GO:0045735	F:nutrient reservoir activity
p0058	A0A3G4ZJR3	High-molecular-weight glutenin subunit 1Bx14.1 OS=Triticum aestivum OX=4565 GN=Glu-1B PE=3 SV=1	0.209385	18	0.534198	0.599741	DuCw	0.247112	#N/A	#N/A	1	F:GO:0045735	F:nutrient reservoir activity
p0058	A0A3G4ZJR3	High-molecular-weight glutenin subunit 1Bx14.1 OS=Triticum aestivum OX=4565 GN=Glu-1B PE=3 SV=1	0.0278317	9.13458	-13.0109	3.3407e-07	EiSp	-5.25847	#N/A	#N/A	1	F:GO:0045735	F:nutrient reservoir activity
p0058	A0A3G4ZJR3	High-molecular-weight glutenin subunit 1Bx14.1 OS=Triticum aestivum OX=4565 GN=Glu-1B PE=3 SV=1	0.0773428	16	-3.87763	0.00133524	EiCw	-4.78876	#N/A	#N/A	1	F:GO:0045735	F:nutrient reservoir activity
p0058	A0A3G4ZJR3	High-molecular-weight glutenin subunit 1Bx14.1 OS=Triticum aestivum OX=4565 GN=Glu-1B PE=3 SV=1	0.0112031	9.01136	-11.9607	7.82925e-07	EiEm	-6.89019	#N/A	#N/A	1	F:GO:0045735	F:nutrient reservoir activity
p0058	A0A3G4ZJR3	High-molecular-weight glutenin subunit 1Bx14.1 OS=Triticum aestivum OX=4565 GN=Glu-1B PE=3 SV=1	0.299769	18	1.57856	0.131848	SpCw	0.469707	#N/A	#N/A	1	F:GO:0045735	F:nutrient reservoir activity
p0059	A0A455QSW4	Alpha-gliadin (Fragment) OS=Triticum aestivum OX=4565 PE=2 SV=1	0.603666	17	-0.743505	0.467328	SpCw	-0.220657	#N/A	#N/A	1	F:GO:0045735	F:nutrient reservoir activity
p0060	V9TP38	High molecular weight glutenin subunit 1Ay protein OS=Triticum aestivum x Triticum dicoccoides OX=1413217 GN=Glu-A1-2 PE=3 SV=1	0.0175658	9.10736	7.96093	2.14709e-05	EmDu	-3.36405	#N/A	#N/A	1	F:GO:0045735	F:nutrient reservoir activity
p0060	V9TP38	High molecular weight glutenin subunit 1Ay protein OS=Triticum aestivum x Triticum dicoccoides OX=1413217 GN=Glu-A1-2 PE=3 SV=1	0.0204528	9.38963	6.56355	8.52377e-05	EiDu	-2.00103	#N/A	#N/A	1	F:GO:0045735	F:nutrient reservoir activity
p0060	V9TP38	High molecular weight glutenin subunit 1Ay protein OS=Triticum aestivum x Triticum dicoccoides OX=1413217 GN=Glu-A1-2 PE=3 SV=1	0.138387	18	0.0022649	0.998218	SpCw	0.00091724	#N/A	#N/A	1	F:GO:0045735	F:nutrient reservoir activity
p0060	V9TP38	High molecular weight glutenin subunit 1Ay protein OS=Triticum aestivum x Triticum dicoccoides OX=1413217 GN=Glu-A1-2 PE=3 SV=1	0.0246743	9.15633	-4.55931	0.00130836	EiCw	-2.09514	#N/A	#N/A	1	F:GO:0045735	F:nutrient reservoir activity
p0060	V9TP38	High molecular weight glutenin subunit 1Ay protein OS=Triticum aestivum x Triticum dicoccoides OX=1413217 GN=Glu-A1-2 PE=3 SV=1	0.436216	18	-0.318945	0.75344	DuCw	-0.0941101	#N/A	#N/A	1	F:GO:0045735	F:nutrient reservoir activity
p0060	V9TP38	High molecular weight glutenin subunit 1Ay protein OS=Triticum aestivum x Triticum dicoccoides OX=1413217 GN=Glu-A1-2 PE=3 SV=1	9.69457e-05	9.086	-3.39081	0.0078802	EiSp	-2.09605	#N/A	#N/A	1	F:GO:0045735	F:nutrient reservoir activity
p0060	V9TP38	High molecular weight glutenin subunit 1Ay protein OS=Triticum aestivum x Triticum dicoccoides OX=1413217 GN=Glu-A1-2 PE=3 SV=1	0.269624	17	7.85716	4.66056e-07	EiEm	1.36302	#N/A	#N/A	1	F:GO:0045735	F:nutrient reservoir activity
p0060	V9TP38	High molecular weight glutenin subunit 1Ay protein OS=Triticum aestivum x Triticum dicoccoides OX=1413217 GN=Glu-A1-2 PE=3 SV=1	0.0255871	9.04307	-5.4278	0.000410748	EmCw	-3.45816	#N/A	#N/A	1	F:GO:0045735	F:nutrient reservoir activity
p0060	V9TP38	High molecular weight glutenin subunit 1Ay protein OS=Triticum aestivum x Triticum dicoccoides OX=1413217 GN=Glu-A1-2 PE=3 SV=1	0.0123908	12.7868	-0.255983	0.802036	DuSp	-0.0950273	#N/A	#N/A	1	F:GO:0045735	F:nutrient reservoir activity
p0060	V9TP38	High molecular weight glutenin subunit 1Ay protein OS=Triticum aestivum x Triticum dicoccoides OX=1413217 GN=Glu-A1-2 PE=3 SV=1	0.000145916	9.02369	-4.03053	0.00295467	EmSp	-3.45907	#N/A	#N/A	1	F:GO:0045735	F:nutrient reservoir activity
p0061	A0A1K0K0P5	Alpha-gliadin OS=Triticum aestivum OX=4565 GN=Gli-A2-18 PE=4 SV=1	0.312065	9	3.04484	0.0139086	DuCw	1.07246	#N/A	A0A1K0K0P5	1	F:GO:0045735	F:nutrient reservoir activity
p0061	A0A1K0K0P5	Alpha-gliadin OS=Triticum aestivum OX=4565 GN=Gli-A2-18 PE=4 SV=1	0.517941	14	3.69394	0.00240602	SpCw	1.34324	#N/A	A0A1K0K0P5	1	F:GO:0045735	F:nutrient reservoir activity
p0061	A0A1K0K0P5	Alpha-gliadin OS=Triticum aestivum OX=4565 GN=Gli-A2-18 PE=4 SV=1	0.180174	11	-0.924769	0.374928	DuSp	-0.270784	#N/A	A0A1K0K0P5	1	F:GO:0045735	F:nutrient reservoir activity
p0062	C3VWJ9	Dimeric alpha-amylase inhibitor OS=Triticum dicoccoides OX=85692 GN=AAI PE=3 SV=1	0.155847	14	1.39609	0.184431	DuSp	0.172317	#N/A	#N/A	1	F:GO:0004867	F:serine-type endopeptidase inhibitor activity
p0062	C3VWJ9	Dimeric alpha-amylase inhibitor OS=Triticum dicoccoides OX=85692 GN=AAI PE=3 SV=1	0.00130459	9.99018	8.63539	6.03185e-06	EmSp	1.779	#N/A	#N/A	1	F:GO:0004867	F:serine-type endopeptidase inhibitor activity
p0065	W8Q5H7	X-type high molecular weight glutenin subunit 1Bx23 OS=Triticum turgidum OX=4571 GN=1Bx23* PE=3 SV=1	0.0527828	14	-2.30998	0.0366497	EmDu	0.923019	#N/A	#N/A	1	F:GO:0045735	F:nutrient reservoir activity
p0065	W8Q5H7	X-type high molecular weight glutenin subunit 1Bx23 OS=Triticum turgidum OX=4571 GN=1Bx23* PE=3 SV=1	4.96337e-06	9.0276	3.60719	0.00565565	EiDu	-4.57067	#N/A	#N/A	1	F:GO:0045735	F:nutrient reservoir activity
p0065	W8Q5H7	X-type high molecular weight glutenin subunit 1Bx23 OS=Triticum turgidum OX=4571 GN=1Bx23* PE=3 SV=1	0.299883	18	-0.320556	0.752238	DuCw	-0.154947	#N/A	#N/A	1	F:GO:0045735	F:nutrient reservoir activity
p0065	W8Q5H7	X-type high molecular weight glutenin subunit 1Bx23 OS=Triticum turgidum OX=4571 GN=1Bx23* PE=3 SV=1	0.0583288	16	-20.1737	8.37437e-13	EiSp	-4.73375	#N/A	#N/A	1	F:GO:0045735	F:nutrient reservoir activity
p0065	W8Q5H7	X-type high molecular weight glutenin subunit 1Bx23 OS=Triticum turgidum OX=4571 GN=1Bx23* PE=3 SV=1	0.0365981	5.02074	-8.11414	0.000452267	EiEm	-5.49369	#N/A	#N/A	1	F:GO:0045735	F:nutrient reservoir activity
p0065	W8Q5H7	X-type high molecular weight glutenin subunit 1Bx23 OS=Triticum turgidum OX=4571 GN=1Bx23* PE=3 SV=1	0.00882262	9.03554	-4.57639	0.00132112	EiCw	-4.72561	#N/A	#N/A	1	F:GO:0045735	F:nutrient reservoir activity
p0065	W8Q5H7	X-type high molecular weight glutenin subunit 1Bx23 OS=Triticum turgidum OX=4571 GN=1Bx23* PE=3 SV=1	5.05467e-06	9.5586	-0.444174	0.666803	DuSp	-0.163087	#N/A	#N/A	1	F:GO:0045735	F:nutrient reservoir activity
p0065	W8Q5H7	X-type high molecular weight glutenin subunit 1Bx23 OS=Triticum turgidum OX=4571 GN=1Bx23* PE=3 SV=1	0.0703383	14	4.24061	0.000822997	EmSp	0.759933	#N/A	#N/A	1	F:GO:0045735	F:nutrient reservoir activity
p0065	W8Q5H7	X-type high molecular weight glutenin subunit 1Bx23 OS=Triticum turgidum OX=4571 GN=1Bx23* PE=3 SV=1	0.461298	14	2.22696	0.0428745	EmCw	0.768072	#N/A	#N/A	1	F:GO:0045735	F:nutrient reservoir activity
p0065	W8Q5H7	X-type high molecular weight glutenin subunit 1Bx23 OS=Triticum turgidum OX=4571 GN=1Bx23* PE=3 SV=1	0.0116934	9.71871	0.0264121	0.979463	SpCw	0.00813922	#N/A	#N/A	1	F:GO:0045735	F:nutrient reservoir activity
p0066	A0A3B6ISB1	Uncharacterized protein OS=Triticum aestivum OX=4565 PE=3 SV=1	0.632867	17	3.91278	0.00112019	EmDu	-0.419485	#N/A	#N/A	2	F:GO:0005524; F:GO:0016887	F:ATP binding; F:ATP hydrolysis activity
p0066	A0A3B6ISB1	Uncharacterized protein OS=Triticum aestivum OX=4565 PE=3 SV=1	0.840827	18	3.22006	0.00474827	EiDu	-0.325446	#N/A	#N/A	2	F:GO:0005524; F:GO:0016887	F:ATP binding; F:ATP hydrolysis activity
p0066	A0A3B6ISB1	Uncharacterized protein OS=Triticum aestivum OX=4565 PE=3 SV=1	0.30998	18	0.510285	0.616053	DuSp	0.0430889	#N/A	#N/A	2	F:GO:0005524; F:GO:0016887	F:ATP binding; F:ATP hydrolysis activity
p0066	A0A3B6ISB1	Uncharacterized protein OS=Triticum aestivum OX=4565 PE=3 SV=1	0.122945	18	-5.3361	4.51182e-05	EiCw	-0.393256	#N/A	#N/A	2	F:GO:0005524; F:GO:0016887	F:ATP binding; F:ATP hydrolysis activity
p0066	A0A3B6ISB1	Uncharacterized protein OS=Triticum aestivum OX=4565 PE=3 SV=1	0.277321	18	-3.43417	0.00295877	EiSp	-0.282357	#N/A	#N/A	2	F:GO:0005524; F:GO:0016887	F:ATP binding; F:ATP hydrolysis activity
p0066	A0A3B6ISB1	Uncharacterized protein OS=Triticum aestivum OX=4565 PE=3 SV=1	0.210669	18	-0.878967	0.391003	DuCw	-0.0678102	#N/A	#N/A	2	F:GO:0005524; F:GO:0016887	F:ATP binding; F:ATP hydrolysis activity
p0066	A0A3B6ISB1	Uncharacterized protein OS=Triticum aestivum OX=4565 PE=3 SV=1	0.913501	18	-1.94592	0.0674485	SpCw	-0.110899	#N/A	#N/A	2	F:GO:0005524; F:GO:0016887	F:ATP binding; F:ATP hydrolysis activity
p0066	A0A3B6ISB1	Uncharacterized protein OS=Triticum aestivum OX=4565 PE=3 SV=1	0.549961	17	-4.38565	0.000403416	EmSp	-0.376396	#N/A	#N/A	2	F:GO:0005524; F:GO:0016887	F:ATP binding; F:ATP hydrolysis activity
p0066	A0A3B6ISB1	Uncharacterized protein OS=Triticum aestivum OX=4565 PE=3 SV=1	0.396262	17	-6.38103	6.83413e-06	EmCw	-0.487295	#N/A	#N/A	2	F:GO:0005524; F:GO:0016887	F:ATP binding; F:ATP hydrolysis activity
p0066	A0A3B6ISB1	Uncharacterized protein OS=Triticum aestivum OX=4565 PE=3 SV=1	0.689871	17	0.881706	0.390232	EiEm	0.0940394	#N/A	#N/A	2	F:GO:0005524; F:GO:0016887	F:ATP binding; F:ATP hydrolysis activity
p0067	A0A3B6JLI9	Uncharacterized protein OS=Triticum aestivum OX=4565 PE=3 SV=1	0.980324	18	2.15593	0.0448682	EmDu	-0.176324	#N/A	#N/A	2	F:GO:0005524; F:GO:0016887	F:ATP binding; F:ATP hydrolysis activity
p0067	A0A3B6JLI9	Uncharacterized protein OS=Triticum aestivum OX=4565 PE=3 SV=1	0.178009	18	12.4925	2.63413e-10	EiDu	-1.16383	#N/A	#N/A	2	F:GO:0005524; F:GO:0016887	F:ATP binding; F:ATP hydrolysis activity
p0067	A0A3B6JLI9	Uncharacterized protein OS=Triticum aestivum OX=4565 PE=3 SV=1	0.564272	18	4.81327	0.000139304	DuCw	0.392761	#N/A	#N/A	2	F:GO:0005524; F:GO:0016887	F:ATP binding; F:ATP hydrolysis activity
p0067	A0A3B6JLI9	Uncharacterized protein OS=Triticum aestivum OX=4565 PE=3 SV=1	0.423162	18	-8.25183	1.57175e-07	EiCw	-0.771072	#N/A	#N/A	2	F:GO:0005524; F:GO:0016887	F:ATP binding; F:ATP hydrolysis activity
p0067	A0A3B6JLI9	Uncharacterized protein OS=Triticum aestivum OX=4565 PE=3 SV=1	0.519667	18	2.54664	0.0202414	EmCw	0.216437	#N/A	#N/A	2	F:GO:0005524; F:GO:0016887	F:ATP binding; F:ATP hydrolysis activity
p0067	A0A3B6JLI9	Uncharacterized protein OS=Triticum aestivum OX=4565 PE=3 SV=1	0.0796451	18	2.92993	0.00894732	EmSp	0.216084	#N/A	#N/A	2	F:GO:0005524; F:GO:0016887	F:ATP binding; F:ATP hydrolysis activity
p0067	A0A3B6JLI9	Uncharacterized protein OS=Triticum aestivum OX=4565 PE=3 SV=1	0.708672	18	-10.6246	3.4875e-09	EiSp	-0.771426	#N/A	#N/A	2	F:GO:0005524; F:GO:0016887	F:ATP binding; F:ATP hydrolysis activity
p0067	A0A3B6JLI9	Uncharacterized protein OS=Triticum aestivum OX=4565 PE=3 SV=1	0.279926	18	0.00504625	0.996029	SpCw	0.000353661	#N/A	#N/A	2	F:GO:0005524; F:GO:0016887	F:ATP binding; F:ATP hydrolysis activity
p0067	A0A3B6JLI9	Uncharacterized protein OS=Triticum aestivum OX=4565 PE=3 SV=1	0.113572	18	5.50213	3.17343e-05	DuSp	0.392408	#N/A	#N/A	2	F:GO:0005524; F:GO:0016887	F:ATP binding; F:ATP hydrolysis activity
p0067	A0A3B6JLI9	Uncharacterized protein OS=Triticum aestivum OX=4565 PE=3 SV=1	0.133664	18	-10.1809	6.77231e-09	EiEm	-0.987509	#N/A	#N/A	2	F:GO:0005524; F:GO:0016887	F:ATP binding; F:ATP hydrolysis activity
p0068	A0A3B6TZD9	Chitinase OS=Triticum aestivum OX=4565 PE=4 SV=1	0.0681317	17	-24.5247	1.04332e-14	EiSp	-1.96167	#N/A	#N/A	4	P:GO:0005975; P:GO:0006032; P:GO:0016998; F:GO:0004568	P:carbohydrate metabolic process; P:chitin catabolic process; P:cell wall macromolecule catabolic process; F:chitinase activity
p0068	A0A3B6TZD9	Chitinase OS=Triticum aestivum OX=4565 PE=4 SV=1	0.0250248	10.9675	-29.2508	9.28627e-12	EiCw	-2.18506	#N/A	#N/A	4	P:GO:0005975; P:GO:0006032; P:GO:0016998; F:GO:0004568	P:carbohydrate metabolic process; P:chitin catabolic process; P:cell wall macromolecule catabolic process; F:chitinase activity
p0068	A0A3B6TZD9	Chitinase OS=Triticum aestivum OX=4565 PE=4 SV=1	0.689943	18	-4.1661	0.000580332	SpCw	-0.223395	#N/A	#N/A	4	P:GO:0005975; P:GO:0006032; P:GO:0016998; F:GO:0004568	P:carbohydrate metabolic process; P:chitin catabolic process; P:cell wall macromolecule catabolic process; F:chitinase activity
p0069	B8XU55	Low molecular weight glutenin OS=Triticum monococcum OX=4568 PE=2 SV=1	0.0426662	9.25416	13.3854	2.29143e-07	EiCw	5.48512	#N/A	#N/A	1	F:GO:0045735	F:nutrient reservoir activity
p0069	B8XU55	Low molecular weight glutenin OS=Triticum monococcum OX=4568 PE=2 SV=1	0.288988	10	1.15403	0.275321	EmCw	2.47758	#N/A	#N/A	1	F:GO:0045735	F:nutrient reservoir activity
p0069	B8XU55	Low molecular weight glutenin OS=Triticum monococcum OX=4568 PE=2 SV=1	0.584763	14	7.55302	2.65679e-06	EiEm	3.00754	#N/A	#N/A	1	F:GO:0045735	F:nutrient reservoir activity
p0070	C7C4X0	Alpha amylase inhibitor CM1 (Fragment) OS=Triticum aestivum OX=4565 GN=wtai-CM1 PE=2 SV=1	0.0565305	13	4.48737	0.000611267	EiDu	-2.43162	8188;8189;	C7C4X0	1	F:GO:0004867	F:serine-type endopeptidase inhibitor activity
p0070	C7C4X0	Alpha amylase inhibitor CM1 (Fragment) OS=Triticum aestivum OX=4565 GN=wtai-CM1 PE=2 SV=1	0.379782	13	-23.7067	4.40219e-12	DuCw	-3.20275	8188;8189;	C7C4X0	1	F:GO:0004867	F:serine-type endopeptidase inhibitor activity
p0070	C7C4X0	Alpha amylase inhibitor CM1 (Fragment) OS=Triticum aestivum OX=4565 GN=wtai-CM1 PE=2 SV=1	0.109399	18	-32.4288	2.0228e-17	EiSp	-5.75268	8188;8189;	C7C4X0	1	F:GO:0004867	F:serine-type endopeptidase inhibitor activity
p0070	C7C4X0	Alpha amylase inhibitor CM1 (Fragment) OS=Triticum aestivum OX=4565 GN=wtai-CM1 PE=2 SV=1	0.966416	18	2.15517	0.0449348	SpCw	0.11832	8188;8189;	C7C4X0	1	F:GO:0004867	F:serine-type endopeptidase inhibitor activity
p0070	C7C4X0	Alpha amylase inhibitor CM1 (Fragment) OS=Triticum aestivum OX=4565 GN=wtai-CM1 PE=2 SV=1	0.000473754	9.57976	-42.7074	2.95622e-12	EiCw	-5.63436	8188;8189;	C7C4X0	1	F:GO:0004867	F:serine-type endopeptidase inhibitor activity
p0070	C7C4X0	Alpha amylase inhibitor CM1 (Fragment) OS=Triticum aestivum OX=4565 GN=wtai-CM1 PE=2 SV=1	0.684064	13	-19.2995	5.95333e-11	DuSp	-3.32107	8188;8189;	C7C4X0	1	F:GO:0004867	F:serine-type endopeptidase inhibitor activity
p0071	A0A446J4Y1	Uncharacterized protein OS=Triticum turgidum subsp. durum OX=4567 GN=TRITD_1Av1G176390 PE=3 SV=1	0.0949627	18	5.85649	1.51406e-05	EmDu	-0.415127	#N/A	#N/A	2	F:GO:0005524; F:GO:0016887	F:ATP binding; F:ATP hydrolysis activity
p0071	A0A446J4Y1	Uncharacterized protein OS=Triticum turgidum subsp. durum OX=4567 GN=TRITD_1Av1G176390 PE=3 SV=1	0.0376277	14.3753	17.9365	3.05582e-11	EiDu	-0.760427	#N/A	#N/A	2	F:GO:0005524; F:GO:0016887	F:ATP binding; F:ATP hydrolysis activity
p0071	A0A446J4Y1	Uncharacterized protein OS=Triticum turgidum subsp. durum OX=4567 GN=TRITD_1Av1G176390 PE=3 SV=1	0.0947062	18	-11.3582	1.2162e-09	EiSp	-0.548525	#N/A	#N/A	2	F:GO:0005524; F:GO:0016887	F:ATP binding; F:ATP hydrolysis activity
p0071	A0A446J4Y1	Uncharacterized protein OS=Triticum turgidum subsp. durum OX=4567 GN=TRITD_1Av1G176390 PE=3 SV=1	0.979212	18	4.71323	0.000173351	DuSp	0.211902	#N/A	#N/A	2	F:GO:0005524; F:GO:0016887	F:ATP binding; F:ATP hydrolysis activity
p0071	A0A446J4Y1	Uncharacterized protein OS=Triticum turgidum subsp. durum OX=4567 GN=TRITD_1Av1G176390 PE=3 SV=1	0.113261	18	-2.61693	0.017466	EmSp	-0.203225	#N/A	#N/A	2	F:GO:0005524; F:GO:0016887	F:ATP binding; F:ATP hydrolysis activity
p0071	A0A446J4Y1	Uncharacterized protein OS=Triticum turgidum subsp. durum OX=4567 GN=TRITD_1Av1G176390 PE=3 SV=1	0.915956	18	0.919072	0.370211	DuCw	0.0418739	#N/A	#N/A	2	F:GO:0005524; F:GO:0016887	F:ATP binding; F:ATP hydrolysis activity
p0071	A0A446J4Y1	Uncharacterized protein OS=Triticum turgidum subsp. durum OX=4567 GN=TRITD_1Av1G176390 PE=3 SV=1	0.217179	18	-14.3326	2.75379e-11	EiCw	-0.718553	#N/A	#N/A	2	F:GO:0005524; F:GO:0016887	F:ATP binding; F:ATP hydrolysis activity
p0071	A0A446J4Y1	Uncharacterized protein OS=Triticum turgidum subsp. durum OX=4567 GN=TRITD_1Av1G176390 PE=3 SV=1	0.00935523	10.6201	-4.0404	0.00208946	EiEm	-0.3453	#N/A	#N/A	2	F:GO:0005524; F:GO:0016887	F:ATP binding; F:ATP hydrolysis activity
p0071	A0A446J4Y1	Uncharacterized protein OS=Triticum turgidum subsp. durum OX=4567 GN=TRITD_1Av1G176390 PE=3 SV=1	0.135791	18	-4.94148	0.000105394	EmCw	-0.373253	#N/A	#N/A	2	F:GO:0005524; F:GO:0016887	F:ATP binding; F:ATP hydrolysis activity
p0071	A0A446J4Y1	Uncharacterized protein OS=Triticum turgidum subsp. durum OX=4567 GN=TRITD_1Av1G176390 PE=3 SV=1	0.938334	18	-3.37282	0.00338941	SpCw	-0.170028	#N/A	#N/A	2	F:GO:0005524; F:GO:0016887	F:ATP binding; F:ATP hydrolysis activity
p0073	F6M8F1	Alpha-gliadin (Fragment) OS=Triticum compactum OX=69993 PE=4 SV=1	0.00185466	6.44627	-0.507245	0.628868	DuSp	-0.252723	#N/A	#N/A	1	F:GO:0045735	F:nutrient reservoir activity
p0073	F6M8F1	Alpha-gliadin (Fragment) OS=Triticum compactum OX=69993 PE=4 SV=1	0.323052	18	0.240049	0.813005	SpCw	0.0809593	#N/A	#N/A	1	F:GO:0045735	F:nutrient reservoir activity
p0073	F6M8F1	Alpha-gliadin (Fragment) OS=Triticum compactum OX=69993 PE=4 SV=1	0.320032	14	-0.309633	0.761401	DuCw	-0.171764	#N/A	#N/A	1	F:GO:0045735	F:nutrient reservoir activity
p0075	I6PWK7	Dimeric alpha-amylase inhibitor (Fragment) OS=Triticum aestivum OX=4565 PE=4 SV=1	0.235266	17	7.32167	1.19334e-06	EmDu	-1.96925	#N/A	I6PWK7	1	F:GO:0004867	F:serine-type endopeptidase inhibitor activity
p0075	I6PWK7	Dimeric alpha-amylase inhibitor (Fragment) OS=Triticum aestivum OX=4565 PE=4 SV=1	0.0749948	18	-0.0493335	0.961197	SpCw	-0.00771887	#N/A	I6PWK7	1	F:GO:0004867	F:serine-type endopeptidase inhibitor activity
p0075	I6PWK7	Dimeric alpha-amylase inhibitor (Fragment) OS=Triticum aestivum OX=4565 PE=4 SV=1	0.00579366	9.74511	-8.06509	1.28478e-05	EmCw	-2.30441	#N/A	I6PWK7	1	F:GO:0004867	F:serine-type endopeptidase inhibitor activity
p0075	I6PWK7	Dimeric alpha-amylase inhibitor (Fragment) OS=Triticum aestivum OX=4565 PE=4 SV=1	0.885387	18	-2.28494	0.034668	DuSp	-0.327441	#N/A	I6PWK7	1	F:GO:0004867	F:serine-type endopeptidase inhibitor activity
p0075	I6PWK7	Dimeric alpha-amylase inhibitor (Fragment) OS=Triticum aestivum OX=4565 PE=4 SV=1	0.0237279	11.916	-15.2443	3.5344e-09	EmSp	-2.29669	#N/A	I6PWK7	1	F:GO:0004867	F:serine-type endopeptidase inhibitor activity
p0075	I6PWK7	Dimeric alpha-amylase inhibitor (Fragment) OS=Triticum aestivum OX=4565 PE=4 SV=1	0.224959	18	-1.69878	0.106578	DuCw	-0.33516	#N/A	I6PWK7	1	F:GO:0004867	F:serine-type endopeptidase inhibitor activity
p0076	R4JAP5	Low-molecular-weight glutenin subunit (Fragment) OS=Triticum aestivum OX=4565 GN=LMW-GS PE=4 SV=1	0.117604	13	-4.53458	0.000560699	DuSp	-4.19377	#N/A	R4JAP5	1	F:GO:0045735	F:nutrient reservoir activity
p0076	R4JAP5	Low-molecular-weight glutenin subunit (Fragment) OS=Triticum aestivum OX=4565 GN=LMW-GS PE=4 SV=1	0.112886	18	2.84247	0.0108052	SpCw	0.817603	#N/A	R4JAP5	1	F:GO:0045735	F:nutrient reservoir activity
p0076	R4JAP5	Low-molecular-weight glutenin subunit (Fragment) OS=Triticum aestivum OX=4565 GN=LMW-GS PE=4 SV=1	0.117948	13	-7.11231	7.90557e-06	DuCw	-3.37617	#N/A	R4JAP5	1	F:GO:0045735	F:nutrient reservoir activity
p0077	A0A446UJS1	SERPIN domain-containing protein OS=Triticum turgidum subsp. durum OX=4567 GN=TRITD_5Bv1G186950 PE=3 SV=1	0.0491102	9.41981	-4.41427	0.00150875	SpCw	-1.50699	#N/A	#N/A	2	F:GO:0004867; C:GO:0005615	F:serine-type endopeptidase inhibitor activity; C:extracellular space
p0077	A0A446UJS1	SERPIN domain-containing protein OS=Triticum turgidum subsp. durum OX=4567 GN=TRITD_5Bv1G186950 PE=3 SV=1	0.557999	18	2.32756	0.0318003	DuSp	1.19254	#N/A	#N/A	2	F:GO:0004867; C:GO:0005615	F:serine-type endopeptidase inhibitor activity; C:extracellular space
p0077	A0A446UJS1	SERPIN domain-containing protein OS=Triticum turgidum subsp. durum OX=4567 GN=TRITD_5Bv1G186950 PE=3 SV=1	0.112536	18	-1.49388	0.152531	DuCw	-0.314457	#N/A	#N/A	2	F:GO:0004867; C:GO:0005615	F:serine-type endopeptidase inhibitor activity; C:extracellular space
p0078	A8QRL7	Grain softness protein (Fragment) OS=Triticum aestivum OX=4565 GN=Gsp1B PE=4 SV=1	0.715949	18	1.66395	0.113433	EmDu	-0.26499	#N/A	A8QRL7	1	F:GO:0045735	F:nutrient reservoir activity
p0078	A8QRL7	Grain softness protein (Fragment) OS=Triticum aestivum OX=4565 GN=Gsp1B PE=4 SV=1	0.00324082	9.81084	6.96783	4.25568e-05	EiDu	-1.01683	#N/A	A8QRL7	1	F:GO:0045735	F:nutrient reservoir activity
p0078	A8QRL7	Grain softness protein (Fragment) OS=Triticum aestivum OX=4565 GN=Gsp1B PE=4 SV=1	0.961904	18	3.50993	0.00250096	SpCw	0.228659	#N/A	A8QRL7	1	F:GO:0045735	F:nutrient reservoir activity
p0078	A8QRL7	Grain softness protein (Fragment) OS=Triticum aestivum OX=4565 GN=Gsp1B PE=4 SV=1	0.0338846	9.7974	-4.61905	0.00100458	EiEm	-0.751844	#N/A	A8QRL7	1	F:GO:0045735	F:nutrient reservoir activity
p0078	A8QRL7	Grain softness protein (Fragment) OS=Triticum aestivum OX=4565 GN=Gsp1B PE=4 SV=1	0.0163943	12.6552	-18.1247	1.97926e-10	EiSp	-1.21558	#N/A	A8QRL7	1	F:GO:0045735	F:nutrient reservoir activity
p0078	A8QRL7	Grain softness protein (Fragment) OS=Triticum aestivum OX=4565 GN=Gsp1B PE=4 SV=1	0.199163	18	-4.00687	0.00082707	EmSp	-0.463731	#N/A	A8QRL7	1	F:GO:0045735	F:nutrient reservoir activity
p0078	A8QRL7	Grain softness protein (Fragment) OS=Triticum aestivum OX=4565 GN=Gsp1B PE=4 SV=1	0.0340518	12.2335	-12.7345	2.01402e-08	EiCw	-0.986916	#N/A	A8QRL7	1	F:GO:0045735	F:nutrient reservoir activity
p0078	A8QRL7	Grain softness protein (Fragment) OS=Triticum aestivum OX=4565 GN=Gsp1B PE=4 SV=1	0.0541523	18	0.259277	0.798364	DuCw	0.0299187	#N/A	A8QRL7	1	F:GO:0045735	F:nutrient reservoir activity
p0078	A8QRL7	Grain softness protein (Fragment) OS=Triticum aestivum OX=4565 GN=Gsp1B PE=4 SV=1	0.0450951	12.663	-1.88884	0.0820299	DuSp	-0.19874	#N/A	A8QRL7	1	F:GO:0045735	F:nutrient reservoir activity
p0078	A8QRL7	Grain softness protein (Fragment) OS=Triticum aestivum OX=4565 GN=Gsp1B PE=4 SV=1	0.216197	18	-1.84787	0.0811219	EmCw	-0.235072	#N/A	A8QRL7	1	F:GO:0045735	F:nutrient reservoir activity
p0080	A0A0E3UR77	Alpha-gliadin (Fragment) OS=Triticum aestivum OX=4565 PE=4 SV=1	0.0433606	8.06209	5.1582	0.000844789	EmDu	-2.26337	#N/A	A0A0E3UR77	1	F:GO:0045735	F:nutrient reservoir activity
p0080	A0A0E3UR77	Alpha-gliadin (Fragment) OS=Triticum aestivum OX=4565 PE=4 SV=1	0.295905	17	-0.758491	0.458545	EiDu	0.558934	#N/A	A0A0E3UR77	1	F:GO:0045735	F:nutrient reservoir activity
p0080	A0A0E3UR77	Alpha-gliadin (Fragment) OS=Triticum aestivum OX=4565 PE=4 SV=1	0.000734795	9.01746	-6.41067	0.000122656	DuCw	-5.02441	#N/A	A0A0E3UR77	1	F:GO:0045735	F:nutrient reservoir activity
p0080	A0A0E3UR77	Alpha-gliadin (Fragment) OS=Triticum aestivum OX=4565 PE=4 SV=1	0.105075	18	-0.447822	0.659625	SpCw	-0.119561	#N/A	A0A0E3UR77	1	F:GO:0045735	F:nutrient reservoir activity
p0080	A0A0E3UR77	Alpha-gliadin (Fragment) OS=Triticum aestivum OX=4565 PE=4 SV=1	0.0093136	9.04582	-9.52538	5.16399e-06	DuSp	-4.90484	#N/A	A0A0E3UR77	1	F:GO:0045735	F:nutrient reservoir activity
p0080	A0A0E3UR77	Alpha-gliadin (Fragment) OS=Triticum aestivum OX=4565 PE=4 SV=1	0.013999	9.64246	-9.21838	4.32617e-06	EiSp	-4.34591	#N/A	A0A0E3UR77	1	F:GO:0045735	F:nutrient reservoir activity
p0080	A0A0E3UR77	Alpha-gliadin (Fragment) OS=Triticum aestivum OX=4565 PE=4 SV=1	0.000607821	9.00007	-6.57474	0.000102204	EmCw	-7.28778	#N/A	A0A0E3UR77	1	F:GO:0045735	F:nutrient reservoir activity
p0080	A0A0E3UR77	Alpha-gliadin (Fragment) OS=Triticum aestivum OX=4565 PE=4 SV=1	0.000728076	9.24508	-6.275	0.000129395	EiCw	-4.46547	#N/A	A0A0E3UR77	1	F:GO:0045735	F:nutrient reservoir activity
p0080	A0A0E3UR77	Alpha-gliadin (Fragment) OS=Triticum aestivum OX=4565 PE=4 SV=1	0.136412	17	2.08432	0.0525276	EiEm	2.82231	#N/A	A0A0E3UR77	1	F:GO:0045735	F:nutrient reservoir activity
p0080	A0A0E3UR77	Alpha-gliadin (Fragment) OS=Triticum aestivum OX=4565 PE=4 SV=1	0.00718765	9.00018	-9.79821	4.23821e-06	EmSp	-7.16822	#N/A	A0A0E3UR77	1	F:GO:0045735	F:nutrient reservoir activity
p0081	I1XB56	Low-molecular-weight glutenin subunit (Fragment) OS=Triticum aestivum OX=4565 GN=LMW-GS PE=4 SV=1	0.0212427	9.05023	-7.05758	5.7722e-05	EiCw	-5.63508	2674;	I1XB56	1	F:GO:0045735	F:nutrient reservoir activity
p0081	I1XB56	Low-molecular-weight glutenin subunit (Fragment) OS=Triticum aestivum OX=4565 GN=LMW-GS PE=4 SV=1	0.956595	18	0.832247	0.416175	EmCw	0.226049	2674;	I1XB56	1	F:GO:0045735	F:nutrient reservoir activity
p0081	I1XB56	Low-molecular-weight glutenin subunit (Fragment) OS=Triticum aestivum OX=4565 GN=LMW-GS PE=4 SV=1	0.0340183	9.04326	-7.68516	2.96527e-05	EiEm	-5.86113	2674;	I1XB56	1	F:GO:0045735	F:nutrient reservoir activity
p0082	B6RR52	Grain softness protein (Fragment) OS=Triticum urartu OX=4572 GN=Gsp-1A PE=4 SV=1	0.142332	18	-1.22636	0.235865	EmDu	0.503128	#N/A	B6RR52	1	F:GO:0045735	F:nutrient reservoir activity
p0082	B6RR52	Grain softness protein (Fragment) OS=Triticum urartu OX=4572 GN=Gsp-1A PE=4 SV=1	0.0610236	18	-47.4487	2.31268e-20	EiDu	3.81063	#N/A	B6RR52	1	F:GO:0045735	F:nutrient reservoir activity
p0082	B6RR52	Grain softness protein (Fragment) OS=Triticum urartu OX=4572 GN=Gsp-1A PE=4 SV=1	0.0224336	12.7386	-2.24467	0.0432182	SpCw	-0.527403	#N/A	B6RR52	1	F:GO:0045735	F:nutrient reservoir activity
p0082	B6RR52	Grain softness protein (Fragment) OS=Triticum urartu OX=4572 GN=Gsp-1A PE=4 SV=1	0.000496413	9.63647	-4.89815	0.000696213	DuCw	-1.38144	#N/A	B6RR52	1	F:GO:0045735	F:nutrient reservoir activity
p0082	B6RR52	Grain softness protein (Fragment) OS=Triticum urartu OX=4572 GN=Gsp-1A PE=4 SV=1	0.421722	18	39.8023	5.31396e-19	EiSp	2.9566	#N/A	B6RR52	1	F:GO:0045735	F:nutrient reservoir activity
p0082	B6RR52	Grain softness protein (Fragment) OS=Triticum urartu OX=4572 GN=Gsp-1A PE=4 SV=1	0.403896	18	27.276	4.29426e-16	EiCw	2.42919	#N/A	B6RR52	1	F:GO:0045735	F:nutrient reservoir activity
p0082	B6RR52	Grain softness protein (Fragment) OS=Triticum urartu OX=4572 GN=Gsp-1A PE=4 SV=1	0.432623	18	-2.5571	0.0198035	EmCw	-0.878309	#N/A	B6RR52	1	F:GO:0045735	F:nutrient reservoir activity
p0082	B6RR52	Grain softness protein (Fragment) OS=Triticum urartu OX=4572 GN=Gsp-1A PE=4 SV=1	0.561449	18	-1.06346	0.301631	EmSp	-0.350906	#N/A	B6RR52	1	F:GO:0045735	F:nutrient reservoir activity
p0082	B6RR52	Grain softness protein (Fragment) OS=Triticum urartu OX=4572 GN=Gsp-1A PE=4 SV=1	0.950667	18	29.4185	1.13268e-16	EiEm	3.3075	#N/A	B6RR52	1	F:GO:0045735	F:nutrient reservoir activity
p0082	B6RR52	Grain softness protein (Fragment) OS=Triticum urartu OX=4572 GN=Gsp-1A PE=4 SV=1	0.00138022	11.854	-4.98547	0.00032882	DuSp	-0.854034	#N/A	B6RR52	1	F:GO:0045735	F:nutrient reservoir activity
p0083	C3VW64	Dimeric alpha-amylase inhibitor OS=Triticum dicoccoides OX=85692 GN=AAI PE=3 SV=1	0.0834441	17	-2.27626	0.0360532	EmDu	0.995706	#N/A	#N/A	1	F:GO:0004867	F:serine-type endopeptidase inhibitor activity
p0083	C3VW64	Dimeric alpha-amylase inhibitor OS=Triticum dicoccoides OX=85692 GN=AAI PE=3 SV=1	0.193729	18	-7.20247	1.05735e-06	DuSp	-1.9111	#N/A	#N/A	1	F:GO:0004867	F:serine-type endopeptidase inhibitor activity
p0083	C3VW64	Dimeric alpha-amylase inhibitor OS=Triticum dicoccoides OX=85692 GN=AAI PE=3 SV=1	0.014771	10.1795	7.41998	2.04958e-05	SpCw	1.49273	#N/A	#N/A	1	F:GO:0004867	F:serine-type endopeptidase inhibitor activity
p0083	C3VW64	Dimeric alpha-amylase inhibitor OS=Triticum dicoccoides OX=85692 GN=AAI PE=3 SV=1	0.348053	18	-1.45635	0.162519	DuCw	-0.418369	#N/A	#N/A	1	F:GO:0004867	F:serine-type endopeptidase inhibitor activity
p0083	C3VW64	Dimeric alpha-amylase inhibitor OS=Triticum dicoccoides OX=85692 GN=AAI PE=3 SV=1	0.00512265	8.6818	1.6368	0.137335	EmCw	0.577337	#N/A	#N/A	1	F:GO:0004867	F:serine-type endopeptidase inhibitor activity
p0083	C3VW64	Dimeric alpha-amylase inhibitor OS=Triticum dicoccoides OX=85692 GN=AAI PE=3 SV=1	0.570296	17	-3.53094	0.00256595	EmSp	-0.915396	#N/A	#N/A	1	F:GO:0004867	F:serine-type endopeptidase inhibitor activity
p0084	A0A3B6MWJ8	SERPIN domain-containing protein OS=Triticum aestivum OX=4565 PE=3 SV=1	0.149777	18	-1.83716	0.0827536	EmDu	0.781947	#N/A	#N/A	2	F:GO:0004867; C:GO:0005615	F:serine-type endopeptidase inhibitor activity; C:extracellular space
p0084	A0A3B6MWJ8	SERPIN domain-containing protein OS=Triticum aestivum OX=4565 PE=3 SV=1	0.64798	18	-1.27607	0.218153	EiDu	0.415779	#N/A	#N/A	2	F:GO:0004867; C:GO:0005615	F:serine-type endopeptidase inhibitor activity; C:extracellular space
p0084	A0A3B6MWJ8	SERPIN domain-containing protein OS=Triticum aestivum OX=4565 PE=3 SV=1	0.215929	18	2.49185	0.0226891	SpCw	0.309518	#N/A	#N/A	2	F:GO:0004867; C:GO:0005615	F:serine-type endopeptidase inhibitor activity; C:extracellular space
p0084	A0A3B6MWJ8	SERPIN domain-containing protein OS=Triticum aestivum OX=4565 PE=3 SV=1	0.0060756	11.5165	-19.6038	3.32335e-10	DuCw	-3.89523	#N/A	#N/A	2	F:GO:0004867; C:GO:0005615	F:serine-type endopeptidase inhibitor activity; C:extracellular space
p0084	A0A3B6MWJ8	SERPIN domain-containing protein OS=Triticum aestivum OX=4565 PE=3 SV=1	0.00679564	9.70161	-13.5133	1.30126e-07	DuSp	-4.20474	#N/A	#N/A	2	F:GO:0004867; C:GO:0005615	F:serine-type endopeptidase inhibitor activity; C:extracellular space
p0084	A0A3B6MWJ8	SERPIN domain-containing protein OS=Triticum aestivum OX=4565 PE=3 SV=1	0.00103278	9.24369	-20.3141	5.51938e-09	EiCw	-3.47945	#N/A	#N/A	2	F:GO:0004867; C:GO:0005615	F:serine-type endopeptidase inhibitor activity; C:extracellular space
p0084	A0A3B6MWJ8	SERPIN domain-containing protein OS=Triticum aestivum OX=4565 PE=3 SV=1	0.00379082	9.0667	-13.4858	2.6322e-07	EiSp	-3.78897	#N/A	#N/A	2	F:GO:0004867; C:GO:0005615	F:serine-type endopeptidase inhibitor activity; C:extracellular space
p0084	A0A3B6MWJ8	SERPIN domain-containing protein OS=Triticum aestivum OX=4565 PE=3 SV=1	0.00598894	10.1727	-1.23933	0.243054	EiEm	-0.366168	#N/A	#N/A	2	F:GO:0004867; C:GO:0005615	F:serine-type endopeptidase inhibitor activity; C:extracellular space
p0084	A0A3B6MWJ8	SERPIN domain-containing protein OS=Triticum aestivum OX=4565 PE=3 SV=1	0.0343674	12.5721	-18.0858	2.24533e-10	EmCw	-3.11328	#N/A	#N/A	2	F:GO:0004867; C:GO:0005615	F:serine-type endopeptidase inhibitor activity; C:extracellular space
p0084	A0A3B6MWJ8	SERPIN domain-containing protein OS=Triticum aestivum OX=4565 PE=3 SV=1	0.0189476	10.0161	-12.8475	1.50922e-07	EmSp	-3.4228	#N/A	#N/A	2	F:GO:0004867; C:GO:0005615	F:serine-type endopeptidase inhibitor activity; C:extracellular space
p0085	A0A446VFK8	Gp_dh_N domain-containing protein OS=Triticum turgidum subsp. durum OX=4567 GN=TRITD_6Av1G133330 PE=3 SV=1	0.734094	18	7.8498	3.20672e-07	EmDu	-0.289174	#N/A	#N/A	2	F:GO:0016620; F:GO:0051287	F:oxidoreductase activity, acting on the aldehyde or oxo group of donors, NAD or NADP as acceptor; F:NAD binding
p0085	A0A446VFK8	Gp_dh_N domain-containing protein OS=Triticum turgidum subsp. durum OX=4567 GN=TRITD_6Av1G133330 PE=3 SV=1	0.0635971	18	20.4871	6.35512e-14	EiDu	-0.662461	#N/A	#N/A	2	F:GO:0016620; F:GO:0051287	F:oxidoreductase activity, acting on the aldehyde or oxo group of donors, NAD or NADP as acceptor; F:NAD binding
p0085	A0A446VFK8	Gp_dh_N domain-containing protein OS=Triticum turgidum subsp. durum OX=4567 GN=TRITD_6Av1G133330 PE=3 SV=1	0.461846	18	7.47968	6.29992e-07	DuCw	0.323644	#N/A	#N/A	2	F:GO:0016620; F:GO:0051287	F:oxidoreductase activity, acting on the aldehyde or oxo group of donors, NAD or NADP as acceptor; F:NAD binding
p0085	A0A446VFK8	Gp_dh_N domain-containing protein OS=Triticum turgidum subsp. durum OX=4567 GN=TRITD_6Av1G133330 PE=3 SV=1	0.010181	11.1062	-7.43387	1.23393e-05	EiCw	-0.338817	#N/A	#N/A	2	F:GO:0016620; F:GO:0051287	F:oxidoreductase activity, acting on the aldehyde or oxo group of donors, NAD or NADP as acceptor; F:NAD binding
p0085	A0A446VFK8	Gp_dh_N domain-containing protein OS=Triticum turgidum subsp. durum OX=4567 GN=TRITD_6Av1G133330 PE=3 SV=1	0.00185614	12.4903	-10.4337	1.57863e-07	EiEm	-0.373287	#N/A	#N/A	2	F:GO:0016620; F:GO:0051287	F:oxidoreductase activity, acting on the aldehyde or oxo group of donors, NAD or NADP as acceptor; F:NAD binding
p0085	A0A446VFK8	Gp_dh_N domain-containing protein OS=Triticum turgidum subsp. durum OX=4567 GN=TRITD_6Av1G133330 PE=3 SV=1	0.905723	18	5.35278	4.35455e-05	DuSp	0.19452	#N/A	#N/A	2	F:GO:0016620; F:GO:0051287	F:oxidoreductase activity, acting on the aldehyde or oxo group of donors, NAD or NADP as acceptor; F:NAD binding
p0085	A0A446VFK8	Gp_dh_N domain-containing protein OS=Triticum turgidum subsp. durum OX=4567 GN=TRITD_6Av1G133330 PE=3 SV=1	0.0710801	18	-13.1341	1.16385e-10	EiSp	-0.467941	#N/A	#N/A	2	F:GO:0016620; F:GO:0051287	F:oxidoreductase activity, acting on the aldehyde or oxo group of donors, NAD or NADP as acceptor; F:NAD binding
p0085	A0A446VFK8	Gp_dh_N domain-containing protein OS=Triticum turgidum subsp. durum OX=4567 GN=TRITD_6Av1G133330 PE=3 SV=1	0.384676	18	2.75309	0.0130857	SpCw	0.129124	#N/A	#N/A	2	F:GO:0016620; F:GO:0051287	F:oxidoreductase activity, acting on the aldehyde or oxo group of donors, NAD or NADP as acceptor; F:NAD binding
p0085	A0A446VFK8	Gp_dh_N domain-containing protein OS=Triticum turgidum subsp. durum OX=4567 GN=TRITD_6Av1G133330 PE=3 SV=1	0.613349	18	-2.36186	0.0296541	EmSp	-0.0946544	#N/A	#N/A	2	F:GO:0016620; F:GO:0051287	F:oxidoreductase activity, acting on the aldehyde or oxo group of donors, NAD or NADP as acceptor; F:NAD binding
p0085	A0A446VFK8	Gp_dh_N domain-containing protein OS=Triticum turgidum subsp. durum OX=4567 GN=TRITD_6Av1G133330 PE=3 SV=1	0.558638	18	0.720785	0.480299	EmCw	0.0344695	#N/A	#N/A	2	F:GO:0016620; F:GO:0051287	F:oxidoreductase activity, acting on the aldehyde or oxo group of donors, NAD or NADP as acceptor; F:NAD binding
p0086	A0A1G4P1V3	HMW glutenin x-type subunit 1Ax21 OS=Triticum aestivum OX=4565 GN=Glu-1Ax PE=3 SV=1	0.176811	18	-10.3566	5.19476e-09	EiDu	3.58748	#N/A	#N/A	1	F:GO:0045735	F:nutrient reservoir activity
p0086	A0A1G4P1V3	HMW glutenin x-type subunit 1Ax21 OS=Triticum aestivum OX=4565 GN=Glu-1Ax PE=3 SV=1	0.50552	17	5.11084	8.69551e-05	EiCw	1.25024	#N/A	#N/A	1	F:GO:0045735	F:nutrient reservoir activity
p0086	A0A1G4P1V3	HMW glutenin x-type subunit 1Ax21 OS=Triticum aestivum OX=4565 GN=Glu-1Ax PE=3 SV=1	0.0278164	8.71395	2.66916	0.0263695	EmCw	0.696469	#N/A	#N/A	1	F:GO:0045735	F:nutrient reservoir activity
p0086	A0A1G4P1V3	HMW glutenin x-type subunit 1Ax21 OS=Triticum aestivum OX=4565 GN=Glu-1Ax PE=3 SV=1	0.116408	17	-3.04685	0.00728812	DuCw	-2.33724	#N/A	#N/A	1	F:GO:0045735	F:nutrient reservoir activity
p0086	A0A1G4P1V3	HMW glutenin x-type subunit 1Ax21 OS=Triticum aestivum OX=4565 GN=Glu-1Ax PE=3 SV=1	0.0110902	10.7338	4.69946	0.000695252	EiEm	0.553767	#N/A	#N/A	1	F:GO:0045735	F:nutrient reservoir activity
p0088	R9XSV7	Alpha-gliadin OS=Triticum aestivum OX=4565 GN=gli-2 PE=4 SV=1	0.0444001	15.2404	10.0236	4.18309e-08	SpCw	2.01243	#N/A	R9XSV7	1	F:GO:0045735	F:nutrient reservoir activity
p0088	R9XSV7	Alpha-gliadin OS=Triticum aestivum OX=4565 GN=gli-2 PE=4 SV=1	0.0293868	8.19198	-2.96494	0.0175417	DuCw	-1.10633	#N/A	R9XSV7	1	F:GO:0045735	F:nutrient reservoir activity
p0088	R9XSV7	Alpha-gliadin OS=Triticum aestivum OX=4565 GN=gli-2 PE=4 SV=1	0.00102103	9.75598	-14.0703	8.42844e-08	DuSp	-3.11876	#N/A	R9XSV7	1	F:GO:0045735	F:nutrient reservoir activity
p0090	C3VWQ4	Dimeric alpha-amylase inhibitor OS=Triticum dicoccoides OX=85692 GN=AAI PE=3 SV=1	0.242935	13	4.29195	0.00087625	SpCw	1.5433	#N/A	#N/A	1	F:GO:0004867	F:serine-type endopeptidase inhibitor activity
p0090	C3VWQ4	Dimeric alpha-amylase inhibitor OS=Triticum dicoccoides OX=85692 GN=AAI PE=3 SV=1	0.0245464	5.46061	-2.15763	0.078817	DuCw	-1.38883	#N/A	#N/A	1	F:GO:0004867	F:serine-type endopeptidase inhibitor activity
p0090	C3VWQ4	Dimeric alpha-amylase inhibitor OS=Triticum dicoccoides OX=85692 GN=AAI PE=3 SV=1	0.000582196	8.59334	-7.99974	2.9005e-05	DuSp	-2.93213	#N/A	#N/A	1	F:GO:0004867	F:serine-type endopeptidase inhibitor activity
p0091	A0A446KRR2	Sucrose synthase OS=Triticum turgidum subsp. durum OX=4567 GN=TRITD_2Av1G053920 PE=3 SV=1	0.90422	18	5.83551	1.58118e-05	EmDu	-0.441197	#N/A	#N/A	2	P:GO:0005985; F:GO:0016157	P:sucrose metabolic process; F:sucrose synthase activity
p0091	A0A446KRR2	Sucrose synthase OS=Triticum turgidum subsp. durum OX=4567 GN=TRITD_2Av1G053920 PE=3 SV=1	0.414785	18	-12.4166	2.90756e-10	EiDu	0.66894	#N/A	#N/A	2	P:GO:0005985; F:GO:0016157	P:sucrose metabolic process; F:sucrose synthase activity
p0091	A0A446KRR2	Sucrose synthase OS=Triticum turgidum subsp. durum OX=4567 GN=TRITD_2Av1G053920 PE=3 SV=1	0.27408	18	19.0633	2.20106e-13	EiEm	1.11014	#N/A	#N/A	2	P:GO:0005985; F:GO:0016157	P:sucrose metabolic process; F:sucrose synthase activity
p0091	A0A446KRR2	Sucrose synthase OS=Triticum turgidum subsp. durum OX=4567 GN=TRITD_2Av1G053920 PE=3 SV=1	0.566697	18	-0.693294	0.496975	EmSp	-0.0590731	#N/A	#N/A	2	P:GO:0005985; F:GO:0016157	P:sucrose metabolic process; F:sucrose synthase activity
p0091	A0A446KRR2	Sucrose synthase OS=Triticum turgidum subsp. durum OX=4567 GN=TRITD_2Av1G053920 PE=3 SV=1	0.415973	18	17.7094	7.77678e-13	EiCw	1.01167	#N/A	#N/A	2	P:GO:0005985; F:GO:0016157	P:sucrose metabolic process; F:sucrose synthase activity
p0091	A0A446KRR2	Sucrose synthase OS=Triticum turgidum subsp. durum OX=4567 GN=TRITD_2Av1G053920 PE=3 SV=1	0.644527	18	17.5773	8.83657e-13	EiSp	1.05106	#N/A	#N/A	2	P:GO:0005985; F:GO:0016157	P:sucrose metabolic process; F:sucrose synthase activity
p0091	A0A446KRR2	Sucrose synthase OS=Triticum turgidum subsp. durum OX=4567 GN=TRITD_2Av1G053920 PE=3 SV=1	0.80128	18	-0.473155	0.64179	SpCw	-0.0393936	#N/A	#N/A	2	P:GO:0005985; F:GO:0016157	P:sucrose metabolic process; F:sucrose synthase activity
p0091	A0A446KRR2	Sucrose synthase OS=Triticum turgidum subsp. durum OX=4567 GN=TRITD_2Av1G053920 PE=3 SV=1	0.694582	18	4.93337	0.000107266	DuSp	0.382124	#N/A	#N/A	2	P:GO:0005985; F:GO:0016157	P:sucrose metabolic process; F:sucrose synthase activity
p0091	A0A446KRR2	Sucrose synthase OS=Triticum turgidum subsp. durum OX=4567 GN=TRITD_2Av1G053920 PE=3 SV=1	0.712415	18	-1.21645	0.239525	EmCw	-0.0984667	#N/A	#N/A	2	P:GO:0005985; F:GO:0016157	P:sucrose metabolic process; F:sucrose synthase activity
p0091	A0A446KRR2	Sucrose synthase OS=Triticum turgidum subsp. durum OX=4567 GN=TRITD_2Av1G053920 PE=3 SV=1	0.8426	18	4.63395	0.000206274	DuCw	0.34273	#N/A	#N/A	2	P:GO:0005985; F:GO:0016157	P:sucrose metabolic process; F:sucrose synthase activity
p0092	B8XU57	Low molecular weight glutenin OS=Triticum monococcum OX=4568 PE=2 SV=1	0.00432336	9.00274	-19.2743	1.25264e-08	EiDu	6.79296	#N/A	#N/A	1	F:GO:0045735	F:nutrient reservoir activity
p0092	B8XU57	Low molecular weight glutenin OS=Triticum monococcum OX=4568 PE=2 SV=1	0.411979	18	14.0557	3.80663e-11	EiEm	3.04084	#N/A	#N/A	1	F:GO:0045735	F:nutrient reservoir activity
p0092	B8XU57	Low molecular weight glutenin OS=Triticum monococcum OX=4568 PE=2 SV=1	0.103094	13	12.2596	1.61598e-08	EiSp	3.87726	#N/A	#N/A	1	F:GO:0045735	F:nutrient reservoir activity
p0092	B8XU57	Low molecular weight glutenin OS=Triticum monococcum OX=4568 PE=2 SV=1	0.181483	13	0.990539	0.33999	EmSp	0.83642	#N/A	#N/A	1	F:GO:0045735	F:nutrient reservoir activity
p0092	B8XU57	Low molecular weight glutenin OS=Triticum monococcum OX=4568 PE=2 SV=1	0.0126222	4.00513	-2.35713	0.0778232	DuSp	-2.9157	#N/A	#N/A	1	F:GO:0045735	F:nutrient reservoir activity
p0093	P93693	Serpin-Z1B OS=Triticum aestivum OX=4565 PE=1 SV=1	0.173338	18	-1.43339	0.168888	EmDu	0.620332	5724;	#N/A	2	F:GO:0004867; C:GO:0005615	F:serine-type endopeptidase inhibitor activity; C:extracellular space
p0093	P93693	Serpin-Z1B OS=Triticum aestivum OX=4565 PE=1 SV=1	0.589008	18	-0.65828	0.51869	EiDu	0.225756	5724;	#N/A	2	F:GO:0004867; C:GO:0005615	F:serine-type endopeptidase inhibitor activity; C:extracellular space
p0093	P93693	Serpin-Z1B OS=Triticum aestivum OX=4565 PE=1 SV=1	0.0053355	9.97664	-36.5534	5.85196e-12	EiCw	-3.44831	5724;	#N/A	2	F:GO:0004867; C:GO:0005615	F:serine-type endopeptidase inhibitor activity; C:extracellular space
p0093	P93693	Serpin-Z1B OS=Triticum aestivum OX=4565 PE=1 SV=1	0.0368101	8.71215	-33.5139	1.63475e-10	EiSp	-3.46051	5724;	#N/A	2	F:GO:0004867; C:GO:0005615	F:serine-type endopeptidase inhibitor activity; C:extracellular space
p0093	P93693	Serpin-Z1B OS=Triticum aestivum OX=4565 PE=1 SV=1	0.861183	18	-26.8475	5.67351e-16	EmCw	-3.05373	5724;	#N/A	2	F:GO:0004867; C:GO:0005615	F:serine-type endopeptidase inhibitor activity; C:extracellular space
p0093	P93693	Serpin-Z1B OS=Triticum aestivum OX=4565 PE=1 SV=1	0.963874	17	0.235982	0.816267	SpCw	0.0122013	5724;	#N/A	2	F:GO:0004867; C:GO:0005615	F:serine-type endopeptidase inhibitor activity; C:extracellular space
p0093	P93693	Serpin-Z1B OS=Triticum aestivum OX=4565 PE=1 SV=1	0.925665	17	-25.7901	4.53086e-15	EmSp	-3.06593	5724;	#N/A	2	F:GO:0004867; C:GO:0005615	F:serine-type endopeptidase inhibitor activity; C:extracellular space
p0093	P93693	Serpin-Z1B OS=Triticum aestivum OX=4565 PE=1 SV=1	0.233798	17	-28.5787	8.21061e-16	DuSp	-3.68626	5724;	#N/A	2	F:GO:0004867; C:GO:0005615	F:serine-type endopeptidase inhibitor activity; C:extracellular space
p0093	P93693	Serpin-Z1B OS=Triticum aestivum OX=4565 PE=1 SV=1	0.0043335	10.1715	-1.26433	0.234313	EiEm	-0.394576	5724;	#N/A	2	F:GO:0004867; C:GO:0005615	F:serine-type endopeptidase inhibitor activity; C:extracellular space
p0093	P93693	Serpin-Z1B OS=Triticum aestivum OX=4565 PE=1 SV=1	0.148732	18	-29.743	9.33282e-17	DuCw	-3.67406	5724;	#N/A	2	F:GO:0004867; C:GO:0005615	F:serine-type endopeptidase inhibitor activity; C:extracellular space
p0094	Q6J160	S-type low molecular weight glutenin L4-55 (Fragment) OS=Triticum aestivum OX=4565 PE=4 SV=1	0.827446	13	0.920275	0.374191	EiDu	-0.556347	#N/A	Q6J160	1	F:GO:0045735	F:nutrient reservoir activity
p0094	Q6J160	S-type low molecular weight glutenin L4-55 (Fragment) OS=Triticum aestivum OX=4565 PE=4 SV=1	0.00613057	9.07732	-20.8197	5.66879e-09	EiSp	-6.70483	#N/A	Q6J160	1	F:GO:0045735	F:nutrient reservoir activity
p0094	Q6J160	S-type low molecular weight glutenin L4-55 (Fragment) OS=Triticum aestivum OX=4565 PE=4 SV=1	0.00972465	9.1184	-20.7012	5.60834e-09	DuSp	-6.14849	#N/A	Q6J160	1	F:GO:0045735	F:nutrient reservoir activity
p0094	Q6J160	S-type low molecular weight glutenin L4-55 (Fragment) OS=Triticum aestivum OX=4565 PE=4 SV=1	0.00431418	9.06383	-18.6255	1.55442e-08	DuCw	-6.43642	#N/A	Q6J160	1	F:GO:0045735	F:nutrient reservoir activity
p0094	Q6J160	S-type low molecular weight glutenin L4-55 (Fragment) OS=Triticum aestivum OX=4565 PE=4 SV=1	0.307175	18	-2.75326	0.013081	SpCw	-0.287932	#N/A	Q6J160	1	F:GO:0045735	F:nutrient reservoir activity
p0094	Q6J160	S-type low molecular weight glutenin L4-55 (Fragment) OS=Triticum aestivum OX=4565 PE=4 SV=1	0.00247069	9.04166	-18.7066	1.543e-08	EiCw	-6.99277	#N/A	Q6J160	1	F:GO:0045735	F:nutrient reservoir activity
p0095	P17314	Alpha-amylase/trypsin inhibitor CM3 OS=Triticum aestivum OX=4565 PE=1 SV=1	0.345274	18	1.98922	0.0620936	EmDu	-0.15384	1051;8191;	P17314	1	F:GO:0004867	F:serine-type endopeptidase inhibitor activity
p0095	P17314	Alpha-amylase/trypsin inhibitor CM3 OS=Triticum aestivum OX=4565 PE=1 SV=1	0.0040562	9.41538	23.6338	1.05808e-09	EiDu	-5.23453	1051;8191;	P17314	1	F:GO:0004867	F:serine-type endopeptidase inhibitor activity
p0095	P17314	Alpha-amylase/trypsin inhibitor CM3 OS=Triticum aestivum OX=4565 PE=1 SV=1	0.0260421	11.6567	-44.364	2.30663e-14	EiCw	-4.88445	1051;8191;	P17314	1	F:GO:0004867	F:serine-type endopeptidase inhibitor activity
p0095	P17314	Alpha-amylase/trypsin inhibitor CM3 OS=Triticum aestivum OX=4565 PE=1 SV=1	0.0541404	18	4.92767	0.000108602	DuCw	0.350081	1051;8191;	P17314	1	F:GO:0004867	F:serine-type endopeptidase inhibitor activity
p0095	P17314	Alpha-amylase/trypsin inhibitor CM3 OS=Triticum aestivum OX=4565 PE=1 SV=1	0.391866	18	0.750915	0.462408	SpCw	0.0329776	1051;8191;	P17314	1	F:GO:0004867	F:serine-type endopeptidase inhibitor activity
p0095	P17314	Alpha-amylase/trypsin inhibitor CM3 OS=Triticum aestivum OX=4565 PE=1 SV=1	0.597677	18	2.71253	0.0142666	EmSp	0.163263	1051;8191;	P17314	1	F:GO:0004867	F:serine-type endopeptidase inhibitor activity
p0095	P17314	Alpha-amylase/trypsin inhibitor CM3 OS=Triticum aestivum OX=4565 PE=1 SV=1	0.0350591	9.74202	-28.0734	1.19981e-10	EiEm	-5.08069	1051;8191;	P17314	1	F:GO:0004867	F:serine-type endopeptidase inhibitor activity
p0095	P17314	Alpha-amylase/trypsin inhibitor CM3 OS=Triticum aestivum OX=4565 PE=1 SV=1	0.349511	18	3.32669	0.00375338	EmCw	0.196241	1051;8191;	P17314	1	F:GO:0004867	F:serine-type endopeptidase inhibitor activity
p0095	P17314	Alpha-amylase/trypsin inhibitor CM3 OS=Triticum aestivum OX=4565 PE=1 SV=1	0.101653	18	4.42536	0.00032663	DuSp	0.317103	1051;8191;	P17314	1	F:GO:0004867	F:serine-type endopeptidase inhibitor activity
p0095	P17314	Alpha-amylase/trypsin inhibitor CM3 OS=Triticum aestivum OX=4565 PE=1 SV=1	0.000287942	11.061	-40.4461	2.26101e-13	EiSp	-4.91743	1051;8191;	P17314	1	F:GO:0004867	F:serine-type endopeptidase inhibitor activity
p0096	B2Y2S3	Low molecular weight glutenin subunit OS=Triticum aestivum OX=4565 GN=GluB3-2 PE=4 SV=1	0.827446	13	0.920275	0.374191	EiDu	-0.556347	2674;	B2Y2S3	1	F:GO:0045735	F:nutrient reservoir activity
p0096	B2Y2S3	Low molecular weight glutenin subunit OS=Triticum aestivum OX=4565 GN=GluB3-2 PE=4 SV=1	0.100652	16	-7.20528	2.09624e-06	EiEm	-7.23028	2674;	B2Y2S3	1	F:GO:0045735	F:nutrient reservoir activity
p0097	A0A446V2J8	AAI domain-containing protein OS=Triticum turgidum subsp. durum OX=4567 GN=TRITD_6Av1G009400 PE=4 SV=1	0.0737951	18	0.961744	0.348921	EmDu	-0.468841	#N/A	#N/A	1	F:GO:0045735	F:nutrient reservoir activity
p0097	A0A446V2J8	AAI domain-containing protein OS=Triticum turgidum subsp. durum OX=4567 GN=TRITD_6Av1G009400 PE=4 SV=1	0.109995	14	4.14245	0.000996121	EmCw	2.33443	#N/A	#N/A	1	F:GO:0045735	F:nutrient reservoir activity
p0097	A0A446V2J8	AAI domain-containing protein OS=Triticum turgidum subsp. durum OX=4567 GN=TRITD_6Av1G009400 PE=4 SV=1	0.00670682	9.44507	6.09153	0.00014839	EmSp	3.10508	#N/A	#N/A	1	F:GO:0045735	F:nutrient reservoir activity
p0097	A0A446V2J8	AAI domain-containing protein OS=Triticum turgidum subsp. durum OX=4567 GN=TRITD_6Av1G009400 PE=4 SV=1	0.0530219	14	2.41874	0.0297798	DuCw	2.80327	#N/A	#N/A	1	F:GO:0045735	F:nutrient reservoir activity
p0097	A0A446V2J8	AAI domain-containing protein OS=Triticum turgidum subsp. durum OX=4567 GN=TRITD_6Av1G009400 PE=4 SV=1	0.00687432	9.06587	3.39574	0.00784354	DuSp	3.57392	#N/A	#N/A	1	F:GO:0045735	F:nutrient reservoir activity
p0097	A0A446V2J8	AAI domain-containing protein OS=Triticum turgidum subsp. durum OX=4567 GN=TRITD_6Av1G009400 PE=4 SV=1	0.0374718	6.31896	-1.23205	0.261799	SpCw	-0.770649	#N/A	#N/A	1	F:GO:0045735	F:nutrient reservoir activity
p0098	B3EY90	LMWGS2 OS=Triticum aestivum OX=4565 GN=XYGluB3 PE=4 SV=1	0.0171775	7.73538	1.11124	0.299806	EmDu	-0.624288	#N/A	B3EY90	1	F:GO:0045735	F:nutrient reservoir activity
p0098	B3EY90	LMWGS2 OS=Triticum aestivum OX=4565 GN=XYGluB3 PE=4 SV=1	0.297705	16	-0.201745	0.842659	EiDu	0.0991443	#N/A	B3EY90	1	F:GO:0045735	F:nutrient reservoir activity
p0098	B3EY90	LMWGS2 OS=Triticum aestivum OX=4565 GN=XYGluB3 PE=4 SV=1	0.134263	18	-33.1586	1.36365e-17	EiCw	-2.93235	#N/A	B3EY90	1	F:GO:0045735	F:nutrient reservoir activity
p0098	B3EY90	LMWGS2 OS=Triticum aestivum OX=4565 GN=XYGluB3 PE=4 SV=1	0.0134358	10.1386	-30.7752	2.38817e-11	EmSp	-3.87171	#N/A	B3EY90	1	F:GO:0045735	F:nutrient reservoir activity
p0098	B3EY90	LMWGS2 OS=Triticum aestivum OX=4565 GN=XYGluB3 PE=4 SV=1	0.459034	15	-65.4923	7.47804e-20	EmCw	-3.65578	#N/A	B3EY90	1	F:GO:0045735	F:nutrient reservoir activity
p0098	B3EY90	LMWGS2 OS=Triticum aestivum OX=4565 GN=XYGluB3 PE=4 SV=1	0.00895559	10.5471	4.54514	0.000931003	SpCw	0.215927	#N/A	B3EY90	1	F:GO:0045735	F:nutrient reservoir activity
p0098	B3EY90	LMWGS2 OS=Triticum aestivum OX=4565 GN=XYGluB3 PE=4 SV=1	0.115254	15	1.71687	0.106573	EiEm	0.723432	#N/A	B3EY90	1	F:GO:0045735	F:nutrient reservoir activity
p0098	B3EY90	LMWGS2 OS=Triticum aestivum OX=4565 GN=XYGluB3 PE=4 SV=1	0.960113	16	-20.4289	6.89731e-13	DuSp	-3.24742	#N/A	B3EY90	1	F:GO:0045735	F:nutrient reservoir activity
p0098	B3EY90	LMWGS2 OS=Triticum aestivum OX=4565 GN=XYGluB3 PE=4 SV=1	0.248193	18	-24.6502	2.53841e-15	EiSp	-3.14828	#N/A	B3EY90	1	F:GO:0045735	F:nutrient reservoir activity
p0098	B3EY90	LMWGS2 OS=Triticum aestivum OX=4565 GN=XYGluB3 PE=4 SV=1	0.0121531	7.99576	-22.5131	1.61543e-08	DuCw	-3.0315	#N/A	B3EY90	1	F:GO:0045735	F:nutrient reservoir activity
p0099	A0A446P6F7	Barwin domain-containing protein OS=Triticum turgidum subsp. durum OX=4567 GN=TRITD_3Av1G279150 PE=4 SV=1	0.764292	18	-0.671512	0.510422	EmDu	0.0510849	#N/A	#N/A	3	P:GO:0042742; P:GO:0050832; F:GO:0004540	P:defense response to bacterium; P:defense response to fungus; F:ribonuclease activity
p0099	A0A446P6F7	Barwin domain-containing protein OS=Triticum turgidum subsp. durum OX=4567 GN=TRITD_3Av1G279150 PE=4 SV=1	0.218264	18	9.95964	9.50414e-09	EiDu	-0.894681	#N/A	#N/A	3	P:GO:0042742; P:GO:0050832; F:GO:0004540	P:defense response to bacterium; P:defense response to fungus; F:ribonuclease activity
p0099	A0A446P6F7	Barwin domain-containing protein OS=Triticum turgidum subsp. durum OX=4567 GN=TRITD_3Av1G279150 PE=4 SV=1	0.692502	18	-11.651	8.10429e-10	EiCw	-0.996176	#N/A	#N/A	3	P:GO:0042742; P:GO:0050832; F:GO:0004540	P:defense response to bacterium; P:defense response to fungus; F:ribonuclease activity
p0099	A0A446P6F7	Barwin domain-containing protein OS=Triticum turgidum subsp. durum OX=4567 GN=TRITD_3Av1G279150 PE=4 SV=1	0.545106	18	2.6479	0.0163613	EmSp	0.290438	#N/A	#N/A	3	P:GO:0042742; P:GO:0050832; F:GO:0004540	P:defense response to bacterium; P:defense response to fungus; F:ribonuclease activity
p0099	A0A446P6F7	Barwin domain-containing protein OS=Triticum turgidum subsp. durum OX=4567 GN=TRITD_3Av1G279150 PE=4 SV=1	0.752746	18	-0.691694	0.497955	EmCw	-0.0504092	#N/A	#N/A	3	P:GO:0042742; P:GO:0050832; F:GO:0004540	P:defense response to bacterium; P:defense response to fungus; F:ribonuclease activity
p0099	A0A446P6F7	Barwin domain-containing protein OS=Triticum turgidum subsp. durum OX=4567 GN=TRITD_3Av1G279150 PE=4 SV=1	0.425626	18	-3.10874	0.00606226	SpCw	-0.340847	#N/A	#N/A	3	P:GO:0042742; P:GO:0050832; F:GO:0004540	P:defense response to bacterium; P:defense response to fungus; F:ribonuclease activity
p0099	A0A446P6F7	Barwin domain-containing protein OS=Triticum turgidum subsp. durum OX=4567 GN=TRITD_3Av1G279150 PE=4 SV=1	0.396051	18	-11.3538	1.22381e-09	EiEm	-0.945766	#N/A	#N/A	3	P:GO:0042742; P:GO:0050832; F:GO:0004540	P:defense response to bacterium; P:defense response to fungus; F:ribonuclease activity
p0099	A0A446P6F7	Barwin domain-containing protein OS=Triticum turgidum subsp. durum OX=4567 GN=TRITD_3Av1G279150 PE=4 SV=1	0.553522	18	-1.3166	0.204492	DuCw	-0.101494	#N/A	#N/A	3	P:GO:0042742; P:GO:0050832; F:GO:0004540	P:defense response to bacterium; P:defense response to fungus; F:ribonuclease activity
p0099	A0A446P6F7	Barwin domain-containing protein OS=Triticum turgidum subsp. durum OX=4567 GN=TRITD_3Av1G279150 PE=4 SV=1	0.248569	18	-4.68238	0.000185478	EiSp	-0.655329	#N/A	#N/A	3	P:GO:0042742; P:GO:0050832; F:GO:0004540	P:defense response to bacterium; P:defense response to fungus; F:ribonuclease activity
p0099	A0A446P6F7	Barwin domain-containing protein OS=Triticum turgidum subsp. durum OX=4567 GN=TRITD_3Av1G279150 PE=4 SV=1	0.674943	18	2.09632	0.0504527	DuSp	0.239353	#N/A	#N/A	3	P:GO:0042742; P:GO:0050832; F:GO:0004540	P:defense response to bacterium; P:defense response to fungus; F:ribonuclease activity
p0100	H9XH01	Low-molecular-weight glutenin subunit OS=Triticum aestivum OX=4565 GN=LMW-4 PE=4 SV=1	0.464467	16	6.29134	1.07414e-05	EiDu	-1.66715	2674;	H9XH01	1	F:GO:0045735	F:nutrient reservoir activity
p0100	H9XH01	Low-molecular-weight glutenin subunit OS=Triticum aestivum OX=4565 GN=LMW-4 PE=4 SV=1	0.151019	17	-2.25266	0.0377831	EiEm	-1.10057	2674;	H9XH01	1	F:GO:0045735	F:nutrient reservoir activity
p0101	V9TRL7	High molecular weight glutenin subunit 1Bx protein OS=Triticum aestivum x Triticum dicoccoides OX=1413217 GN=Glu-B1-1 PE=3 SV=1	2.4729e-06	9.01286	2.72719	0.023302	EmDu	-3.32831	#N/A	#N/A	1	F:GO:0045735	F:nutrient reservoir activity
p0101	V9TRL7	High molecular weight glutenin subunit 1Bx protein OS=Triticum aestivum x Triticum dicoccoides OX=1413217 GN=Glu-B1-1 PE=3 SV=1	0.363336	18	0.381901	0.707006	DuCw	0.261433	#N/A	#N/A	1	F:GO:0045735	F:nutrient reservoir activity
p0101	V9TRL7	High molecular weight glutenin subunit 1Bx protein OS=Triticum aestivum x Triticum dicoccoides OX=1413217 GN=Glu-B1-1 PE=3 SV=1	0.000187785	9.01765	-2.60589	0.0284176	EmCw	-3.06688	#N/A	#N/A	1	F:GO:0045735	F:nutrient reservoir activity
p0101	V9TRL7	High molecular weight glutenin subunit 1Bx protein OS=Triticum aestivum x Triticum dicoccoides OX=1413217 GN=Glu-B1-1 PE=3 SV=1	0.0016703	9.00359	-2.7863	0.0211735	SpCw	-4.08964	#N/A	#N/A	1	F:GO:0045735	F:nutrient reservoir activity
p0101	V9TRL7	High molecular weight glutenin subunit 1Bx protein OS=Triticum aestivum x Triticum dicoccoides OX=1413217 GN=Glu-B1-1 PE=3 SV=1	6.02177e-05	9.00261	2.88114	0.018139	DuSp	4.35108	#N/A	#N/A	1	F:GO:0045735	F:nutrient reservoir activity
p0101	V9TRL7	High molecular weight glutenin subunit 1Bx protein OS=Triticum aestivum x Triticum dicoccoides OX=1413217 GN=Glu-B1-1 PE=3 SV=1	0.339463	13	4.43555	0.000672224	EmSp	1.02276	#N/A	#N/A	1	F:GO:0045735	F:nutrient reservoir activity
p0102	A0A3B6T7X8	Uncharacterized protein OS=Triticum aestivum OX=4565 PE=4 SV=1	0.467536	17	3.19207	0.00533786	EmDu	-1.39789	#N/A	#N/A	1	F:GO:0045735	F:nutrient reservoir activity
p0102	A0A3B6T7X8	Uncharacterized protein OS=Triticum aestivum OX=4565 PE=4 SV=1	0.145764	18	5.2993	4.87992e-05	EiDu	-3.08738	#N/A	#N/A	1	F:GO:0045735	F:nutrient reservoir activity
p0102	A0A3B6T7X8	Uncharacterized protein OS=Triticum aestivum OX=4565 PE=4 SV=1	0.278209	18	-14.725	1.75608e-11	DuCw	-1.8086	#N/A	#N/A	1	F:GO:0045735	F:nutrient reservoir activity
p0102	A0A3B6T7X8	Uncharacterized protein OS=Triticum aestivum OX=4565 PE=4 SV=1	0.518792	17	-1.77922	0.0930885	EiEm	-1.68949	#N/A	#N/A	1	F:GO:0045735	F:nutrient reservoir activity
p0102	A0A3B6T7X8	Uncharacterized protein OS=Triticum aestivum OX=4565 PE=4 SV=1	0.602126	17	-24.4906	1.06756e-14	EmSp	-3.50595	#N/A	#N/A	1	F:GO:0045735	F:nutrient reservoir activity
p0102	A0A3B6T7X8	Uncharacterized protein OS=Triticum aestivum OX=4565 PE=4 SV=1	0.660021	18	-18.684	3.10843e-13	DuSp	-2.10806	#N/A	#N/A	1	F:GO:0045735	F:nutrient reservoir activity
p0102	A0A3B6T7X8	Uncharacterized protein OS=Triticum aestivum OX=4565 PE=4 SV=1	0.609061	18	-28.1527	2.46028e-16	EiCw	-4.89598	#N/A	#N/A	1	F:GO:0045735	F:nutrient reservoir activity
p0102	A0A3B6T7X8	Uncharacterized protein OS=Triticum aestivum OX=4565 PE=4 SV=1	0.809328	17	-20.6115	1.82837e-13	EmCw	-3.20649	#N/A	#N/A	1	F:GO:0045735	F:nutrient reservoir activity
p0102	A0A3B6T7X8	Uncharacterized protein OS=Triticum aestivum OX=4565 PE=4 SV=1	0.30274	18	5.99951	1.12813e-05	SpCw	0.299463	#N/A	#N/A	1	F:GO:0045735	F:nutrient reservoir activity
p0102	A0A3B6T7X8	Uncharacterized protein OS=Triticum aestivum OX=4565 PE=4 SV=1	0.114333	18	-32.1897	2.30599e-17	EiSp	-5.19544	#N/A	#N/A	1	F:GO:0045735	F:nutrient reservoir activity
p0103	A0A1K0JNF2	Alpha-gliadin OS=Triticum aestivum OX=4565 GN=Gli-B2-11 PE=4 SV=1	4.43276e-05	7.00011	-3.31838	0.0127931	EiCw	-6.30433	#N/A	A0A1K0JNF2	1	F:GO:0045735	F:nutrient reservoir activity
p0105	A0A3B6D8Z5	Sucrose synthase OS=Triticum aestivum OX=4565 PE=3 SV=1	0.9063	18	1.27883	0.2172	EmDu	-0.507346	#N/A	#N/A	2	P:GO:0005985; F:GO:0016157	P:sucrose metabolic process; F:sucrose synthase activity
p0105	A0A3B6D8Z5	Sucrose synthase OS=Triticum aestivum OX=4565 PE=3 SV=1	0.264121	18	-1.03394	0.314856	EiDu	0.26036	#N/A	#N/A	2	P:GO:0005985; F:GO:0016157	P:sucrose metabolic process; F:sucrose synthase activity
p0105	A0A3B6D8Z5	Sucrose synthase OS=Triticum aestivum OX=4565 PE=3 SV=1	0.788438	18	-2.16217	0.0443171	EiCw	-0.271339	#N/A	#N/A	2	P:GO:0005985; F:GO:0016157	P:sucrose metabolic process; F:sucrose synthase activity
p0105	A0A3B6D8Z5	Sucrose synthase OS=Triticum aestivum OX=4565 PE=3 SV=1	0.576913	18	-0.749964	0.462967	EmSp	-0.286769	#N/A	#N/A	2	P:GO:0005985; F:GO:0016157	P:sucrose metabolic process; F:sucrose synthase activity
p0105	A0A3B6D8Z5	Sucrose synthase OS=Triticum aestivum OX=4565 PE=3 SV=1	0.195117	18	2.13082	0.0471473	EiSp	0.480937	#N/A	#N/A	2	P:GO:0005985; F:GO:0016157	P:sucrose metabolic process; F:sucrose synthase activity
p0105	A0A3B6D8Z5	Sucrose synthase OS=Triticum aestivum OX=4565 PE=3 SV=1	0.0641116	18	2.77628	0.0124533	EiEm	0.767706	#N/A	#N/A	2	P:GO:0005985; F:GO:0016157	P:sucrose metabolic process; F:sucrose synthase activity
p0105	A0A3B6D8Z5	Sucrose synthase OS=Triticum aestivum OX=4565 PE=3 SV=1	0.778746	18	0.650871	0.523353	DuSp	0.220577	#N/A	#N/A	2	P:GO:0005985; F:GO:0016157	P:sucrose metabolic process; F:sucrose synthase activity
p0105	A0A3B6D8Z5	Sucrose synthase OS=Triticum aestivum OX=4565 PE=3 SV=1	0.0404689	13.0912	-4.26331	0.000910143	EmCw	-1.03904	#N/A	#N/A	2	P:GO:0005985; F:GO:0016157	P:sucrose metabolic process; F:sucrose synthase activity
p0105	A0A3B6D8Z5	Sucrose synthase OS=Triticum aestivum OX=4565 PE=3 SV=1	0.214962	18	-2.37537	0.0288467	DuCw	-0.531699	#N/A	#N/A	2	P:GO:0005985; F:GO:0016157	P:sucrose metabolic process; F:sucrose synthase activity
p0105	A0A3B6D8Z5	Sucrose synthase OS=Triticum aestivum OX=4565 PE=3 SV=1	0.132287	18	-3.79176	0.00133569	SpCw	-0.752276	#N/A	#N/A	2	P:GO:0005985; F:GO:0016157	P:sucrose metabolic process; F:sucrose synthase activity
p0106	A0A1P8DSE9	Alpha-gliadin storage protein (Fragment) OS=Triticum spelta OX=58933 PE=2 SV=1	0.118343	15	-1.42405	0.174901	EiDu	0.279576	#N/A	#N/A	1	F:GO:0045735	F:nutrient reservoir activity
p0106	A0A1P8DSE9	Alpha-gliadin storage protein (Fragment) OS=Triticum spelta OX=58933 PE=2 SV=1	0.816503	17	10.0808	1.37578e-08	EiCw	1.98912	#N/A	#N/A	1	F:GO:0045735	F:nutrient reservoir activity
p0106	A0A1P8DSE9	Alpha-gliadin storage protein (Fragment) OS=Triticum spelta OX=58933 PE=2 SV=1	0.423652	16	2.12555	0.0494617	EmCw	0.792748	#N/A	#N/A	1	F:GO:0045735	F:nutrient reservoir activity
p0106	A0A1P8DSE9	Alpha-gliadin storage protein (Fragment) OS=Triticum spelta OX=58933 PE=2 SV=1	0.594544	17	6.13204	1.10674e-05	EiEm	1.19637	#N/A	#N/A	1	F:GO:0045735	F:nutrient reservoir activity
p0106	A0A1P8DSE9	Alpha-gliadin storage protein (Fragment) OS=Triticum spelta OX=58933 PE=2 SV=1	0.0692464	14	4.72625	0.000324677	DuCw	1.70954	#N/A	#N/A	1	F:GO:0045735	F:nutrient reservoir activity
p0107	Q8W3W6	Low-molecular-weight glutenin subunit group 3 type II (Fragment) OS=Triticum aestivum OX=4565 GN=lmw-gs PE=4 SV=1	0.0012184	9.0688	27.0202	5.58871e-10	EiDu	-7.38314	#N/A	Q8W3W6	1	F:GO:0045735	F:nutrient reservoir activity
p0107	Q8W3W6	Low-molecular-weight glutenin subunit group 3 type II (Fragment) OS=Triticum aestivum OX=4565 GN=lmw-gs PE=4 SV=1	0.31058	16	-1.26268	0.224799	EiEm	-3.8554	#N/A	Q8W3W6	1	F:GO:0045735	F:nutrient reservoir activity
p0107	Q8W3W6	Low-molecular-weight glutenin subunit group 3 type II (Fragment) OS=Triticum aestivum OX=4565 GN=lmw-gs PE=4 SV=1	0.0953091	18	7.04679	1.42065e-06	DuSp	0.513318	#N/A	Q8W3W6	1	F:GO:0045735	F:nutrient reservoir activity
p0107	Q8W3W6	Low-molecular-weight glutenin subunit group 3 type II (Fragment) OS=Triticum aestivum OX=4565 GN=lmw-gs PE=4 SV=1	0.00443156	9.20278	-32.3147	8.6482e-11	EiSp	-6.86982	#N/A	Q8W3W6	1	F:GO:0045735	F:nutrient reservoir activity
p0107	Q8W3W6	Low-molecular-weight glutenin subunit group 3 type II (Fragment) OS=Triticum aestivum OX=4565 GN=lmw-gs PE=4 SV=1	0.762146	18	-10.1167	7.46844e-09	EmSp	-3.01441	#N/A	Q8W3W6	1	F:GO:0045735	F:nutrient reservoir activity
p0108	A0A286R6F9	Glucose-1-phosphate adenylyltransferase OS=Triticum monococcum OX=4568 GN=Agp1 PE=3 SV=1	0.282141	18	-0.000222056	0.999825	EmDu	2.60623e-05	#N/A	#N/A	2	P:GO:0005978; F:GO:0008878	P:glycogen biosynthetic process; F:glucose-1-phosphate adenylyltransferase activity
p0108	A0A286R6F9	Glucose-1-phosphate adenylyltransferase OS=Triticum monococcum OX=4568 GN=Agp1 PE=3 SV=1	0.424619	18	-3.3466	0.00359179	EmSp	-0.45729	#N/A	#N/A	2	P:GO:0005978; F:GO:0008878	P:glycogen biosynthetic process; F:glucose-1-phosphate adenylyltransferase activity
p0108	A0A286R6F9	Glucose-1-phosphate adenylyltransferase OS=Triticum monococcum OX=4568 GN=Agp1 PE=3 SV=1	0.137731	18	-1.72936	0.100856	EmCw	-0.181831	#N/A	#N/A	2	P:GO:0005978; F:GO:0008878	P:glycogen biosynthetic process; F:glucose-1-phosphate adenylyltransferase activity
p0108	A0A286R6F9	Glucose-1-phosphate adenylyltransferase OS=Triticum monococcum OX=4568 GN=Agp1 PE=3 SV=1	0.444714	18	-2.56289	0.0195651	DuCw	-0.181858	#N/A	#N/A	2	P:GO:0005978; F:GO:0008878	P:glycogen biosynthetic process; F:glucose-1-phosphate adenylyltransferase activity
p0108	A0A286R6F9	Glucose-1-phosphate adenylyltransferase OS=Triticum monococcum OX=4568 GN=Agp1 PE=3 SV=1	0.00379209	11.5524	2.58092	0.0246892	SpCw	0.275458	#N/A	#N/A	2	P:GO:0005978; F:GO:0008878	P:glycogen biosynthetic process; F:glucose-1-phosphate adenylyltransferase activity
p0108	A0A286R6F9	Glucose-1-phosphate adenylyltransferase OS=Triticum monococcum OX=4568 GN=Agp1 PE=3 SV=1	0.0177462	12.8262	-3.90247	0.00186205	DuSp	-0.457316	#N/A	#N/A	2	P:GO:0005978; F:GO:0008878	P:glycogen biosynthetic process; F:glucose-1-phosphate adenylyltransferase activity
p0109	A0A446JA60	Histone domain-containing protein OS=Triticum turgidum subsp. durum OX=4567 GN=TRITD_1Av1G204840 PE=3 SV=1	0.0667924	17	3.07534	0.00685726	EmDu	-0.476511	#N/A	#N/A	3	F:GO:0003677; F:GO:0046982; C:GO:0000786	F:DNA binding; F:protein heterodimerization activity; C:nucleosome
p0109	A0A446JA60	Histone domain-containing protein OS=Triticum turgidum subsp. durum OX=4567 GN=TRITD_1Av1G204840 PE=3 SV=1	0.0214393	13.507	2.05109	0.0601792	EiDu	-0.270471	#N/A	#N/A	3	F:GO:0003677; F:GO:0046982; C:GO:0000786	F:DNA binding; F:protein heterodimerization activity; C:nucleosome
p0109	A0A446JA60	Histone domain-containing protein OS=Triticum turgidum subsp. durum OX=4567 GN=TRITD_1Av1G204840 PE=3 SV=1	0.211364	17	-0.859416	0.402068	EmCw	-0.166444	#N/A	#N/A	3	F:GO:0003677; F:GO:0046982; C:GO:0000786	F:DNA binding; F:protein heterodimerization activity; C:nucleosome
p0109	A0A446JA60	Histone domain-containing protein OS=Triticum turgidum subsp. durum OX=4567 GN=TRITD_1Av1G204840 PE=3 SV=1	0.960224	18	1.70768	0.104884	DuCw	0.310067	#N/A	#N/A	3	F:GO:0003677; F:GO:0046982; C:GO:0000786	F:DNA binding; F:protein heterodimerization activity; C:nucleosome
p0109	A0A446JA60	Histone domain-containing protein OS=Triticum turgidum subsp. durum OX=4567 GN=TRITD_1Av1G204840 PE=3 SV=1	0.285818	17	-1.20125	0.246122	EmSp	-0.187961	#N/A	#N/A	3	F:GO:0003677; F:GO:0046982; C:GO:0000786	F:DNA binding; F:protein heterodimerization activity; C:nucleosome
p0109	A0A446JA60	Histone domain-containing protein OS=Triticum turgidum subsp. durum OX=4567 GN=TRITD_1Av1G204840 PE=3 SV=1	0.120936	18	0.239004	0.813803	EiCw	0.0395967	#N/A	#N/A	3	F:GO:0003677; F:GO:0046982; C:GO:0000786	F:DNA binding; F:protein heterodimerization activity; C:nucleosome
p0109	A0A446JA60	Histone domain-containing protein OS=Triticum turgidum subsp. durum OX=4567 GN=TRITD_1Av1G204840 PE=3 SV=1	0.142958	18	0.137202	0.892394	EiSp	0.0180802	#N/A	#N/A	3	F:GO:0003677; F:GO:0046982; C:GO:0000786	F:DNA binding; F:protein heterodimerization activity; C:nucleosome
p0109	A0A446JA60	Histone domain-containing protein OS=Triticum turgidum subsp. durum OX=4567 GN=TRITD_1Av1G204840 PE=3 SV=1	0.620153	18	0.112812	0.911428	SpCw	0.0215165	#N/A	#N/A	3	F:GO:0003677; F:GO:0046982; C:GO:0000786	F:DNA binding; F:protein heterodimerization activity; C:nucleosome
p0109	A0A446JA60	Histone domain-containing protein OS=Triticum turgidum subsp. durum OX=4567 GN=TRITD_1Av1G204840 PE=3 SV=1	0.755634	17	1.7695	0.094744	EiEm	0.206041	#N/A	#N/A	3	F:GO:0003677; F:GO:0046982; C:GO:0000786	F:DNA binding; F:protein heterodimerization activity; C:nucleosome
p0109	A0A446JA60	Histone domain-containing protein OS=Triticum turgidum subsp. durum OX=4567 GN=TRITD_1Av1G204840 PE=3 SV=1	0.448494	18	1.84346	0.0817898	DuSp	0.288551	#N/A	#N/A	3	F:GO:0003677; F:GO:0046982; C:GO:0000786	F:DNA binding; F:protein heterodimerization activity; C:nucleosome
p0110	A0A446YFP7	Glucose-1-phosphate adenylyltransferase OS=Triticum turgidum subsp. durum OX=4567 GN=TRITD_7Bv1G093200 PE=3 SV=1	0.296306	18	-8.57812	8.94722e-08	EmDu	0.608833	#N/A	#N/A	2	P:GO:0005978; F:GO:0008878	P:glycogen biosynthetic process; F:glucose-1-phosphate adenylyltransferase activity
p0110	A0A446YFP7	Glucose-1-phosphate adenylyltransferase OS=Triticum turgidum subsp. durum OX=4567 GN=TRITD_7Bv1G093200 PE=3 SV=1	0.081419	18	4.70642	0.000175957	EiDu	-0.564277	#N/A	#N/A	2	P:GO:0005978; F:GO:0008878	P:glycogen biosynthetic process; F:glucose-1-phosphate adenylyltransferase activity
p0110	A0A446YFP7	Glucose-1-phosphate adenylyltransferase OS=Triticum turgidum subsp. durum OX=4567 GN=TRITD_7Bv1G093200 PE=3 SV=1	0.0365617	11.53	-2.45125	0.0312611	EiCw	-0.30746	#N/A	#N/A	2	P:GO:0005978; F:GO:0008878	P:glycogen biosynthetic process; F:glucose-1-phosphate adenylyltransferase activity
p0110	A0A446YFP7	Glucose-1-phosphate adenylyltransferase OS=Triticum turgidum subsp. durum OX=4567 GN=TRITD_7Bv1G093200 PE=3 SV=1	0.165895	18	11.96	5.32523e-10	EmCw	0.86565	#N/A	#N/A	2	P:GO:0005978; F:GO:0008878	P:glycogen biosynthetic process; F:glucose-1-phosphate adenylyltransferase activity
p0110	A0A446YFP7	Glucose-1-phosphate adenylyltransferase OS=Triticum turgidum subsp. durum OX=4567 GN=TRITD_7Bv1G093200 PE=3 SV=1	0.730291	18	7.30947	8.6474e-07	EmSp	0.655894	#N/A	#N/A	2	P:GO:0005978; F:GO:0008878	P:glycogen biosynthetic process; F:glucose-1-phosphate adenylyltransferase activity
p0110	A0A446YFP7	Glucose-1-phosphate adenylyltransferase OS=Triticum turgidum subsp. durum OX=4567 GN=TRITD_7Bv1G093200 PE=3 SV=1	0.739506	18	-3.5379	0.00235029	EiSp	-0.517215	#N/A	#N/A	2	P:GO:0005978; F:GO:0008878	P:glycogen biosynthetic process; F:glucose-1-phosphate adenylyltransferase activity
p0110	A0A446YFP7	Glucose-1-phosphate adenylyltransferase OS=Triticum turgidum subsp. durum OX=4567 GN=TRITD_7Bv1G093200 PE=3 SV=1	0.132342	18	0.506643	0.618555	DuSp	0.0470615	#N/A	#N/A	2	P:GO:0005978; F:GO:0008878	P:glycogen biosynthetic process; F:glucose-1-phosphate adenylyltransferase activity
p0110	A0A446YFP7	Glucose-1-phosphate adenylyltransferase OS=Triticum turgidum subsp. durum OX=4567 GN=TRITD_7Bv1G093200 PE=3 SV=1	0.665418	18	4.19151	0.000548472	DuCw	0.256817	#N/A	#N/A	2	P:GO:0005978; F:GO:0008878	P:glycogen biosynthetic process; F:glucose-1-phosphate adenylyltransferase activity
p0110	A0A446YFP7	Glucose-1-phosphate adenylyltransferase OS=Triticum turgidum subsp. durum OX=4567 GN=TRITD_7Bv1G093200 PE=3 SV=1	0.519362	18	-10.5053	4.16042e-09	EiEm	-1.17311	#N/A	#N/A	2	P:GO:0005978; F:GO:0008878	P:glycogen biosynthetic process; F:glucose-1-phosphate adenylyltransferase activity
p0110	A0A446YFP7	Glucose-1-phosphate adenylyltransferase OS=Triticum turgidum subsp. durum OX=4567 GN=TRITD_7Bv1G093200 PE=3 SV=1	0.0583423	18	2.18996	0.0419386	SpCw	0.209755	#N/A	#N/A	2	P:GO:0005978; F:GO:0008878	P:glycogen biosynthetic process; F:glucose-1-phosphate adenylyltransferase activity
p0111	Q2A784	Avenin-like a1 OS=Triticum aestivum OX=4565 GN=AVNLA PE=2 SV=1	0.850663	18	-2.94996	0.0085673	EmDu	0.241716	#N/A	Q2A784	1	F:GO:0045735	F:nutrient reservoir activity
p0111	Q2A784	Avenin-like a1 OS=Triticum aestivum OX=4565 GN=AVNLA PE=2 SV=1	0.34144	18	-5.36339	4.25734e-05	EmSp	-0.314964	#N/A	Q2A784	1	F:GO:0045735	F:nutrient reservoir activity
p0111	Q2A784	Avenin-like a1 OS=Triticum aestivum OX=4565 GN=AVNLA PE=2 SV=1	0.812863	18	3.23385	0.00460642	EmCw	0.281796	#N/A	Q2A784	1	F:GO:0045735	F:nutrient reservoir activity
p0111	Q2A784	Avenin-like a1 OS=Triticum aestivum OX=4565 GN=AVNLA PE=2 SV=1	0.14678	18	-9.17332	3.3124e-08	DuSp	-0.556679	#N/A	Q2A784	1	F:GO:0045735	F:nutrient reservoir activity
p0111	Q2A784	Avenin-like a1 OS=Triticum aestivum OX=4565 GN=AVNLA PE=2 SV=1	0.569121	18	9.06603	3.94958e-08	SpCw	0.59676	#N/A	Q2A784	1	F:GO:0045735	F:nutrient reservoir activity
p0111	Q2A784	Avenin-like a1 OS=Triticum aestivum OX=4565 GN=AVNLA PE=2 SV=1	0.662866	18	0.435914	0.668082	DuCw	0.0400802	#N/A	Q2A784	1	F:GO:0045735	F:nutrient reservoir activity
p0112	M7ZUH8	Gamma-hordein-3 OS=Triticum urartu OX=4572 GN=TRIUR3_02355 PE=4 SV=1	0.364024	18	1.16332	0.259892	EmDu	-0.503364	#N/A	M7ZUH8	1	F:GO:0045735	F:nutrient reservoir activity
p0112	M7ZUH8	Gamma-hordein-3 OS=Triticum urartu OX=4572 GN=TRIUR3_02355 PE=4 SV=1	0.0377693	16.136	-5.74323	2.92475e-05	EiDu	1.7911	#N/A	M7ZUH8	1	F:GO:0045735	F:nutrient reservoir activity
p0112	M7ZUH8	Gamma-hordein-3 OS=Triticum urartu OX=4572 GN=TRIUR3_02355 PE=4 SV=1	4.77951e-05	9.51351	7.74683	2.08242e-05	EiEm	2.29446	#N/A	M7ZUH8	1	F:GO:0045735	F:nutrient reservoir activity
p0112	M7ZUH8	Gamma-hordein-3 OS=Triticum urartu OX=4572 GN=TRIUR3_02355 PE=4 SV=1	1.37764e-05	9.13868	7.98628	2.05076e-05	EiCw	2.4143	#N/A	M7ZUH8	1	F:GO:0045735	F:nutrient reservoir activity
p0112	M7ZUH8	Gamma-hordein-3 OS=Triticum urartu OX=4572 GN=TRIUR3_02355 PE=4 SV=1	0.653692	18	0.686089	0.5014	SpCw	0.0715799	#N/A	M7ZUH8	1	F:GO:0045735	F:nutrient reservoir activity
p0112	M7ZUH8	Gamma-hordein-3 OS=Triticum urartu OX=4572 GN=TRIUR3_02355 PE=4 SV=1	0.234794	18	1.27648	0.218011	DuSp	0.551618	#N/A	M7ZUH8	1	F:GO:0045735	F:nutrient reservoir activity
p0112	M7ZUH8	Gamma-hordein-3 OS=Triticum urartu OX=4572 GN=TRIUR3_02355 PE=4 SV=1	0.0524095	18	0.842046	0.410811	EmCw	0.119834	#N/A	M7ZUH8	1	F:GO:0045735	F:nutrient reservoir activity
p0112	M7ZUH8	Gamma-hordein-3 OS=Triticum urartu OX=4572 GN=TRIUR3_02355 PE=4 SV=1	1.7297e-05	9.20037	7.87908	2.19964e-05	EiSp	2.34272	#N/A	M7ZUH8	1	F:GO:0045735	F:nutrient reservoir activity
p0112	M7ZUH8	Gamma-hordein-3 OS=Triticum urartu OX=4572 GN=TRIUR3_02355 PE=4 SV=1	0.210633	18	1.41396	0.174436	DuCw	0.623198	#N/A	M7ZUH8	1	F:GO:0045735	F:nutrient reservoir activity
p0112	M7ZUH8	Gamma-hordein-3 OS=Triticum urartu OX=4572 GN=TRIUR3_02355 PE=4 SV=1	0.116764	18	0.332154	0.743609	EmSp	0.0482539	#N/A	M7ZUH8	1	F:GO:0045735	F:nutrient reservoir activity
p0113	A2IBK0	LMW-m1 glutenin subunit OS=Triticum zhukovskyi OX=77602 GN=LMW-m1 PE=4 SV=1	0.134678	13	0.327067	0.748824	EmDu	-0.217597	#N/A	#N/A	1	F:GO:0045735	F:nutrient reservoir activity
p0113	A2IBK0	LMW-m1 glutenin subunit OS=Triticum zhukovskyi OX=77602 GN=LMW-m1 PE=4 SV=1	0.759002	16	-6.23358	1.19557e-05	EiDu	1.9165	#N/A	#N/A	1	F:GO:0045735	F:nutrient reservoir activity
p0113	A2IBK0	LMW-m1 glutenin subunit OS=Triticum zhukovskyi OX=77602 GN=LMW-m1 PE=4 SV=1	0.24616	10	2.5108	0.0308703	SpCw	1.57486	#N/A	#N/A	1	F:GO:0045735	F:nutrient reservoir activity
p0113	A2IBK0	LMW-m1 glutenin subunit OS=Triticum zhukovskyi OX=77602 GN=LMW-m1 PE=4 SV=1	0.0884376	11	7.73385	8.99774e-06	EiCw	4.46365	#N/A	#N/A	1	F:GO:0045735	F:nutrient reservoir activity
p0113	A2IBK0	LMW-m1 glutenin subunit OS=Triticum zhukovskyi OX=77602 GN=LMW-m1 PE=4 SV=1	0.0283924	10.8775	11.218	2.5704e-07	EiEm	2.13409	#N/A	#N/A	1	F:GO:0045735	F:nutrient reservoir activity
p0113	A2IBK0	LMW-m1 glutenin subunit OS=Triticum zhukovskyi OX=77602 GN=LMW-m1 PE=4 SV=1	0.270485	9	1.24912	0.243131	DuCw	2.54716	#N/A	#N/A	1	F:GO:0045735	F:nutrient reservoir activity
p0113	A2IBK0	LMW-m1 glutenin subunit OS=Triticum zhukovskyi OX=77602 GN=LMW-m1 PE=4 SV=1	0.305563	8	5.0531	0.000985458	EmCw	2.32956	#N/A	#N/A	1	F:GO:0045735	F:nutrient reservoir activity
p0113	A2IBK0	LMW-m1 glutenin subunit OS=Triticum zhukovskyi OX=77602 GN=LMW-m1 PE=4 SV=1	0.015303	10.5232	12.7005	1.02334e-07	EiSp	2.88879	#N/A	#N/A	1	F:GO:0045735	F:nutrient reservoir activity
p0113	A2IBK0	LMW-m1 glutenin subunit OS=Triticum zhukovskyi OX=77602 GN=LMW-m1 PE=4 SV=1	0.879426	14	3.21339	0.00625181	EmSp	0.754702	#N/A	#N/A	1	F:GO:0045735	F:nutrient reservoir activity
p0113	A2IBK0	LMW-m1 glutenin subunit OS=Triticum zhukovskyi OX=77602 GN=LMW-m1 PE=4 SV=1	0.0934421	15	1.30341	0.212088	DuSp	0.972299	#N/A	#N/A	1	F:GO:0045735	F:nutrient reservoir activity
p0114	A0A446TT22	Phosphopyruvate hydratase OS=Triticum turgidum subsp. durum OX=4567 GN=TRITD_5Bv1G004610 PE=3 SV=1	0.202512	17	2.4837	0.0237254	EmDu	-0.679019	#N/A	#N/A	4	P:GO:0006096; F:GO:0000287; F:GO:0004634; C:GO:0000015	P:glycolytic process; F:magnesium ion binding; F:phosphopyruvate hydratase activity; C:phosphopyruvate hydratase complex
p0114	A0A446TT22	Phosphopyruvate hydratase OS=Triticum turgidum subsp. durum OX=4567 GN=TRITD_5Bv1G004610 PE=3 SV=1	0.316664	17	-1.51969	0.146968	EiDu	0.303169	#N/A	#N/A	4	P:GO:0006096; F:GO:0000287; F:GO:0004634; C:GO:0000015	P:glycolytic process; F:magnesium ion binding; F:phosphopyruvate hydratase activity; C:phosphopyruvate hydratase complex
p0114	A0A446TT22	Phosphopyruvate hydratase OS=Triticum turgidum subsp. durum OX=4567 GN=TRITD_5Bv1G004610 PE=3 SV=1	0.502888	10	0.824748	0.428749	DuCw	0.379229	#N/A	#N/A	4	P:GO:0006096; F:GO:0000287; F:GO:0004634; C:GO:0000015	P:glycolytic process; F:magnesium ion binding; F:phosphopyruvate hydratase activity; C:phosphopyruvate hydratase complex
p0114	A0A446TT22	Phosphopyruvate hydratase OS=Triticum turgidum subsp. durum OX=4567 GN=TRITD_5Bv1G004610 PE=3 SV=1	0.447352	11	5.52599	0.000179097	EiCw	0.682398	#N/A	#N/A	4	P:GO:0006096; F:GO:0000287; F:GO:0004634; C:GO:0000015	P:glycolytic process; F:magnesium ion binding; F:phosphopyruvate hydratase activity; C:phosphopyruvate hydratase complex
p0114	A0A446TT22	Phosphopyruvate hydratase OS=Triticum turgidum subsp. durum OX=4567 GN=TRITD_5Bv1G004610 PE=3 SV=1	0.513975	11	0.541658	0.598853	EmSp	0.094633	#N/A	#N/A	4	P:GO:0006096; F:GO:0000287; F:GO:0004634; C:GO:0000015	P:glycolytic process; F:magnesium ion binding; F:phosphopyruvate hydratase activity; C:phosphopyruvate hydratase complex
p0114	A0A446TT22	Phosphopyruvate hydratase OS=Triticum turgidum subsp. durum OX=4567 GN=TRITD_5Bv1G004610 PE=3 SV=1	0.648375	4	-1.78442	0.148915	SpCw	-0.394423	#N/A	#N/A	4	P:GO:0006096; F:GO:0000287; F:GO:0004634; C:GO:0000015	P:glycolytic process; F:magnesium ion binding; F:phosphopyruvate hydratase activity; C:phosphopyruvate hydratase complex
p0114	A0A446TT22	Phosphopyruvate hydratase OS=Triticum turgidum subsp. durum OX=4567 GN=TRITD_5Bv1G004610 PE=3 SV=1	0.934194	11	-2.16543	0.0531988	EmCw	-0.29979	#N/A	#N/A	4	P:GO:0006096; F:GO:0000287; F:GO:0004634; C:GO:0000015	P:glycolytic process; F:magnesium ion binding; F:phosphopyruvate hydratase activity; C:phosphopyruvate hydratase complex
p0114	A0A446TT22	Phosphopyruvate hydratase OS=Triticum turgidum subsp. durum OX=4567 GN=TRITD_5Bv1G004610 PE=3 SV=1	0.231376	18	11.5124	9.81071e-10	EiEm	0.982188	#N/A	#N/A	4	P:GO:0006096; F:GO:0000287; F:GO:0004634; C:GO:0000015	P:glycolytic process; F:magnesium ion binding; F:phosphopyruvate hydratase activity; C:phosphopyruvate hydratase complex
p0114	A0A446TT22	Phosphopyruvate hydratase OS=Triticum turgidum subsp. durum OX=4567 GN=TRITD_5Bv1G004610 PE=3 SV=1	0.576427	10	1.47124	0.17198	DuSp	0.773652	#N/A	#N/A	4	P:GO:0006096; F:GO:0000287; F:GO:0004634; C:GO:0000015	P:glycolytic process; F:magnesium ion binding; F:phosphopyruvate hydratase activity; C:phosphopyruvate hydratase complex
p0114	A0A446TT22	Phosphopyruvate hydratase OS=Triticum turgidum subsp. durum OX=4567 GN=TRITD_5Bv1G004610 PE=3 SV=1	0.894214	11	7.25392	1.63593e-05	EiSp	1.07682	#N/A	#N/A	4	P:GO:0006096; F:GO:0000287; F:GO:0004634; C:GO:0000015	P:glycolytic process; F:magnesium ion binding; F:phosphopyruvate hydratase activity; C:phosphopyruvate hydratase complex
p0115	A0A455QV21	Alpha-gliadin (Fragment) OS=Triticum aestivum OX=4565 PE=2 SV=1	0.865344	18	-1.83518	0.0830589	EmDu	0.562835	#N/A	#N/A	1	F:GO:0045735	F:nutrient reservoir activity
p0115	A0A455QV21	Alpha-gliadin (Fragment) OS=Triticum aestivum OX=4565 PE=2 SV=1	0.0735866	18	4.82933	0.000134512	EiDu	-6.81428	#N/A	#N/A	1	F:GO:0045735	F:nutrient reservoir activity
p0115	A0A455QV21	Alpha-gliadin (Fragment) OS=Triticum aestivum OX=4565 PE=2 SV=1	0.972656	18	0.934947	0.36219	EmCw	0.228543	#N/A	#N/A	1	F:GO:0045735	F:nutrient reservoir activity
p0115	A0A455QV21	Alpha-gliadin (Fragment) OS=Triticum aestivum OX=4565 PE=2 SV=1	0.727399	18	1.16645	0.258657	EmSp	0.306596	#N/A	#N/A	1	F:GO:0045735	F:nutrient reservoir activity
p0115	A0A455QV21	Alpha-gliadin (Fragment) OS=Triticum aestivum OX=4565 PE=2 SV=1	0.675169	18	-0.707759	0.488159	DuSp	-0.256239	#N/A	#N/A	1	F:GO:0045735	F:nutrient reservoir activity
p0115	A0A455QV21	Alpha-gliadin (Fragment) OS=Triticum aestivum OX=4565 PE=2 SV=1	0.00258251	9.0003	-7.46938	3.81278e-05	EiCw	-7.14857	#N/A	#N/A	1	F:GO:0045735	F:nutrient reservoir activity
p0115	A0A455QV21	Alpha-gliadin (Fragment) OS=Triticum aestivum OX=4565 PE=2 SV=1	0.00170106	9.00026	-6.49677	0.000111856	EiSp	-7.07052	#N/A	#N/A	1	F:GO:0045735	F:nutrient reservoir activity
p0115	A0A455QV21	Alpha-gliadin (Fragment) OS=Triticum aestivum OX=4565 PE=2 SV=1	0.00201749	9.00034	-9.19681	7.149e-06	EiEm	-7.37711	#N/A	#N/A	1	F:GO:0045735	F:nutrient reservoir activity
p0115	A0A455QV21	Alpha-gliadin (Fragment) OS=Triticum aestivum OX=4565 PE=2 SV=1	0.757025	18	-0.267992	0.791752	SpCw	-0.0780531	#N/A	#N/A	1	F:GO:0045735	F:nutrient reservoir activity
p0115	A0A455QV21	Alpha-gliadin (Fragment) OS=Triticum aestivum OX=4565 PE=2 SV=1	0.847576	18	-0.984117	0.338102	DuCw	-0.334292	#N/A	#N/A	1	F:GO:0045735	F:nutrient reservoir activity
p0117	Q8H0L2	Glutenin high molecular weight subunit (Fragment) OS=Triticum aestivum OX=4565 GN=HMW-GS(Ax type) PE=3 SV=1	9.23083e-06	10.6307	-3.45223	0.00567712	EiDu	1.35378	#N/A	#N/A	1	F:GO:0045735	F:nutrient reservoir activity
p0117	Q8H0L2	Glutenin high molecular weight subunit (Fragment) OS=Triticum aestivum OX=4565 GN=HMW-GS(Ax type) PE=3 SV=1	0.305301	18	-2.90487	0.00944551	DuSp	-0.725426	#N/A	#N/A	1	F:GO:0045735	F:nutrient reservoir activity
p0117	Q8H0L2	Glutenin high molecular weight subunit (Fragment) OS=Triticum aestivum OX=4565 GN=HMW-GS(Ax type) PE=3 SV=1	0.000523683	12.1465	1.92532	0.0779219	EiSp	0.628359	#N/A	#N/A	1	F:GO:0045735	F:nutrient reservoir activity
p0118	A0A446SB38	Histone domain-containing protein OS=Triticum turgidum subsp. durum OX=4567 GN=TRITD_4Bv1G149030 PE=3 SV=1	0.282817	14	1.06879	0.303248	EmDu	-0.230831	#N/A	#N/A	3	F:GO:0003677; F:GO:0046982; C:GO:0000786	F:DNA binding; F:protein heterodimerization activity; C:nucleosome
p0118	A0A446SB38	Histone domain-containing protein OS=Triticum turgidum subsp. durum OX=4567 GN=TRITD_4Bv1G149030 PE=3 SV=1	0.807584	18	2.53173	0.0208817	EiDu	-0.269783	#N/A	#N/A	3	F:GO:0003677; F:GO:0046982; C:GO:0000786	F:DNA binding; F:protein heterodimerization activity; C:nucleosome
p0118	A0A446SB38	Histone domain-containing protein OS=Triticum turgidum subsp. durum OX=4567 GN=TRITD_4Bv1G149030 PE=3 SV=1	0.416771	14	0.907605	0.379445	EmSp	0.242355	#N/A	#N/A	3	F:GO:0003677; F:GO:0046982; C:GO:0000786	F:DNA binding; F:protein heterodimerization activity; C:nucleosome
p0118	A0A446SB38	Histone domain-containing protein OS=Triticum turgidum subsp. durum OX=4567 GN=TRITD_4Bv1G149030 PE=3 SV=1	0.785192	14	0.87472	0.396485	EmCw	0.267272	#N/A	#N/A	3	F:GO:0003677; F:GO:0046982; C:GO:0000786	F:DNA binding; F:protein heterodimerization activity; C:nucleosome
p0118	A0A446SB38	Histone domain-containing protein OS=Triticum turgidum subsp. durum OX=4567 GN=TRITD_4Bv1G149030 PE=3 SV=1	0.358078	18	1.44843	0.164693	EiSp	0.203403	#N/A	#N/A	3	F:GO:0003677; F:GO:0046982; C:GO:0000786	F:DNA binding; F:protein heterodimerization activity; C:nucleosome
p0118	A0A446SB38	Histone domain-containing protein OS=Triticum turgidum subsp. durum OX=4567 GN=TRITD_4Bv1G149030 PE=3 SV=1	0.237382	14	-0.169059	0.868169	EiEm	-0.0389518	#N/A	#N/A	3	F:GO:0003677; F:GO:0046982; C:GO:0000786	F:DNA binding; F:protein heterodimerization activity; C:nucleosome
p0118	A0A446SB38	Histone domain-containing protein OS=Triticum turgidum subsp. durum OX=4567 GN=TRITD_4Bv1G149030 PE=3 SV=1	0.305548	18	0.117678	0.907626	SpCw	0.0249165	#N/A	#N/A	3	F:GO:0003677; F:GO:0046982; C:GO:0000786	F:DNA binding; F:protein heterodimerization activity; C:nucleosome
p0118	A0A446SB38	Histone domain-containing protein OS=Triticum turgidum subsp. durum OX=4567 GN=TRITD_4Bv1G149030 PE=3 SV=1	0.0741379	18	1.26528	0.221905	EiCw	0.22832	#N/A	#N/A	3	F:GO:0003677; F:GO:0046982; C:GO:0000786	F:DNA binding; F:protein heterodimerization activity; C:nucleosome
p0118	A0A446SB38	Histone domain-containing protein OS=Triticum turgidum subsp. durum OX=4567 GN=TRITD_4Bv1G149030 PE=3 SV=1	0.122874	18	2.94115	0.00873254	DuCw	0.498103	#N/A	#N/A	3	F:GO:0003677; F:GO:0046982; C:GO:0000786	F:DNA binding; F:protein heterodimerization activity; C:nucleosome
p0118	A0A446SB38	Histone domain-containing protein OS=Triticum turgidum subsp. durum OX=4567 GN=TRITD_4Bv1G149030 PE=3 SV=1	0.522464	18	3.51797	0.00245671	DuSp	0.473187	#N/A	#N/A	3	F:GO:0003677; F:GO:0046982; C:GO:0000786	F:DNA binding; F:protein heterodimerization activity; C:nucleosome
p0119	A0A0M4FLL7	Putative low molecular weight glutenin subunit (Fragment) OS=Triticum monococcum subsp. aegilopoides OX=52163 PE=4 SV=1	0.330409	16	-0.343681	0.735561	EiDu	0.163512	#N/A	#N/A	1	F:GO:0045735	F:nutrient reservoir activity
p0119	A0A0M4FLL7	Putative low molecular weight glutenin subunit (Fragment) OS=Triticum monococcum subsp. aegilopoides OX=52163 PE=4 SV=1	0.102327	15	1.80552	0.0911001	EiEm	0.749157	#N/A	#N/A	1	F:GO:0045735	F:nutrient reservoir activity
p0120	P30523	Glucose-1-phosphate adenylyltransferase small subunit, chloroplastic/amyloplastic OS=Triticum aestivum OX=4565 GN=AGP-S PE=2 SV=1	0.657408	12	-5.78462	8.67946e-05	SpCw	-1.68229	#N/A	#N/A	2	P:GO:0005978; F:GO:0008878	P:glycogen biosynthetic process; F:glucose-1-phosphate adenylyltransferase activity
p0120	P30523	Glucose-1-phosphate adenylyltransferase small subunit, chloroplastic/amyloplastic OS=Triticum aestivum OX=4565 GN=AGP-S PE=2 SV=1	0.0450996	3.00585	-2.73496	0.0714867	EmSp	-3.01534	#N/A	#N/A	2	P:GO:0005978; F:GO:0008878	P:glycogen biosynthetic process; F:glucose-1-phosphate adenylyltransferase activity
p0120	P30523	Glucose-1-phosphate adenylyltransferase small subunit, chloroplastic/amyloplastic OS=Triticum aestivum OX=4565 GN=AGP-S PE=2 SV=1	0.00857111	9.04294	-15.0573	1.03651e-07	EmCw	-4.69762	#N/A	#N/A	2	P:GO:0005978; F:GO:0008878	P:glycogen biosynthetic process; F:glucose-1-phosphate adenylyltransferase activity
p0121	A0A446WXS8	AAI domain-containing protein OS=Triticum turgidum subsp. durum OX=4567 GN=TRITD_7Av1G008200 PE=4 SV=1	0.913085	18	-2.43278	0.0256384	EmDu	0.402936	#N/A	#N/A	1	F:GO:0045735	F:nutrient reservoir activity
p0121	A0A446WXS8	AAI domain-containing protein OS=Triticum turgidum subsp. durum OX=4567 GN=TRITD_7Av1G008200 PE=4 SV=1	0.0187163	10.4009	7.32007	2.04995e-05	DuCw	1.59879	#N/A	#N/A	1	F:GO:0045735	F:nutrient reservoir activity
p0121	A0A446WXS8	AAI domain-containing protein OS=Triticum turgidum subsp. durum OX=4567 GN=TRITD_7Av1G008200 PE=4 SV=1	0.0349017	10.1885	6.55166	5.91998e-05	EmSp	1.01707	#N/A	#N/A	1	F:GO:0045735	F:nutrient reservoir activity
p0121	A0A446WXS8	AAI domain-containing protein OS=Triticum turgidum subsp. durum OX=4567 GN=TRITD_7Av1G008200 PE=4 SV=1	0.794544	18	9.11745	3.62959e-08	SpCw	0.984653	#N/A	#N/A	1	F:GO:0045735	F:nutrient reservoir activity
p0121	A0A446WXS8	AAI domain-containing protein OS=Triticum turgidum subsp. durum OX=4567 GN=TRITD_7Av1G008200 PE=4 SV=1	0.0295813	10.1155	9.73588	1.85922e-06	EmCw	2.00172	#N/A	#N/A	1	F:GO:0045735	F:nutrient reservoir activity
p0121	A0A446WXS8	AAI domain-containing protein OS=Triticum turgidum subsp. durum OX=4567 GN=TRITD_7Av1G008200 PE=4 SV=1	0.0227728	10.4922	3.77944	0.0033124	DuSp	0.614133	#N/A	#N/A	1	F:GO:0045735	F:nutrient reservoir activity
p0124	A0A3G3C4G6	Low molecular weight glutenin subunit A3-3 OS=Triticum aestivum OX=4565 PE=4 SV=1	0.0806939	15	-2.42708	0.0282853	EiDu	1.49876	#N/A	#N/A	1	F:GO:0045735	F:nutrient reservoir activity
p0124	A0A3G3C4G6	Low molecular weight glutenin subunit A3-3 OS=Triticum aestivum OX=4565 PE=4 SV=1	0.0141344	5.06166	-2.9587	0.0310966	EiSp	-3.37664	#N/A	#N/A	1	F:GO:0045735	F:nutrient reservoir activity
p0124	A0A3G3C4G6	Low molecular weight glutenin subunit A3-3 OS=Triticum aestivum OX=4565 PE=4 SV=1	0.0136716	5.00119	-3.1719	0.0247539	DuSp	-4.87539	#N/A	#N/A	1	F:GO:0045735	F:nutrient reservoir activity
p0124	A0A3G3C4G6	Low molecular weight glutenin subunit A3-3 OS=Triticum aestivum OX=4565 PE=4 SV=1	0.598138	12	-1.43487	0.17687	EmSp	-0.911303	#N/A	#N/A	1	F:GO:0045735	F:nutrient reservoir activity
p0124	A0A3G3C4G6	Low molecular weight glutenin subunit A3-3 OS=Triticum aestivum OX=4565 PE=4 SV=1	2.05017e-09	7.27997	-2.5502	0.0368729	EiEm	-2.46533	#N/A	#N/A	1	F:GO:0045735	F:nutrient reservoir activity
p0125	P16347	Endogenous alpha-amylase/subtilisin inhibitor OS=Triticum aestivum OX=4565 PE=1 SV=1	0.836308	18	10.4743	4.35658e-09	EmDu	-0.550107	9593;	#N/A	1	F:GO:0004866	F:endopeptidase inhibitor activity
p0125	P16347	Endogenous alpha-amylase/subtilisin inhibitor OS=Triticum aestivum OX=4565 PE=1 SV=1	0.516185	18	-12.41	2.9327e-10	EmCw	-0.722753	9593;	#N/A	1	F:GO:0004866	F:endopeptidase inhibitor activity
p0125	P16347	Endogenous alpha-amylase/subtilisin inhibitor OS=Triticum aestivum OX=4565 PE=1 SV=1	0.539723	18	-8.667	7.69209e-08	EmSp	-0.554056	9593;	#N/A	1	F:GO:0004866	F:endopeptidase inhibitor activity
p0125	P16347	Endogenous alpha-amylase/subtilisin inhibitor OS=Triticum aestivum OX=4565 PE=1 SV=1	0.623477	18	-3.46036	0.00279184	DuCw	-0.172646	9593;	#N/A	1	F:GO:0004866	F:endopeptidase inhibitor activity
p0125	P16347	Endogenous alpha-amylase/subtilisin inhibitor OS=Triticum aestivum OX=4565 PE=1 SV=1	0.631048	18	-0.072486	0.943015	DuSp	-0.00394908	9593;	#N/A	1	F:GO:0004866	F:endopeptidase inhibitor activity
p0125	P16347	Endogenous alpha-amylase/subtilisin inhibitor OS=Triticum aestivum OX=4565 PE=1 SV=1	0.958653	18	-2.936	0.00883043	SpCw	-0.168697	9593;	#N/A	1	F:GO:0004866	F:endopeptidase inhibitor activity
p0126	B2LUU5	Glucose-1-phosphate adenylyltransferase OS=Triticum aestivum OX=4565 PE=2 SV=1	0.0150419	11.6251	7.79284	5.97704e-06	DuCw	1.52282	#N/A	#N/A	2	P:GO:0005978; F:GO:0008878	P:glycogen biosynthetic process; F:glucose-1-phosphate adenylyltransferase activity
p0126	B2LUU5	Glucose-1-phosphate adenylyltransferase OS=Triticum aestivum OX=4565 PE=2 SV=1	0.151658	15	5.63678	4.73075e-05	SpCw	1.32646	#N/A	#N/A	2	P:GO:0005978; F:GO:0008878	P:glycogen biosynthetic process; F:glucose-1-phosphate adenylyltransferase activity
p0126	B2LUU5	Glucose-1-phosphate adenylyltransferase OS=Triticum aestivum OX=4565 PE=2 SV=1	0.614942	17	1.11732	0.2794	DuSp	0.196358	#N/A	#N/A	2	P:GO:0005978; F:GO:0008878	P:glycogen biosynthetic process; F:glucose-1-phosphate adenylyltransferase activity
p0127	O64393	Wheatwin-2 OS=Triticum aestivum OX=4565 GN=PR4B PE=1 SV=1	0.108982	15	-4.74282	0.000261691	EiDu	2.35182	#N/A	#N/A	3	P:GO:0042742; P:GO:0050832; F:GO:0004540	P:defense response to bacterium; P:defense response to fungus; F:ribonuclease activity
p0127	O64393	Wheatwin-2 OS=Triticum aestivum OX=4565 GN=PR4B PE=1 SV=1	0.116021	18	4.55085	0.000247631	EiEm	1.52738	#N/A	#N/A	3	P:GO:0042742; P:GO:0050832; F:GO:0004540	P:defense response to bacterium; P:defense response to fungus; F:ribonuclease activity
p0128	A0A446TH01	Elongation factor 1-alpha OS=Triticum turgidum subsp. durum OX=4567 GN=TRITD_5Av1G212220 PE=3 SV=1	0.26429	18	7.21067	1.04112e-06	EmDu	-0.27422	#N/A	#N/A	4	P:GO:0006414; F:GO:0003746; F:GO:0003924; F:GO:0005525	P:translational elongation; F:translation elongation factor activity; F:GTPase activity; F:GTP binding
p0128	A0A446TH01	Elongation factor 1-alpha OS=Triticum turgidum subsp. durum OX=4567 GN=TRITD_5Av1G212220 PE=3 SV=1	0.933386	18	1.35954	0.190765	EiDu	-0.0399732	#N/A	#N/A	4	P:GO:0006414; F:GO:0003746; F:GO:0003924; F:GO:0005525	P:translational elongation; F:translation elongation factor activity; F:GTPase activity; F:GTP binding
p0128	A0A446TH01	Elongation factor 1-alpha OS=Triticum turgidum subsp. durum OX=4567 GN=TRITD_5Av1G212220 PE=3 SV=1	0.535076	18	6.81399	2.22314e-06	DuCw	0.18631	#N/A	#N/A	4	P:GO:0006414; F:GO:0003746; F:GO:0003924; F:GO:0005525	P:translational elongation; F:translation elongation factor activity; F:GTPase activity; F:GTP binding
p0128	A0A446TH01	Elongation factor 1-alpha OS=Triticum turgidum subsp. durum OX=4567 GN=TRITD_5Av1G212220 PE=3 SV=1	0.20287	18	-4.16628	0.00058009	EmSp	-0.159397	#N/A	#N/A	4	P:GO:0006414; F:GO:0003746; F:GO:0003924; F:GO:0005525	P:translational elongation; F:translation elongation factor activity; F:GTPase activity; F:GTP binding
p0128	A0A446TH01	Elongation factor 1-alpha OS=Triticum turgidum subsp. durum OX=4567 GN=TRITD_5Av1G212220 PE=3 SV=1	0.6159	18	5.20683	5.94672e-05	EiCw	0.146337	#N/A	#N/A	4	P:GO:0006414; F:GO:0003746; F:GO:0003924; F:GO:0005525	P:translational elongation; F:translation elongation factor activity; F:GTPase activity; F:GTP binding
p0128	A0A446TH01	Elongation factor 1-alpha OS=Triticum turgidum subsp. durum OX=4567 GN=TRITD_5Av1G212220 PE=3 SV=1	0.0776408	18	-2.33047	0.0316124	EmCw	-0.0879099	#N/A	#N/A	4	P:GO:0006414; F:GO:0003746; F:GO:0003924; F:GO:0005525	P:translational elongation; F:translation elongation factor activity; F:GTPase activity; F:GTP binding
p0128	A0A446TH01	Elongation factor 1-alpha OS=Triticum turgidum subsp. durum OX=4567 GN=TRITD_5Av1G212220 PE=3 SV=1	0.247679	18	6.02766	1.06498e-05	EiEm	0.234247	#N/A	#N/A	4	P:GO:0006414; F:GO:0003746; F:GO:0003924; F:GO:0005525	P:translational elongation; F:translation elongation factor activity; F:GTPase activity; F:GTP binding
p0128	A0A446TH01	Elongation factor 1-alpha OS=Triticum turgidum subsp. durum OX=4567 GN=TRITD_5Av1G212220 PE=3 SV=1	0.973335	18	4.0507	0.000750175	DuSp	0.114823	#N/A	#N/A	4	P:GO:0006414; F:GO:0003746; F:GO:0003924; F:GO:0005525	P:translational elongation; F:translation elongation factor activity; F:GTPase activity; F:GTP binding
p0128	A0A446TH01	Elongation factor 1-alpha OS=Triticum turgidum subsp. durum OX=4567 GN=TRITD_5Av1G212220 PE=3 SV=1	0.950752	18	2.57306	0.0191527	EiSp	0.0748497	#N/A	#N/A	4	P:GO:0006414; F:GO:0003746; F:GO:0003924; F:GO:0005525	P:translational elongation; F:translation elongation factor activity; F:GTPase activity; F:GTP binding
p0128	A0A446TH01	Elongation factor 1-alpha OS=Triticum turgidum subsp. durum OX=4567 GN=TRITD_5Av1G212220 PE=3 SV=1	0.491802	18	2.68063	0.0152665	SpCw	0.071487	#N/A	#N/A	4	P:GO:0006414; F:GO:0003746; F:GO:0003924; F:GO:0005525	P:translational elongation; F:translation elongation factor activity; F:GTPase activity; F:GTP binding
p0129	A0A3B6G229	Barwin domain-containing protein OS=Triticum aestivum OX=4565 PE=4 SV=1	0.0720535	18	-3.98117	0.000875803	EmDu	0.454246	#N/A	#N/A	3	P:GO:0042742; P:GO:0050832; F:GO:0004540	P:defense response to bacterium; P:defense response to fungus; F:ribonuclease activity
p0129	A0A3B6G229	Barwin domain-containing protein OS=Triticum aestivum OX=4565 PE=4 SV=1	0.308425	18	5.41794	3.7919e-05	EmSp	0.758403	#N/A	#N/A	3	P:GO:0042742; P:GO:0050832; F:GO:0004540	P:defense response to bacterium; P:defense response to fungus; F:ribonuclease activity
p0129	A0A3B6G229	Barwin domain-containing protein OS=Triticum aestivum OX=4565 PE=4 SV=1	0.912975	18	-1.19749	0.246647	SpCw	-0.177471	#N/A	#N/A	3	P:GO:0042742; P:GO:0050832; F:GO:0004540	P:defense response to bacterium; P:defense response to fungus; F:ribonuclease activity
p0129	A0A3B6G229	Barwin domain-containing protein OS=Triticum aestivum OX=4565 PE=4 SV=1	0.322089	18	2.78805	0.0121435	DuSp	0.304156	#N/A	#N/A	3	P:GO:0042742; P:GO:0050832; F:GO:0004540	P:defense response to bacterium; P:defense response to fungus; F:ribonuclease activity
p0129	A0A3B6G229	Barwin domain-containing protein OS=Triticum aestivum OX=4565 PE=4 SV=1	0.363467	18	1.10485	0.283777	DuCw	0.126685	#N/A	#N/A	3	P:GO:0042742; P:GO:0050832; F:GO:0004540	P:defense response to bacterium; P:defense response to fungus; F:ribonuclease activity
p0129	A0A3B6G229	Barwin domain-containing protein OS=Triticum aestivum OX=4565 PE=4 SV=1	0.416132	18	4.17526	0.00056863	EmCw	0.580931	#N/A	#N/A	3	P:GO:0042742; P:GO:0050832; F:GO:0004540	P:defense response to bacterium; P:defense response to fungus; F:ribonuclease activity
p0130	A4ZIU3	Monomeric alpha-amylase inhibitor (Fragment) OS=Triticum monococcum OX=4568 PE=3 SV=1	0.0315483	8.02976	-13.1256	1.04378e-06	EiCw	-6.40534	#N/A	#N/A	1	F:GO:0004867	F:serine-type endopeptidase inhibitor activity
p0130	A4ZIU3	Monomeric alpha-amylase inhibitor (Fragment) OS=Triticum monococcum OX=4568 PE=3 SV=1	0.0832547	16	-2.98283	0.00878868	EmSp	-2.33155	#N/A	#N/A	1	F:GO:0004867	F:serine-type endopeptidase inhibitor activity
p0130	A4ZIU3	Monomeric alpha-amylase inhibitor (Fragment) OS=Triticum monococcum OX=4568 PE=3 SV=1	0.0628493	15	-5.87693	3.04143e-05	EiEm	-3.09477	#N/A	#N/A	1	F:GO:0004867	F:serine-type endopeptidase inhibitor activity
p0130	A4ZIU3	Monomeric alpha-amylase inhibitor (Fragment) OS=Triticum monococcum OX=4568 PE=3 SV=1	0.463613	16	-3.17765	0.00584581	SpCw	-0.979027	#N/A	#N/A	1	F:GO:0004867	F:serine-type endopeptidase inhibitor activity
p0130	A4ZIU3	Monomeric alpha-amylase inhibitor (Fragment) OS=Triticum monococcum OX=4568 PE=3 SV=1	0.0513238	16	-11.7547	2.77349e-09	EmCw	-3.31058	#N/A	#N/A	1	F:GO:0004867	F:serine-type endopeptidase inhibitor activity
p0130	A4ZIU3	Monomeric alpha-amylase inhibitor (Fragment) OS=Triticum monococcum OX=4568 PE=3 SV=1	0.0748038	15	-3.43245	0.00370285	EiSp	-5.42631	#N/A	#N/A	1	F:GO:0004867	F:serine-type endopeptidase inhibitor activity
p0131	A0A455QSE2	Alpha-gliadin (Fragment) OS=Triticum aestivum OX=4565 PE=2 SV=1	0.583025	10	-1.44795	0.178248	EmDu	0.443269	#N/A	#N/A	1	F:GO:0045735	F:nutrient reservoir activity
p0131	A0A455QSE2	Alpha-gliadin (Fragment) OS=Triticum aestivum OX=4565 PE=2 SV=1	0.814553	16	-3.64342	0.00218892	EiDu	0.691574	#N/A	#N/A	1	F:GO:0045735	F:nutrient reservoir activity
p0131	A0A455QSE2	Alpha-gliadin (Fragment) OS=Triticum aestivum OX=4565 PE=2 SV=1	0.0143944	9.007	-12.85	4.25793e-07	DuCw	-6.48456	#N/A	#N/A	1	F:GO:0045735	F:nutrient reservoir activity
p0131	A0A455QSE2	Alpha-gliadin (Fragment) OS=Triticum aestivum OX=4565 PE=2 SV=1	0.46865	18	3.90826	0.00103028	SpCw	0.449124	#N/A	#N/A	1	F:GO:0045735	F:nutrient reservoir activity
p0131	A0A455QSE2	Alpha-gliadin (Fragment) OS=Triticum aestivum OX=4565 PE=2 SV=1	0.00962535	9.01472	-25.5199	1.02253e-09	DuSp	-6.93369	#N/A	#N/A	1	F:GO:0045735	F:nutrient reservoir activity
p0131	A0A455QSE2	Alpha-gliadin (Fragment) OS=Triticum aestivum OX=4565 PE=2 SV=1	0.0660823	12	-15.7085	2.29009e-09	EmSp	-6.49042	#N/A	#N/A	1	F:GO:0045735	F:nutrient reservoir activity
p0131	A0A455QSE2	Alpha-gliadin (Fragment) OS=Triticum aestivum OX=4565 PE=2 SV=1	0.00642897	9.00419	-12.7618	4.53068e-07	EiCw	-5.79299	#N/A	#N/A	1	F:GO:0045735	F:nutrient reservoir activity
p0131	A0A455QSE2	Alpha-gliadin (Fragment) OS=Triticum aestivum OX=4565 PE=2 SV=1	0.0827339	12	-7.89996	4.27585e-06	EmCw	-6.04129	#N/A	#N/A	1	F:GO:0045735	F:nutrient reservoir activity
p0131	A0A455QSE2	Alpha-gliadin (Fragment) OS=Triticum aestivum OX=4565 PE=2 SV=1	0.00399807	9.00881	-25.3946	1.07912e-09	EiSp	-6.24211	#N/A	#N/A	1	F:GO:0045735	F:nutrient reservoir activity
p0131	A0A455QSE2	Alpha-gliadin (Fragment) OS=Triticum aestivum OX=4565 PE=2 SV=1	0.588967	12	1.17991	0.2609	EiEm	0.248305	#N/A	#N/A	1	F:GO:0045735	F:nutrient reservoir activity
p0132	A0A0U4FQJ0	Glucose-1-phosphate adenylyltransferase OS=Triticum monococcum OX=4568 GN=agpl PE=3 SV=1	0.0661457	18	1.36138	0.190192	EmDu	-0.191391	#N/A	#N/A	2	P:GO:0005978; F:GO:0008878	P:glycogen biosynthetic process; F:glucose-1-phosphate adenylyltransferase activity
p0132	A0A0U4FQJ0	Glucose-1-phosphate adenylyltransferase OS=Triticum monococcum OX=4568 GN=agpl PE=3 SV=1	0.20779	18	4.75008	0.000159921	EiDu	-0.636482	#N/A	#N/A	2	P:GO:0005978; F:GO:0008878	P:glycogen biosynthetic process; F:glucose-1-phosphate adenylyltransferase activity
p0132	A0A0U4FQJ0	Glucose-1-phosphate adenylyltransferase OS=Triticum monococcum OX=4568 GN=agpl PE=3 SV=1	0.230962	18	-5.64525	2.34924e-05	EiSp	-0.989995	#N/A	#N/A	2	P:GO:0005978; F:GO:0008878	P:glycogen biosynthetic process; F:glucose-1-phosphate adenylyltransferase activity
p0132	A0A0U4FQJ0	Glucose-1-phosphate adenylyltransferase OS=Triticum monococcum OX=4568 GN=agpl PE=3 SV=1	0.0264744	12.4408	-2.71564	0.0182494	DuSp	-0.353513	#N/A	#N/A	2	P:GO:0005978; F:GO:0008878	P:glycogen biosynthetic process; F:glucose-1-phosphate adenylyltransferase activity
p0132	A0A0U4FQJ0	Glucose-1-phosphate adenylyltransferase OS=Triticum monococcum OX=4568 GN=agpl PE=3 SV=1	0.470467	18	-2.26857	0.0358313	EiEm	-0.445091	#N/A	#N/A	2	P:GO:0005978; F:GO:0008878	P:glycogen biosynthetic process; F:glucose-1-phosphate adenylyltransferase activity
p0132	A0A0U4FQJ0	Glucose-1-phosphate adenylyltransferase OS=Triticum monococcum OX=4568 GN=agpl PE=3 SV=1	0.721991	18	-4.07686	0.000707742	SpCw	-0.502952	#N/A	#N/A	2	P:GO:0005978; F:GO:0008878	P:glycogen biosynthetic process; F:glucose-1-phosphate adenylyltransferase activity
p0132	A0A0U4FQJ0	Glucose-1-phosphate adenylyltransferase OS=Triticum monococcum OX=4568 GN=agpl PE=3 SV=1	0.144744	18	-8.06607	2.17941e-07	DuCw	-0.856465	#N/A	#N/A	2	P:GO:0005978; F:GO:0008878	P:glycogen biosynthetic process; F:glucose-1-phosphate adenylyltransferase activity
p0132	A0A0U4FQJ0	Glucose-1-phosphate adenylyltransferase OS=Triticum monococcum OX=4568 GN=agpl PE=3 SV=1	0.620746	18	-3.24743	0.00447063	EmSp	-0.544904	#N/A	#N/A	2	P:GO:0005978; F:GO:0008878	P:glycogen biosynthetic process; F:glucose-1-phosphate adenylyltransferase activity
p0132	A0A0U4FQJ0	Glucose-1-phosphate adenylyltransferase OS=Triticum monococcum OX=4568 GN=agpl PE=3 SV=1	0.531769	18	-10.537	3.96956e-09	EiCw	-1.49295	#N/A	#N/A	2	P:GO:0005978; F:GO:0008878	P:glycogen biosynthetic process; F:glucose-1-phosphate adenylyltransferase activity
p0132	A0A0U4FQJ0	Glucose-1-phosphate adenylyltransferase OS=Triticum monococcum OX=4568 GN=agpl PE=3 SV=1	0.956021	18	-7.64272	4.66844e-07	EmCw	-1.04786	#N/A	#N/A	2	P:GO:0005978; F:GO:0008878	P:glycogen biosynthetic process; F:glucose-1-phosphate adenylyltransferase activity
p0133	Q9ST58	Serpin-Z1C OS=Triticum aestivum OX=4565 PE=1 SV=1	0.114265	18	1.75287	0.0966395	EmDu	-0.13741	5724;	#N/A	2	F:GO:0004867; C:GO:0005615	F:serine-type endopeptidase inhibitor activity; C:extracellular space
p0133	Q9ST58	Serpin-Z1C OS=Triticum aestivum OX=4565 PE=1 SV=1	0.0416636	13.2894	8.54	9.27098e-07	EiDu	-0.768991	5724;	#N/A	2	F:GO:0004867; C:GO:0005615	F:serine-type endopeptidase inhibitor activity; C:extracellular space
p0133	Q9ST58	Serpin-Z1C OS=Triticum aestivum OX=4565 PE=1 SV=1	0.536073	18	-2.88201	0.00992339	SpCw	-0.113789	5724;	#N/A	2	F:GO:0004867; C:GO:0005615	F:serine-type endopeptidase inhibitor activity; C:extracellular space
p0133	Q9ST58	Serpin-Z1C OS=Triticum aestivum OX=4565 PE=1 SV=1	0.012177	11.6045	-0.593801	0.564041	DuCw	-0.0391243	5724;	#N/A	2	F:GO:0004867; C:GO:0005615	F:serine-type endopeptidase inhibitor activity; C:extracellular space
p0133	Q9ST58	Serpin-Z1C OS=Triticum aestivum OX=4565 PE=1 SV=1	0.898439	18	-8.96484	4.66837e-08	EiEm	-0.631581	5724;	#N/A	2	F:GO:0004867; C:GO:0005615	F:serine-type endopeptidase inhibitor activity; C:extracellular space
p0133	Q9ST58	Serpin-Z1C OS=Triticum aestivum OX=4565 PE=1 SV=1	0.970375	18	-11.9035	5.74644e-10	EiSp	-0.694326	5724;	#N/A	2	F:GO:0004867; C:GO:0005615	F:serine-type endopeptidase inhibitor activity; C:extracellular space
p0133	Q9ST58	Serpin-Z1C OS=Triticum aestivum OX=4565 PE=1 SV=1	0.5377	18	-16.0946	3.9443e-12	EiCw	-0.808115	5724;	#N/A	2	F:GO:0004867; C:GO:0005615	F:serine-type endopeptidase inhibitor activity; C:extracellular space
p0133	Q9ST58	Serpin-Z1C OS=Triticum aestivum OX=4565 PE=1 SV=1	0.0344606	13.1409	1.04665	0.314131	DuSp	0.0746648	5724;	#N/A	2	F:GO:0004867; C:GO:0005615	F:serine-type endopeptidase inhibitor activity; C:extracellular space
p0133	Q9ST58	Serpin-Z1C OS=Triticum aestivum OX=4565 PE=1 SV=1	0.582046	18	-3.57588	0.00216001	EmCw	-0.176534	5724;	#N/A	2	F:GO:0004867; C:GO:0005615	F:serine-type endopeptidase inhibitor activity; C:extracellular space
p0133	Q9ST58	Serpin-Z1C OS=Triticum aestivum OX=4565 PE=1 SV=1	0.875218	18	-1.13215	0.272429	EmSp	-0.0627451	5724;	#N/A	2	F:GO:0004867; C:GO:0005615	F:serine-type endopeptidase inhibitor activity; C:extracellular space
p0134	A0A3B6SQ43	Chitinase OS=Triticum aestivum OX=4565 PE=4 SV=1	0.597582	18	-0.207592	0.837878	EmDu	0.0302494	#N/A	#N/A	5	P:GO:0005975; P:GO:0006032; P:GO:0016998; F:GO:0004568; F:GO:0008061	P:carbohydrate metabolic process; P:chitin catabolic process; P:cell wall macromolecule catabolic process; F:chitinase activity; F:chitin binding
p0134	A0A3B6SQ43	Chitinase OS=Triticum aestivum OX=4565 PE=4 SV=1	0.728618	18	-1.54492	0.139765	EiDu	0.205493	#N/A	#N/A	5	P:GO:0005975; P:GO:0006032; P:GO:0016998; F:GO:0004568; F:GO:0008061	P:carbohydrate metabolic process; P:chitin catabolic process; P:cell wall macromolecule catabolic process; F:chitinase activity; F:chitin binding
p0134	A0A3B6SQ43	Chitinase OS=Triticum aestivum OX=4565 PE=4 SV=1	0.801914	18	1.39813	0.179065	EiEm	0.175244	#N/A	#N/A	5	P:GO:0005975; P:GO:0006032; P:GO:0016998; F:GO:0004568; F:GO:0008061	P:carbohydrate metabolic process; P:chitin catabolic process; P:cell wall macromolecule catabolic process; F:chitinase activity; F:chitin binding
p0134	A0A3B6SQ43	Chitinase OS=Triticum aestivum OX=4565 PE=4 SV=1	0.18572	18	2.32535	0.0319436	SpCw	0.488394	#N/A	#N/A	5	P:GO:0005975; P:GO:0006032; P:GO:0016998; F:GO:0004568; F:GO:0008061	P:carbohydrate metabolic process; P:chitin catabolic process; P:cell wall macromolecule catabolic process; F:chitinase activity; F:chitin binding
p0134	A0A3B6SQ43	Chitinase OS=Triticum aestivum OX=4565 PE=4 SV=1	0.215867	18	2.45371	0.0245546	EiSp	0.382215	#N/A	#N/A	5	P:GO:0005975; P:GO:0006032; P:GO:0016998; F:GO:0004568; F:GO:0008061	P:carbohydrate metabolic process; P:chitin catabolic process; P:cell wall macromolecule catabolic process; F:chitinase activity; F:chitin binding
p0134	A0A3B6SQ43	Chitinase OS=Triticum aestivum OX=4565 PE=4 SV=1	0.842231	18	5.74327	1.91467e-05	EiCw	0.870609	#N/A	#N/A	5	P:GO:0005975; P:GO:0006032; P:GO:0016998; F:GO:0004568; F:GO:0008061	P:carbohydrate metabolic process; P:chitin catabolic process; P:cell wall macromolecule catabolic process; F:chitinase activity; F:chitin binding
p0134	A0A3B6SQ43	Chitinase OS=Triticum aestivum OX=4565 PE=4 SV=1	0.197072	18	1.21766	0.239077	EmSp	0.206971	#N/A	#N/A	5	P:GO:0005975; P:GO:0006032; P:GO:0016998; F:GO:0004568; F:GO:0008061	P:carbohydrate metabolic process; P:chitin catabolic process; P:cell wall macromolecule catabolic process; F:chitinase activity; F:chitin binding
p0134	A0A3B6SQ43	Chitinase OS=Triticum aestivum OX=4565 PE=4 SV=1	0.616733	18	3.73228	0.00152499	DuCw	0.665115	#N/A	#N/A	5	P:GO:0005975; P:GO:0006032; P:GO:0016998; F:GO:0004568; F:GO:0008061	P:carbohydrate metabolic process; P:chitin catabolic process; P:cell wall macromolecule catabolic process; F:chitinase activity; F:chitin binding
p0134	A0A3B6SQ43	Chitinase OS=Triticum aestivum OX=4565 PE=4 SV=1	0.422899	18	0.992926	0.333907	DuSp	0.176722	#N/A	#N/A	5	P:GO:0005975; P:GO:0006032; P:GO:0016998; F:GO:0004568; F:GO:0008061	P:carbohydrate metabolic process; P:chitin catabolic process; P:cell wall macromolecule catabolic process; F:chitinase activity; F:chitin binding
p0134	A0A3B6SQ43	Chitinase OS=Triticum aestivum OX=4565 PE=4 SV=1	0.948594	18	4.14571	0.000607242	EmCw	0.695365	#N/A	#N/A	5	P:GO:0005975; P:GO:0006032; P:GO:0016998; F:GO:0004568; F:GO:0008061	P:carbohydrate metabolic process; P:chitin catabolic process; P:cell wall macromolecule catabolic process; F:chitinase activity; F:chitin binding
p0135	A0A0U4GZZ4	Glucose-1-phosphate adenylyltransferase OS=Triticum urartu OX=4572 GN=agpl PE=3 SV=1	0.3299	13	-6.5675	1.80391e-05	EiEm	-0.852166	#N/A	#N/A	2	P:GO:0005978; F:GO:0008878	P:glycogen biosynthetic process; F:glucose-1-phosphate adenylyltransferase activity
p0136	A0A0U4GUD7	Glucose-1-phosphate adenylyltransferase OS=Triticum urartu OX=4572 GN=agpl PE=3 SV=1	0.332957	18	-11.9565	5.34991e-10	EmDu	1.05073	#N/A	#N/A	2	P:GO:0005978; F:GO:0008878	P:glycogen biosynthetic process; F:glucose-1-phosphate adenylyltransferase activity
p0136	A0A0U4GUD7	Glucose-1-phosphate adenylyltransferase OS=Triticum urartu OX=4572 GN=agpl PE=3 SV=1	0.527414	18	0.104493	0.917934	EiDu	-0.0128518	#N/A	#N/A	2	P:GO:0005978; F:GO:0008878	P:glycogen biosynthetic process; F:glucose-1-phosphate adenylyltransferase activity
p0136	A0A0U4GUD7	Glucose-1-phosphate adenylyltransferase OS=Triticum urartu OX=4572 GN=agpl PE=3 SV=1	0.955064	18	-0.211739	0.83469	EmCw	-0.0173067	#N/A	#N/A	2	P:GO:0005978; F:GO:0008878	P:glycogen biosynthetic process; F:glucose-1-phosphate adenylyltransferase activity
p0136	A0A0U4GUD7	Glucose-1-phosphate adenylyltransferase OS=Triticum urartu OX=4572 GN=agpl PE=3 SV=1	0.0236925	12.3007	-5.8228	7.41124e-05	EiSp	-0.948061	#N/A	#N/A	2	P:GO:0005978; F:GO:0008878	P:glycogen biosynthetic process; F:glucose-1-phosphate adenylyltransferase activity
p0136	A0A0U4GUD7	Glucose-1-phosphate adenylyltransferase OS=Triticum urartu OX=4572 GN=agpl PE=3 SV=1	0.0112731	11.6845	-5.8595	8.59368e-05	DuSp	-0.935209	#N/A	#N/A	2	P:GO:0005978; F:GO:0008878	P:glycogen biosynthetic process; F:glucose-1-phosphate adenylyltransferase activity
p0136	A0A0U4GUD7	Glucose-1-phosphate adenylyltransferase OS=Triticum urartu OX=4572 GN=agpl PE=3 SV=1	0.484376	18	-9.877	1.0801e-08	DuCw	-1.06804	#N/A	#N/A	2	P:GO:0005978; F:GO:0008878	P:glycogen biosynthetic process; F:glucose-1-phosphate adenylyltransferase activity
p0136	A0A0U4GUD7	Glucose-1-phosphate adenylyltransferase OS=Triticum urartu OX=4572 GN=agpl PE=3 SV=1	0.753125	18	-9.65385	1.53156e-08	EiCw	-1.08089	#N/A	#N/A	2	P:GO:0005978; F:GO:0008878	P:glycogen biosynthetic process; F:glucose-1-phosphate adenylyltransferase activity
p0136	A0A0U4GUD7	Glucose-1-phosphate adenylyltransferase OS=Triticum urartu OX=4572 GN=agpl PE=3 SV=1	0.0445803	12.923	0.991529	0.33963	EmSp	0.115524	#N/A	#N/A	2	P:GO:0005978; F:GO:0008878	P:glycogen biosynthetic process; F:glucose-1-phosphate adenylyltransferase activity
p0136	A0A0U4GUD7	Glucose-1-phosphate adenylyltransferase OS=Triticum urartu OX=4572 GN=agpl PE=3 SV=1	0.108363	18	-1.06219	0.302193	SpCw	-0.132831	#N/A	#N/A	2	P:GO:0005978; F:GO:0008878	P:glycogen biosynthetic process; F:glucose-1-phosphate adenylyltransferase activity
p0136	A0A0U4GUD7	Glucose-1-phosphate adenylyltransferase OS=Triticum urartu OX=4572 GN=agpl PE=3 SV=1	0.689914	18	-11.5057	9.90289e-10	EiEm	-1.06359	#N/A	#N/A	2	P:GO:0005978; F:GO:0008878	P:glycogen biosynthetic process; F:glucose-1-phosphate adenylyltransferase activity
p0137	P04727	Alpha/beta-gliadin clone PW8142 OS=Triticum aestivum OX=4565 PE=3 SV=1	0.398363	12	-0.674647	0.512689	EmDu	0.49863	#N/A	P04727	1	F:GO:0045735	F:nutrient reservoir activity
p0137	P04727	Alpha/beta-gliadin clone PW8142 OS=Triticum aestivum OX=4565 PE=3 SV=1	0.071213	12	1.83799	0.0909349	EiDu	-4.04017	#N/A	P04727	1	F:GO:0045735	F:nutrient reservoir activity
p0137	P04727	Alpha/beta-gliadin clone PW8142 OS=Triticum aestivum OX=4565 PE=3 SV=1	0.0124813	9.01496	-7.89526	2.43531e-05	EiCw	-4.50328	#N/A	P04727	1	F:GO:0045735	F:nutrient reservoir activity
p0137	P04727	Alpha/beta-gliadin clone PW8142 OS=Triticum aestivum OX=4565 PE=3 SV=1	0.453829	18	0.128907	0.898861	EmCw	0.0355206	#N/A	P04727	1	F:GO:0045735	F:nutrient reservoir activity
p0137	P04727	Alpha/beta-gliadin clone PW8142 OS=Triticum aestivum OX=4565 PE=3 SV=1	0.715615	18	0.579817	0.569225	SpCw	0.152637	#N/A	P04727	1	F:GO:0045735	F:nutrient reservoir activity
p0137	P04727	Alpha/beta-gliadin clone PW8142 OS=Triticum aestivum OX=4565 PE=3 SV=1	0.34265	12	-0.871889	0.400377	DuSp	-0.615746	#N/A	P04727	1	F:GO:0045735	F:nutrient reservoir activity
p0137	P04727	Alpha/beta-gliadin clone PW8142 OS=Triticum aestivum OX=4565 PE=3 SV=1	0.264087	12	-0.654822	0.524936	DuCw	-0.463109	#N/A	P04727	1	F:GO:0045735	F:nutrient reservoir activity
p0137	P04727	Alpha/beta-gliadin clone PW8142 OS=Triticum aestivum OX=4565 PE=3 SV=1	0.0157125	9.00978	-7.13072	5.44986e-05	EiSp	-4.65591	#N/A	P04727	1	F:GO:0045735	F:nutrient reservoir activity
p0137	P04727	Alpha/beta-gliadin clone PW8142 OS=Triticum aestivum OX=4565 PE=3 SV=1	0.00296829	9.00963	-6.50184	0.000110678	EiEm	-4.5388	#N/A	P04727	1	F:GO:0045735	F:nutrient reservoir activity
p0137	P04727	Alpha/beta-gliadin clone PW8142 OS=Triticum aestivum OX=4565 PE=3 SV=1	0.742846	18	-0.407925	0.68814	EmSp	-0.117116	#N/A	P04727	1	F:GO:0045735	F:nutrient reservoir activity
p0138	A0A0E3Z6R2	Alpha-gliadin (Fragment) OS=Triticum macha OX=69994 PE=4 SV=1	0.000644295	6.03458	2.33447	0.0580401	EiDu	-1.96549	#N/A	#N/A	1	F:GO:0045735	F:nutrient reservoir activity
p0139	A0A1P8DSJ7	Alpha-gliadin storage protein (Fragment) OS=Triticum spelta OX=58933 PE=2 SV=1	0.0141745	9.06302	4.41644	0.0016516	EiDu	-2.58192	#N/A	#N/A	1	F:GO:0045735	F:nutrient reservoir activity
p0139	A0A1P8DSJ7	Alpha-gliadin storage protein (Fragment) OS=Triticum spelta OX=58933 PE=2 SV=1	0.526226	18	-1.2535	0.22606	DuSp	-0.452581	#N/A	#N/A	1	F:GO:0045735	F:nutrient reservoir activity
p0139	A0A1P8DSJ7	Alpha-gliadin storage protein (Fragment) OS=Triticum spelta OX=58933 PE=2 SV=1	0.00320781	9.04383	-5.31548	0.000476084	EiSp	-3.0345	#N/A	#N/A	1	F:GO:0045735	F:nutrient reservoir activity
p0140	A0A446W096	AAI domain-containing protein OS=Triticum turgidum subsp. durum OX=4567 GN=TRITD_6Bv1G014610 PE=4 SV=1	0.0199376	9.00067	7.45693	3.86228e-05	EiDu	-6.37047	#N/A	#N/A	1	F:GO:0045735	F:nutrient reservoir activity
p0141	A0A446YK22	Gp_dh_N domain-containing protein OS=Triticum turgidum subsp. durum OX=4567 GN=TRITD_7Bv1G133970 PE=3 SV=1	0.011949	9.47316	-6.63318	7.52605e-05	EmDu	2.67255	#N/A	#N/A	2	F:GO:0016620; F:GO:0051287	F:oxidoreductase activity, acting on the aldehyde or oxo group of donors, NAD or NADP as acceptor; F:NAD binding
p0141	A0A446YK22	Gp_dh_N domain-containing protein OS=Triticum turgidum subsp. durum OX=4567 GN=TRITD_7Bv1G133970 PE=3 SV=1	0.283852	16	-6.73716	4.77225e-06	EiDu	1.40916	#N/A	#N/A	2	F:GO:0016620; F:GO:0051287	F:oxidoreductase activity, acting on the aldehyde or oxo group of donors, NAD or NADP as acceptor; F:NAD binding
p0141	A0A446YK22	Gp_dh_N domain-containing protein OS=Triticum turgidum subsp. durum OX=4567 GN=TRITD_7Bv1G133970 PE=3 SV=1	0.798653	18	-2.42973	0.0258002	SpCw	-0.283905	#N/A	#N/A	2	F:GO:0016620; F:GO:0051287	F:oxidoreductase activity, acting on the aldehyde or oxo group of donors, NAD or NADP as acceptor; F:NAD binding
p0141	A0A446YK22	Gp_dh_N domain-containing protein OS=Triticum turgidum subsp. durum OX=4567 GN=TRITD_7Bv1G133970 PE=3 SV=1	0.1738	16	1.98906	0.0640731	EiCw	0.280192	#N/A	#N/A	2	F:GO:0016620; F:GO:0051287	F:oxidoreductase activity, acting on the aldehyde or oxo group of donors, NAD or NADP as acceptor; F:NAD binding
p0141	A0A446YK22	Gp_dh_N domain-containing protein OS=Triticum turgidum subsp. durum OX=4567 GN=TRITD_7Bv1G133970 PE=3 SV=1	0.0108718	9.36151	5.66771	0.000265053	EmSp	1.82748	#N/A	#N/A	2	F:GO:0016620; F:GO:0051287	F:oxidoreductase activity, acting on the aldehyde or oxo group of donors, NAD or NADP as acceptor; F:NAD binding
p0141	A0A446YK22	Gp_dh_N domain-containing protein OS=Triticum turgidum subsp. durum OX=4567 GN=TRITD_7Bv1G133970 PE=3 SV=1	0.0100245	9.36542	5.18361	0.000507457	EmCw	1.54358	#N/A	#N/A	2	F:GO:0016620; F:GO:0051287	F:oxidoreductase activity, acting on the aldehyde or oxo group of donors, NAD or NADP as acceptor; F:NAD binding
p0141	A0A446YK22	Gp_dh_N domain-containing protein OS=Triticum turgidum subsp. durum OX=4567 GN=TRITD_7Bv1G133970 PE=3 SV=1	0.0441431	10.3706	-4.47941	0.00107834	EiEm	-1.26339	#N/A	#N/A	2	F:GO:0016620; F:GO:0051287	F:oxidoreductase activity, acting on the aldehyde or oxo group of donors, NAD or NADP as acceptor; F:NAD binding
p0141	A0A446YK22	Gp_dh_N domain-containing protein OS=Triticum turgidum subsp. durum OX=4567 GN=TRITD_7Bv1G133970 PE=3 SV=1	0.205147	16	3.65245	0.00214756	EiSp	0.564096	#N/A	#N/A	2	F:GO:0016620; F:GO:0051287	F:oxidoreductase activity, acting on the aldehyde or oxo group of donors, NAD or NADP as acceptor; F:NAD binding
p0141	A0A446YK22	Gp_dh_N domain-containing protein OS=Triticum turgidum subsp. durum OX=4567 GN=TRITD_7Bv1G133970 PE=3 SV=1	0.712729	18	-6.87284	1.98383e-06	DuCw	-1.12897	#N/A	#N/A	2	F:GO:0016620; F:GO:0051287	F:oxidoreductase activity, acting on the aldehyde or oxo group of donors, NAD or NADP as acceptor; F:NAD binding
p0141	A0A446YK22	Gp_dh_N domain-containing protein OS=Triticum turgidum subsp. durum OX=4567 GN=TRITD_7Bv1G133970 PE=3 SV=1	0.874754	18	-4.6216	0.000211943	DuSp	-0.845062	#N/A	#N/A	2	F:GO:0016620; F:GO:0051287	F:oxidoreductase activity, acting on the aldehyde or oxo group of donors, NAD or NADP as acceptor; F:NAD binding
p0142	A0A3B6JR20	AAI domain-containing protein OS=Triticum aestivum OX=4565 PE=3 SV=1	0.00417195	9.25882	-37.7701	1.84994e-11	EiCw	-5.78203	#N/A	#N/A	1	F:GO:0004867	F:serine-type endopeptidase inhibitor activity
p0142	A0A3B6JR20	AAI domain-containing protein OS=Triticum aestivum OX=4565 PE=3 SV=1	0.903338	18	3.00352	0.00762679	SpCw	0.149593	#N/A	#N/A	1	F:GO:0004867	F:serine-type endopeptidase inhibitor activity
p0142	A0A3B6JR20	AAI domain-containing protein OS=Triticum aestivum OX=4565 PE=3 SV=1	0.00867244	9.26235	-42.2554	6.53071e-12	EiSp	-5.93163	#N/A	#N/A	1	F:GO:0004867	F:serine-type endopeptidase inhibitor activity
p0143	A0A446KKK6	Elongation factor 1-alpha OS=Triticum turgidum subsp. durum OX=4567 GN=TRITD_2Av1G019520 PE=3 SV=1	0.984	18	2.78868	0.0121272	SpCw	0.254606	#N/A	#N/A	4	P:GO:0006414; F:GO:0003746; F:GO:0003924; F:GO:0005525	P:translational elongation; F:translation elongation factor activity; F:GTPase activity; F:GTP binding
p0143	A0A446KKK6	Elongation factor 1-alpha OS=Triticum turgidum subsp. durum OX=4567 GN=TRITD_2Av1G019520 PE=3 SV=1	0.0177949	13.9718	-10.4359	5.59789e-08	EiSp	-0.803616	#N/A	#N/A	4	P:GO:0006414; F:GO:0003746; F:GO:0003924; F:GO:0005525	P:translational elongation; F:translation elongation factor activity; F:GTPase activity; F:GTP binding
p0143	A0A446KKK6	Elongation factor 1-alpha OS=Triticum turgidum subsp. durum OX=4567 GN=TRITD_2Av1G019520 PE=3 SV=1	0.208944	16	-4.84826	0.000177951	EiCw	-0.54901	#N/A	#N/A	4	P:GO:0006414; F:GO:0003746; F:GO:0003924; F:GO:0005525	P:translational elongation; F:translation elongation factor activity; F:GTPase activity; F:GTP binding
p0145	A0A3B6ARY9	Elongation factor 1-alpha OS=Triticum aestivum OX=4565 PE=3 SV=1	0.726954	18	-4.41715	0.000332607	EmDu	0.259058	#N/A	#N/A	4	P:GO:0006414; F:GO:0003746; F:GO:0003924; F:GO:0005525	P:translational elongation; F:translation elongation factor activity; F:GTPase activity; F:GTP binding
p0145	A0A3B6ARY9	Elongation factor 1-alpha OS=Triticum aestivum OX=4565 PE=3 SV=1	0.0503604	18	4.64676	0.00020055	EiDu	-0.635976	#N/A	#N/A	4	P:GO:0006414; F:GO:0003746; F:GO:0003924; F:GO:0005525	P:translational elongation; F:translation elongation factor activity; F:GTPase activity; F:GTP binding
p0145	A0A3B6ARY9	Elongation factor 1-alpha OS=Triticum aestivum OX=4565 PE=3 SV=1	0.122723	18	27.3287	4.15103e-16	EmSp	2.33786	#N/A	#N/A	4	P:GO:0006414; F:GO:0003746; F:GO:0003924; F:GO:0005525	P:translational elongation; F:translation elongation factor activity; F:GTPase activity; F:GTP binding
p0145	A0A3B6ARY9	Elongation factor 1-alpha OS=Triticum aestivum OX=4565 PE=3 SV=1	0.0111259	9.66701	5.67584	0.000232687	EiSp	1.44283	#N/A	#N/A	4	P:GO:0006414; F:GO:0003746; F:GO:0003924; F:GO:0005525	P:translational elongation; F:translation elongation factor activity; F:GTPase activity; F:GTP binding
p0145	A0A3B6ARY9	Elongation factor 1-alpha OS=Triticum aestivum OX=4565 PE=3 SV=1	0.714023	18	0.58146	0.568141	EiCw	0.12988	#N/A	#N/A	4	P:GO:0006414; F:GO:0003746; F:GO:0003924; F:GO:0005525	P:translational elongation; F:translation elongation factor activity; F:GTPase activity; F:GTP binding
p0145	A0A3B6ARY9	Elongation factor 1-alpha OS=Triticum aestivum OX=4565 PE=3 SV=1	0.105761	18	8.45981	1.09581e-07	EmCw	1.02491	#N/A	#N/A	4	P:GO:0006414; F:GO:0003746; F:GO:0003924; F:GO:0005525	P:translational elongation; F:translation elongation factor activity; F:GTPase activity; F:GTP binding
p0145	A0A3B6ARY9	Elongation factor 1-alpha OS=Triticum aestivum OX=4565 PE=3 SV=1	0.0680255	18	5.79164	1.73162e-05	DuCw	0.765856	#N/A	#N/A	4	P:GO:0006414; F:GO:0003746; F:GO:0003924; F:GO:0005525	P:translational elongation; F:translation elongation factor activity; F:GTPase activity; F:GTP binding
p0145	A0A3B6ARY9	Elongation factor 1-alpha OS=Triticum aestivum OX=4565 PE=3 SV=1	0.271928	18	22.8424	9.60326e-15	DuSp	2.0788	#N/A	#N/A	4	P:GO:0006414; F:GO:0003746; F:GO:0003924; F:GO:0005525	P:translational elongation; F:translation elongation factor activity; F:GTPase activity; F:GTP binding
p0145	A0A3B6ARY9	Elongation factor 1-alpha OS=Triticum aestivum OX=4565 PE=3 SV=1	0.07453	18	-7.13981	1.19036e-06	EiEm	-0.895033	#N/A	#N/A	4	P:GO:0006414; F:GO:0003746; F:GO:0003924; F:GO:0005525	P:translational elongation; F:translation elongation factor activity; F:GTPase activity; F:GTP binding
p0145	A0A3B6ARY9	Elongation factor 1-alpha OS=Triticum aestivum OX=4565 PE=3 SV=1	0.010681	9.80039	-5.35317	0.000345017	SpCw	-1.31295	#N/A	#N/A	4	P:GO:0006414; F:GO:0003746; F:GO:0003924; F:GO:0005525	P:translational elongation; F:translation elongation factor activity; F:GTPase activity; F:GTP binding
p0146	I6VAV3	Alpha-gliadin protein OS=Triticum dicoccoides OX=85692 GN=gli-1 PE=4 SV=1	0.820894	18	0.643693	0.527892	EmDu	-0.194156	#N/A	#N/A	1	F:GO:0045735	F:nutrient reservoir activity
p0146	I6VAV3	Alpha-gliadin protein OS=Triticum dicoccoides OX=85692 GN=gli-1 PE=4 SV=1	0.00172002	10.1395	3.71354	0.00392399	EiDu	-0.952164	#N/A	#N/A	1	F:GO:0045735	F:nutrient reservoir activity
p0146	I6VAV3	Alpha-gliadin protein OS=Triticum dicoccoides OX=85692 GN=gli-1 PE=4 SV=1	0.0211449	11.3502	1.2533	0.235299	SpCw	0.814183	#N/A	#N/A	1	F:GO:0045735	F:nutrient reservoir activity
p0146	I6VAV3	Alpha-gliadin protein OS=Triticum dicoccoides OX=85692 GN=gli-1 PE=4 SV=1	0.190184	18	1.38995	0.181497	DuSp	0.606639	#N/A	#N/A	1	F:GO:0045735	F:nutrient reservoir activity
p0146	I6VAV3	Alpha-gliadin protein OS=Triticum dicoccoides OX=85692 GN=gli-1 PE=4 SV=1	0.335616	18	1.71327	0.103833	EiCw	0.468658	#N/A	#N/A	1	F:GO:0045735	F:nutrient reservoir activity
p0146	I6VAV3	Alpha-gliadin protein OS=Triticum dicoccoides OX=85692 GN=gli-1 PE=4 SV=1	0.00291514	9.40374	-0.651499	0.530322	EiSp	-0.345526	#N/A	#N/A	1	F:GO:0045735	F:nutrient reservoir activity
p0146	I6VAV3	Alpha-gliadin protein OS=Triticum dicoccoides OX=85692 GN=gli-1 PE=4 SV=1	0.111729	18	2.97359	0.0081393	EmCw	1.22667	#N/A	#N/A	1	F:GO:0045735	F:nutrient reservoir activity
p0146	I6VAV3	Alpha-gliadin protein OS=Triticum dicoccoides OX=85692 GN=gli-1 PE=4 SV=1	0.306626	18	0.837059	0.413535	EmSp	0.412483	#N/A	#N/A	1	F:GO:0045735	F:nutrient reservoir activity
p0146	I6VAV3	Alpha-gliadin protein OS=Triticum dicoccoides OX=85692 GN=gli-1 PE=4 SV=1	0.0118763	9.81308	-2.3372	0.0419952	EiEm	-0.758009	#N/A	#N/A	1	F:GO:0045735	F:nutrient reservoir activity
p0146	I6VAV3	Alpha-gliadin protein OS=Triticum dicoccoides OX=85692 GN=gli-1 PE=4 SV=1	0.0891249	18	4.23301	0.000500172	DuCw	1.42082	#N/A	#N/A	1	F:GO:0045735	F:nutrient reservoir activity
p0147	A5HE08	Dimeric alpha-amylase inhibitor (Fragment) OS=Triticum urartu OX=4572 PE=3 SV=1	0.512433	18	-3.6758	0.0017294	EmDu	1.46986	#N/A	A5HE08	1	F:GO:0004867	F:serine-type endopeptidase inhibitor activity
p0147	A5HE08	Dimeric alpha-amylase inhibitor (Fragment) OS=Triticum urartu OX=4572 PE=3 SV=1	0.263029	18	1.95917	0.0657677	EiDu	-3.68775	#N/A	A5HE08	1	F:GO:0004867	F:serine-type endopeptidase inhibitor activity
p0147	A5HE08	Dimeric alpha-amylase inhibitor (Fragment) OS=Triticum urartu OX=4572 PE=3 SV=1	0.00247053	10.1278	2.51252	0.0305104	EmSp	0.68504	#N/A	A5HE08	1	F:GO:0004867	F:serine-type endopeptidase inhibitor activity
p0147	A5HE08	Dimeric alpha-amylase inhibitor (Fragment) OS=Triticum urartu OX=4572 PE=3 SV=1	0.858139	13	0.901478	0.383732	SpCw	0.698752	#N/A	A5HE08	1	F:GO:0004867	F:serine-type endopeptidase inhibitor activity
p0147	A5HE08	Dimeric alpha-amylase inhibitor (Fragment) OS=Triticum urartu OX=4572 PE=3 SV=1	0.107352	13	3.64013	0.00299323	EmCw	1.38379	#N/A	A5HE08	1	F:GO:0004867	F:serine-type endopeptidase inhibitor activity
p0147	A5HE08	Dimeric alpha-amylase inhibitor (Fragment) OS=Triticum urartu OX=4572 PE=3 SV=1	0.00019511	9.00927	-4.06917	0.00279711	EiSp	-4.47256	#N/A	A5HE08	1	F:GO:0004867	F:serine-type endopeptidase inhibitor activity
p0147	A5HE08	Dimeric alpha-amylase inhibitor (Fragment) OS=Triticum urartu OX=4572 PE=3 SV=1	0.00315571	9.14743	-26.4485	5.90666e-10	EiEm	-5.1576	#N/A	A5HE08	1	F:GO:0004867	F:serine-type endopeptidase inhibitor activity
p0147	A5HE08	Dimeric alpha-amylase inhibitor (Fragment) OS=Triticum urartu OX=4572 PE=3 SV=1	0.339835	18	-1.16506	0.259203	DuSp	-0.784818	#N/A	A5HE08	1	F:GO:0004867	F:serine-type endopeptidase inhibitor activity
p0147	A5HE08	Dimeric alpha-amylase inhibitor (Fragment) OS=Triticum urartu OX=4572 PE=3 SV=1	0.0371198	4.00156	-1.49844	0.208356	EiCw	-3.77381	#N/A	A5HE08	1	F:GO:0004867	F:serine-type endopeptidase inhibitor activity
p0147	A5HE08	Dimeric alpha-amylase inhibitor (Fragment) OS=Triticum urartu OX=4572 PE=3 SV=1	0.609181	13	-0.0757166	0.940797	DuCw	-0.0860666	#N/A	A5HE08	1	F:GO:0004867	F:serine-type endopeptidase inhibitor activity
p0148	A0A2R2Y425	CSB_alpha gliadin 18 OS=Triticum aestivum OX=4565 GN=Gli-2 PE=4 SV=1	0.245623	16	-0.467871	0.646186	EmDu	0.186552	#N/A	#N/A	1	F:GO:0045735	F:nutrient reservoir activity
p0148	A0A2R2Y425	CSB_alpha gliadin 18 OS=Triticum aestivum OX=4565 GN=Gli-2 PE=4 SV=1	0.000908575	9.00124	6.06215	0.000187582	EiDu	-5.34045	#N/A	#N/A	1	F:GO:0045735	F:nutrient reservoir activity
p0148	A0A2R2Y425	CSB_alpha gliadin 18 OS=Triticum aestivum OX=4565 GN=Gli-2 PE=4 SV=1	0.00323435	9.00253	-6.46312	0.000116199	EiCw	-4.92959	#N/A	#N/A	1	F:GO:0045735	F:nutrient reservoir activity
p0148	A0A2R2Y425	CSB_alpha gliadin 18 OS=Triticum aestivum OX=4565 GN=Gli-2 PE=4 SV=1	0.0517283	16	1.45508	0.164986	EmCw	0.597413	#N/A	#N/A	1	F:GO:0045735	F:nutrient reservoir activity
p0148	A0A2R2Y425	CSB_alpha gliadin 18 OS=Triticum aestivum OX=4565 GN=Gli-2 PE=4 SV=1	0.0833328	16	0.129217	0.898796	EmSp	0.0466506	#N/A	#N/A	1	F:GO:0045735	F:nutrient reservoir activity
p0148	A0A2R2Y425	CSB_alpha gliadin 18 OS=Triticum aestivum OX=4565 GN=Gli-2 PE=4 SV=1	0.00030693	7.00036	-4.24027	0.00383859	EiEm	-5.527	#N/A	#N/A	1	F:GO:0045735	F:nutrient reservoir activity
p0148	A0A2R2Y425	CSB_alpha gliadin 18 OS=Triticum aestivum OX=4565 GN=Gli-2 PE=4 SV=1	0.335769	18	1.2622	0.222985	DuCw	0.410862	#N/A	#N/A	1	F:GO:0045735	F:nutrient reservoir activity
p0148	A0A2R2Y425	CSB_alpha gliadin 18 OS=Triticum aestivum OX=4565 GN=Gli-2 PE=4 SV=1	0.99392	18	1.96014	0.0656466	SpCw	0.550763	#N/A	#N/A	1	F:GO:0045735	F:nutrient reservoir activity
p0148	A0A2R2Y425	CSB_alpha gliadin 18 OS=Triticum aestivum OX=4565 GN=Gli-2 PE=4 SV=1	0.026792	9.00167	-7.78294	2.75274e-05	EiSp	-5.48035	#N/A	#N/A	1	F:GO:0045735	F:nutrient reservoir activity
p0148	A0A2R2Y425	CSB_alpha gliadin 18 OS=Triticum aestivum OX=4565 GN=Gli-2 PE=4 SV=1	0.406118	18	-0.479843	0.637118	DuSp	-0.139901	#N/A	#N/A	1	F:GO:0045735	F:nutrient reservoir activity
p0149	M7ZFH3	Heat shock cognate 70 kDa protein OS=Triticum urartu OX=4572 GN=TRIUR3_08857 PE=3 SV=1	0.483518	18	1.86957	0.0779004	EiDu	-0.404999	#N/A	#N/A	2	F:GO:0005524; F:GO:0016887	F:ATP binding; F:ATP hydrolysis activity
p0149	M7ZFH3	Heat shock cognate 70 kDa protein OS=Triticum urartu OX=4572 GN=TRIUR3_08857 PE=3 SV=1	0.363568	18	-6.93661	1.75443e-06	EiSp	-1.13957	#N/A	#N/A	2	F:GO:0005524; F:GO:0016887	F:ATP binding; F:ATP hydrolysis activity
p0149	M7ZFH3	Heat shock cognate 70 kDa protein OS=Triticum urartu OX=4572 GN=TRIUR3_08857 PE=3 SV=1	0.905435	18	-4.50948	0.000271271	DuSp	-0.734567	#N/A	#N/A	2	F:GO:0005524; F:GO:0016887	F:ATP binding; F:ATP hydrolysis activity
p0149	M7ZFH3	Heat shock cognate 70 kDa protein OS=Triticum urartu OX=4572 GN=TRIUR3_08857 PE=3 SV=1	0.185636	18	-4.12966	0.000629302	EiEm	-0.962792	#N/A	#N/A	2	F:GO:0005524; F:GO:0016887	F:ATP binding; F:ATP hydrolysis activity
p0149	M7ZFH3	Heat shock cognate 70 kDa protein OS=Triticum urartu OX=4572 GN=TRIUR3_08857 PE=3 SV=1	0.505903	18	-1.03066	0.31635	EmSp	-0.176774	#N/A	#N/A	2	F:GO:0005524; F:GO:0016887	F:ATP binding; F:ATP hydrolysis activity
p0150	A0A446M1U7	Sucrose synthase OS=Triticum turgidum subsp. durum OX=4567 GN=TRITD_2Bv1G065410 PE=3 SV=1	0.48946	18	10.7796	2.77928e-09	EmDu	-0.581836	#N/A	#N/A	2	P:GO:0005985; F:GO:0016157	P:sucrose metabolic process; F:sucrose synthase activity
p0150	A0A446M1U7	Sucrose synthase OS=Triticum turgidum subsp. durum OX=4567 GN=TRITD_2Bv1G065410 PE=3 SV=1	0.793593	18	-4.16898	0.000576623	EmSp	-0.250047	#N/A	#N/A	2	P:GO:0005985; F:GO:0016157	P:sucrose metabolic process; F:sucrose synthase activity
p0150	A0A446M1U7	Sucrose synthase OS=Triticum turgidum subsp. durum OX=4567 GN=TRITD_2Bv1G065410 PE=3 SV=1	0.713957	18	6.16868	7.99276e-06	DuSp	0.331789	#N/A	#N/A	2	P:GO:0005985; F:GO:0016157	P:sucrose metabolic process; F:sucrose synthase activity
p0150	A0A446M1U7	Sucrose synthase OS=Triticum turgidum subsp. durum OX=4567 GN=TRITD_2Bv1G065410 PE=3 SV=1	0.0906298	18	-3.48505	0.00264298	EmCw	-0.262163	#N/A	#N/A	2	P:GO:0005985; F:GO:0016157	P:sucrose metabolic process; F:sucrose synthase activity
p0150	A0A446M1U7	Sucrose synthase OS=Triticum turgidum subsp. durum OX=4567 GN=TRITD_2Bv1G065410 PE=3 SV=1	0.177219	18	-0.166449	0.869659	SpCw	-0.0121163	#N/A	#N/A	2	P:GO:0005985; F:GO:0016157	P:sucrose metabolic process; F:sucrose synthase activity
p0150	A0A446M1U7	Sucrose synthase OS=Triticum turgidum subsp. durum OX=4567 GN=TRITD_2Bv1G065410 PE=3 SV=1	0.270929	18	4.89449	0.000116719	DuCw	0.319673	#N/A	#N/A	2	P:GO:0005985; F:GO:0016157	P:sucrose metabolic process; F:sucrose synthase activity
p0151	H9XH67	X-type HMW-G OS=Triticum urartu OX=4572 GN=HMW-GS PE=3 SV=1	0.547301	18	-7.3995	7.30997e-07	EmDu	2.98971	#N/A	H9XH67	1	F:GO:0045735	F:nutrient reservoir activity
p0151	H9XH67	X-type HMW-G OS=Triticum urartu OX=4572 GN=HMW-GS PE=3 SV=1	0.179816	17	-1.12426	0.276529	EiDu	1.1108	#N/A	H9XH67	1	F:GO:0045735	F:nutrient reservoir activity
p0151	H9XH67	X-type HMW-G OS=Triticum urartu OX=4572 GN=HMW-GS PE=3 SV=1	0.00453382	10.7788	-0.877647	0.399275	EmSp	-0.287798	#N/A	H9XH67	1	F:GO:0045735	F:nutrient reservoir activity
p0151	H9XH67	X-type HMW-G OS=Triticum urartu OX=4572 GN=HMW-GS PE=3 SV=1	0.0134659	11.5986	-3.68985	0.00326783	EiSp	-2.16671	#N/A	H9XH67	1	F:GO:0045735	F:nutrient reservoir activity
p0151	H9XH67	X-type HMW-G OS=Triticum urartu OX=4572 GN=HMW-GS PE=3 SV=1	0.322587	17	-6.13107	1.10883e-05	EiEm	-1.87891	#N/A	H9XH67	1	F:GO:0045735	F:nutrient reservoir activity
p0151	H9XH67	X-type HMW-G OS=Triticum urartu OX=4572 GN=HMW-GS PE=3 SV=1	0.109682	18	-2.75791	0.0129519	DuCw	-2.09216	#N/A	H9XH67	1	F:GO:0045735	F:nutrient reservoir activity
p0151	H9XH67	X-type HMW-G OS=Triticum urartu OX=4572 GN=HMW-GS PE=3 SV=1	0.19509	18	3.29775	0.0040011	EmCw	0.897547	#N/A	H9XH67	1	F:GO:0045735	F:nutrient reservoir activity
p0151	H9XH67	X-type HMW-G OS=Triticum urartu OX=4572 GN=HMW-GS PE=3 SV=1	0.52899	17	-1.73485	0.100859	EiCw	-0.981361	#N/A	H9XH67	1	F:GO:0045735	F:nutrient reservoir activity
p0151	H9XH67	X-type HMW-G OS=Triticum urartu OX=4572 GN=HMW-GS PE=3 SV=1	0.0404582	13.1314	2.55752	0.0237005	SpCw	1.18535	#N/A	H9XH67	1	F:GO:0045735	F:nutrient reservoir activity
p0151	H9XH67	X-type HMW-G OS=Triticum urartu OX=4572 GN=HMW-GS PE=3 SV=1	0.00345533	11.5178	-4.26995	0.00119186	DuSp	-3.27751	#N/A	H9XH67	1	F:GO:0045735	F:nutrient reservoir activity
p0153	D7RFI3	LMW glutenin subunit Glu-D3 (Fragment) OS=Triticum aestivum OX=4565 PE=4 SV=1	0.0612988	17	-18.5389	1.03009e-12	DuSp	-5.13131	#N/A	D7RFI3	1	F:GO:0045735	F:nutrient reservoir activity
p0153	D7RFI3	LMW glutenin subunit Glu-D3 (Fragment) OS=Triticum aestivum OX=4565 PE=4 SV=1	0.00412301	9.25849	-18.7778	1.10105e-08	DuCw	-5.7777	#N/A	D7RFI3	1	F:GO:0045735	F:nutrient reservoir activity
p0153	D7RFI3	LMW glutenin subunit Glu-D3 (Fragment) OS=Triticum aestivum OX=4565 PE=4 SV=1	0.184847	18	-5.96372	1.21402e-05	SpCw	-0.646386	#N/A	D7RFI3	1	F:GO:0045735	F:nutrient reservoir activity
p0154	P93594	Beta-amylase Tri a 17 OS=Triticum aestivum OX=4565 GN=BMY1 PE=1 SV=1	0.00909466	8.27405	6.36047	0.000188911	EmDu	-2.89064	12172;9594;	#N/A	2	P:GO:0000272; F:GO:0016161	P:polysaccharide catabolic process; F:beta-amylase activity
p0154	P93594	Beta-amylase Tri a 17 OS=Triticum aestivum OX=4565 GN=BMY1 PE=1 SV=1	0.185335	17	0.580839	0.56897	DuCw	0.25327	12172;9594;	#N/A	2	P:GO:0000272; F:GO:0016161	P:polysaccharide catabolic process; F:beta-amylase activity
p0154	P93594	Beta-amylase Tri a 17 OS=Triticum aestivum OX=4565 GN=BMY1 PE=1 SV=1	0.0193721	10.0702	-1.34965	0.206684	SpCw	-0.702552	12172;9594;	#N/A	2	P:GO:0000272; F:GO:0016161	P:polysaccharide catabolic process; F:beta-amylase activity
p0154	P93594	Beta-amylase Tri a 17 OS=Triticum aestivum OX=4565 GN=BMY1 PE=1 SV=1	0.034242	10.7171	-6.39396	5.76976e-05	EmSp	-1.93481	12172;9594;	#N/A	2	P:GO:0000272; F:GO:0016161	P:polysaccharide catabolic process; F:beta-amylase activity
p0154	P93594	Beta-amylase Tri a 17 OS=Triticum aestivum OX=4565 GN=BMY1 PE=1 SV=1	0.00477891	9.1034	-3.01597	0.0143899	EmCw	-2.63737	12172;9594;	#N/A	2	P:GO:0000272; F:GO:0016161	P:polysaccharide catabolic process; F:beta-amylase activity
p0154	P93594	Beta-amylase Tri a 17 OS=Triticum aestivum OX=4565 GN=BMY1 PE=1 SV=1	0.107362	17	3.43605	0.00315194	DuSp	0.955822	12172;9594;	#N/A	2	P:GO:0000272; F:GO:0016161	P:polysaccharide catabolic process; F:beta-amylase activity
p0155	P01083	Alpha-amylase inhibitor 0.28 OS=Triticum aestivum OX=4565 GN=IMA1 PE=1 SV=3	0.42656	16	-9.70448	4.16283e-08	EmDu	2.96205	8725;	P01083	1	F:GO:0004867	F:serine-type endopeptidase inhibitor activity
p0155	P01083	Alpha-amylase inhibitor 0.28 OS=Triticum aestivum OX=4565 GN=IMA1 PE=1 SV=3	0.673716	15	0.0938524	0.926469	EiDu	-0.0563166	8725;	P01083	1	F:GO:0004867	F:serine-type endopeptidase inhibitor activity
p0155	P01083	Alpha-amylase inhibitor 0.28 OS=Triticum aestivum OX=4565 GN=IMA1 PE=1 SV=3	0.0154934	6.22889	-12.4698	1.22702e-05	EiSp	-4.73707	8725;	P01083	1	F:GO:0004867	F:serine-type endopeptidase inhibitor activity
p0155	P01083	Alpha-amylase inhibitor 0.28 OS=Triticum aestivum OX=4565 GN=IMA1 PE=1 SV=3	0.00953886	6.28097	-12.4242	1.17754e-05	DuSp	-4.68076	8725;	P01083	1	F:GO:0004867	F:serine-type endopeptidase inhibitor activity
p0155	P01083	Alpha-amylase inhibitor 0.28 OS=Triticum aestivum OX=4565 GN=IMA1 PE=1 SV=3	0.0372105	7.25434	-8.66536	4.42117e-05	EmSp	-1.71871	8725;	P01083	1	F:GO:0004867	F:serine-type endopeptidase inhibitor activity
p0155	P01083	Alpha-amylase inhibitor 0.28 OS=Triticum aestivum OX=4565 GN=IMA1 PE=1 SV=3	0.00336578	7.09317	-1.86731	0.103535	EmCw	-1.51829	8725;	P01083	1	F:GO:0004867	F:serine-type endopeptidase inhibitor activity
p0155	P01083	Alpha-amylase inhibitor 0.28 OS=Triticum aestivum OX=4565 GN=IMA1 PE=1 SV=3	0.00462719	7.01706	-2.75264	0.0283274	EiCw	-4.53666	8725;	P01083	1	F:GO:0004867	F:serine-type endopeptidase inhibitor activity
p0155	P01083	Alpha-amylase inhibitor 0.28 OS=Triticum aestivum OX=4565 GN=IMA1 PE=1 SV=3	0.558229	15	-9.49065	9.89604e-08	EiEm	-3.01836	8725;	P01083	1	F:GO:0004867	F:serine-type endopeptidase inhibitor activity
p0155	P01083	Alpha-amylase inhibitor 0.28 OS=Triticum aestivum OX=4565 GN=IMA1 PE=1 SV=3	0.00257848	7.02091	-2.74733	0.0285301	DuCw	-4.48034	8725;	P01083	1	F:GO:0004867	F:serine-type endopeptidase inhibitor activity
p0155	P01083	Alpha-amylase inhibitor 0.28 OS=Triticum aestivum OX=4565 GN=IMA1 PE=1 SV=3	0.0286264	7.88629	0.415864	0.688595	SpCw	0.200415	8725;	P01083	1	F:GO:0004867	F:serine-type endopeptidase inhibitor activity
p0159	C4P5R2	Monomeric alpha-amylase inhibitor OS=Triticum dicoccoides OX=85692 GN=WMAI PE=3 SV=1	0.806744	18	1.89718	0.0739668	SpCw	0.408517	#N/A	#N/A	1	F:GO:0004867	F:serine-type endopeptidase inhibitor activity
p0159	C4P5R2	Monomeric alpha-amylase inhibitor OS=Triticum dicoccoides OX=85692 GN=WMAI PE=3 SV=1	0.127815	18	-5.35761	4.31002e-05	EmCw	-1.88676	#N/A	#N/A	1	F:GO:0004867	F:serine-type endopeptidase inhibitor activity
p0159	C4P5R2	Monomeric alpha-amylase inhibitor OS=Triticum dicoccoides OX=85692 GN=WMAI PE=3 SV=1	0.0052886	9.37949	-9.76858	3.20016e-06	EmSp	-2.29528	#N/A	#N/A	1	F:GO:0004867	F:serine-type endopeptidase inhibitor activity
p0160	A0A446Q5B0	Uncharacterized protein OS=Triticum turgidum subsp. durum OX=4567 GN=TRITD_3Bv1G202470 PE=3 SV=1	0.242999	16	2.43073	0.0272007	EmDu	-0.537421	#N/A	#N/A	2	F:GO:0005524; F:GO:0016887	F:ATP binding; F:ATP hydrolysis activity
p0160	A0A446Q5B0	Uncharacterized protein OS=Triticum turgidum subsp. durum OX=4567 GN=TRITD_3Bv1G202470 PE=3 SV=1	0.283431	18	-4.6868	0.000183686	SpCw	-0.651062	#N/A	#N/A	2	F:GO:0005524; F:GO:0016887	F:ATP binding; F:ATP hydrolysis activity
p0160	A0A446Q5B0	Uncharacterized protein OS=Triticum turgidum subsp. durum OX=4567 GN=TRITD_3Bv1G202470 PE=3 SV=1	0.23016	16	1.11643	0.280724	EmSp	0.180646	#N/A	#N/A	2	F:GO:0005524; F:GO:0016887	F:ATP binding; F:ATP hydrolysis activity
p0160	A0A446Q5B0	Uncharacterized protein OS=Triticum turgidum subsp. durum OX=4567 GN=TRITD_3Bv1G202470 PE=3 SV=1	0.0328608	11.2629	3.68294	0.00347046	DuSp	0.718067	#N/A	#N/A	2	F:GO:0005524; F:GO:0016887	F:ATP binding; F:ATP hydrolysis activity
p0160	A0A446Q5B0	Uncharacterized protein OS=Triticum turgidum subsp. durum OX=4567 GN=TRITD_3Bv1G202470 PE=3 SV=1	0.208511	18	0.380331	0.708151	DuCw	0.067005	#N/A	#N/A	2	F:GO:0005524; F:GO:0016887	F:ATP binding; F:ATP hydrolysis activity
p0160	A0A446Q5B0	Uncharacterized protein OS=Triticum turgidum subsp. durum OX=4567 GN=TRITD_3Bv1G202470 PE=3 SV=1	0.968404	16	-2.80747	0.012645	EmCw	-0.470416	#N/A	#N/A	2	F:GO:0005524; F:GO:0016887	F:ATP binding; F:ATP hydrolysis activity
p0161	A0A3B6IJ76	Uncharacterized protein OS=Triticum aestivum OX=4565 PE=4 SV=1	0.6079	18	2.33168	0.0315349	EmDu	-0.991443	#N/A	#N/A	0	0	0
p0161	A0A3B6IJ76	Uncharacterized protein OS=Triticum aestivum OX=4565 PE=4 SV=1	0.091453	18	-7.79004	3.57172e-07	SpCw	-1.58361	#N/A	#N/A	0	0	0
p0161	A0A3B6IJ76	Uncharacterized protein OS=Triticum aestivum OX=4565 PE=4 SV=1	0.000219418	9.16109	5.24838	0.000499021	DuSp	2.29089	#N/A	#N/A	0	0	0
p0161	A0A3B6IJ76	Uncharacterized protein OS=Triticum aestivum OX=4565 PE=4 SV=1	0.100803	18	-0.689773	0.499134	EmCw	-0.284162	#N/A	#N/A	0	0	0
p0161	A0A3B6IJ76	Uncharacterized protein OS=Triticum aestivum OX=4565 PE=4 SV=1	0.0299662	9.16194	1.97495	0.0791405	EmSp	1.29945	#N/A	#N/A	0	0	0
p0161	A0A3B6IJ76	Uncharacterized protein OS=Triticum aestivum OX=4565 PE=4 SV=1	0.00311696	10.9832	2.43543	0.0331206	DuCw	0.707281	#N/A	#N/A	0	0	0
p0162	P81713	Bowman-Birk type trypsin inhibitor OS=Triticum aestivum OX=4565 PE=1 SV=1	0.0567227	16	-8.48274	2.57199e-07	DuSp	-5.91829	#N/A	#N/A	2	F:GO:0004867; C:GO:0005576	F:serine-type endopeptidase inhibitor activity; C:extracellular region
p0162	P81713	Bowman-Birk type trypsin inhibitor OS=Triticum aestivum OX=4565 PE=1 SV=1	0.0415361	9.00029	-2.17239	0.0578866	DuCw	-5.17512	#N/A	#N/A	2	F:GO:0004867; C:GO:0005576	F:serine-type endopeptidase inhibitor activity; C:extracellular region
p0162	P81713	Bowman-Birk type trypsin inhibitor OS=Triticum aestivum OX=4565 PE=1 SV=1	0.137078	18	1.40484	0.177092	SpCw	0.743174	#N/A	#N/A	2	F:GO:0004867; C:GO:0005576	F:serine-type endopeptidase inhibitor activity; C:extracellular region
p0163	P27807	Histone H2B.1 OS=Triticum aestivum OX=4565 PE=1 SV=3	0.167645	18	1.32151	0.202883	EmDu	-0.177087	#N/A	#N/A	3	F:GO:0003677; F:GO:0046982; C:GO:0000786	F:DNA binding; F:protein heterodimerization activity; C:nucleosome
p0163	P27807	Histone H2B.1 OS=Triticum aestivum OX=4565 PE=1 SV=3	0.885006	18	-3.5752	0.00216326	EiDu	0.305957	#N/A	#N/A	3	F:GO:0003677; F:GO:0046982; C:GO:0000786	F:DNA binding; F:protein heterodimerization activity; C:nucleosome
p0163	P27807	Histone H2B.1 OS=Triticum aestivum OX=4565 PE=1 SV=3	0.838265	18	-2.19157	0.0418045	EiSp	-0.157766	#N/A	#N/A	3	F:GO:0003677; F:GO:0046982; C:GO:0000786	F:DNA binding; F:protein heterodimerization activity; C:nucleosome
p0163	P27807	Histone H2B.1 OS=Triticum aestivum OX=4565 PE=1 SV=3	0.150074	18	-5.70236	2.085e-05	EmSp	-0.640809	#N/A	#N/A	3	F:GO:0003677; F:GO:0046982; C:GO:0000786	F:DNA binding; F:protein heterodimerization activity; C:nucleosome
p0163	P27807	Histone H2B.1 OS=Triticum aestivum OX=4565 PE=1 SV=3	0.013758	11.6014	-5.0003	0.000342425	EmCw	-0.531777	#N/A	#N/A	3	F:GO:0003677; F:GO:0046982; C:GO:0000786	F:DNA binding; F:protein heterodimerization activity; C:nucleosome
p0163	P27807	Histone H2B.1 OS=Triticum aestivum OX=4565 PE=1 SV=3	0.168843	18	4.04616	0.000757786	EiEm	0.483044	#N/A	#N/A	3	F:GO:0003677; F:GO:0046982; C:GO:0000786	F:DNA binding; F:protein heterodimerization activity; C:nucleosome
p0163	P27807	Histone H2B.1 OS=Triticum aestivum OX=4565 PE=1 SV=3	0.0889439	18	-0.783123	0.443737	EiCw	-0.0487333	#N/A	#N/A	3	F:GO:0003677; F:GO:0046982; C:GO:0000786	F:DNA binding; F:protein heterodimerization activity; C:nucleosome
p0163	P27807	Histone H2B.1 OS=Triticum aestivum OX=4565 PE=1 SV=3	0.960563	18	-5.7598	1.84998e-05	DuSp	-0.463722	#N/A	#N/A	3	F:GO:0003677; F:GO:0046982; C:GO:0000786	F:DNA binding; F:protein heterodimerization activity; C:nucleosome
p0163	P27807	Histone H2B.1 OS=Triticum aestivum OX=4565 PE=1 SV=3	0.183755	18	-5.06806	8.0143e-05	DuCw	-0.35469	#N/A	#N/A	3	F:GO:0003677; F:GO:0046982; C:GO:0000786	F:DNA binding; F:protein heterodimerization activity; C:nucleosome
p0163	P27807	Histone H2B.1 OS=Triticum aestivum OX=4565 PE=1 SV=3	0.188895	18	1.86178	0.0790436	SpCw	0.109032	#N/A	#N/A	3	F:GO:0003677; F:GO:0046982; C:GO:0000786	F:DNA binding; F:protein heterodimerization activity; C:nucleosome
p0164	P33432	Puroindoline-A OS=Triticum aestivum OX=4565 GN=PINA PE=1 SV=2	0.813489	18	-3.99995	0.000839922	SpCw	-0.762936	#N/A	P33432	1	F:GO:0045735	F:nutrient reservoir activity
p0164	P33432	Puroindoline-A OS=Triticum aestivum OX=4565 GN=PINA PE=1 SV=2	0.000675672	9.02805	-13.4981	2.72462e-07	EiCw	-4.84363	#N/A	P33432	1	F:GO:0045735	F:nutrient reservoir activity
p0164	P33432	Puroindoline-A OS=Triticum aestivum OX=4565 GN=PINA PE=1 SV=2	0.000122937	9.02633	-7.51363	3.5828e-05	EiSp	-4.08069	#N/A	P33432	1	F:GO:0045735	F:nutrient reservoir activity
p0166	M7ZLY3	Phosphopyruvate hydratase OS=Triticum urartu OX=4572 GN=TRIUR3_10258 PE=3 SV=1	0.482019	18	2.04018	0.0562828	EmDu	-0.341504	#N/A	#N/A	5	P:GO:0006096; F:GO:0000287; F:GO:0004634; F:GO:0016616; C:GO:0000015	P:glycolytic process; F:magnesium ion binding; F:phosphopyruvate hydratase activity; F:oxidoreductase activity, acting on the CH-OH group of donors, NAD or NADP as acceptor; C:phosphopyruvate hydratase complex
p0166	M7ZLY3	Phosphopyruvate hydratase OS=Triticum urartu OX=4572 GN=TRIUR3_10258 PE=3 SV=1	0.642364	18	1.23418	0.233008	EiDu	-0.183445	#N/A	#N/A	5	P:GO:0006096; F:GO:0000287; F:GO:0004634; F:GO:0016616; C:GO:0000015	P:glycolytic process; F:magnesium ion binding; F:phosphopyruvate hydratase activity; F:oxidoreductase activity, acting on the CH-OH group of donors, NAD or NADP as acceptor; C:phosphopyruvate hydratase complex
p0166	M7ZLY3	Phosphopyruvate hydratase OS=Triticum urartu OX=4572 GN=TRIUR3_10258 PE=3 SV=1	0.690576	18	-1.05063	0.307331	EmSp	-0.14453	#N/A	#N/A	5	P:GO:0006096; F:GO:0000287; F:GO:0004634; F:GO:0016616; C:GO:0000015	P:glycolytic process; F:magnesium ion binding; F:phosphopyruvate hydratase activity; F:oxidoreductase activity, acting on the CH-OH group of donors, NAD or NADP as acceptor; C:phosphopyruvate hydratase complex
p0166	M7ZLY3	Phosphopyruvate hydratase OS=Triticum urartu OX=4572 GN=TRIUR3_10258 PE=3 SV=1	0.699998	18	0.991321	0.334669	EiEm	0.15806	#N/A	#N/A	5	P:GO:0006096; F:GO:0000287; F:GO:0004634; F:GO:0016616; C:GO:0000015	P:glycolytic process; F:magnesium ion binding; F:phosphopyruvate hydratase activity; F:oxidoreductase activity, acting on the CH-OH group of donors, NAD or NADP as acceptor; C:phosphopyruvate hydratase complex
p0166	M7ZLY3	Phosphopyruvate hydratase OS=Triticum urartu OX=4572 GN=TRIUR3_10258 PE=3 SV=1	0.235933	18	0.116816	0.9083	EiSp	0.0135293	#N/A	#N/A	5	P:GO:0006096; F:GO:0000287; F:GO:0004634; F:GO:0016616; C:GO:0000015	P:glycolytic process; F:magnesium ion binding; F:phosphopyruvate hydratase activity; F:oxidoreductase activity, acting on the CH-OH group of donors, NAD or NADP as acceptor; C:phosphopyruvate hydratase complex
p0166	M7ZLY3	Phosphopyruvate hydratase OS=Triticum urartu OX=4572 GN=TRIUR3_10258 PE=3 SV=1	0.0307056	12.2342	-0.731476	0.478266	SpCw	-0.108475	#N/A	#N/A	5	P:GO:0006096; F:GO:0000287; F:GO:0004634; F:GO:0016616; C:GO:0000015	P:glycolytic process; F:magnesium ion binding; F:phosphopyruvate hydratase activity; F:oxidoreductase activity, acting on the CH-OH group of donors, NAD or NADP as acceptor; C:phosphopyruvate hydratase complex
p0166	M7ZLY3	Phosphopyruvate hydratase OS=Triticum urartu OX=4572 GN=TRIUR3_10258 PE=3 SV=1	0.264332	18	-0.57363	0.573317	EiCw	-0.0949456	#N/A	#N/A	5	P:GO:0006096; F:GO:0000287; F:GO:0004634; F:GO:0016616; C:GO:0000015	P:glycolytic process; F:magnesium ion binding; F:phosphopyruvate hydratase activity; F:oxidoreductase activity, acting on the CH-OH group of donors, NAD or NADP as acceptor; C:phosphopyruvate hydratase complex
p0166	M7ZLY3	Phosphopyruvate hydratase OS=Triticum urartu OX=4572 GN=TRIUR3_10258 PE=3 SV=1	0.645529	18	0.520203	0.609261	DuCw	0.0884989	#N/A	#N/A	5	P:GO:0006096; F:GO:0000287; F:GO:0004634; F:GO:0016616; C:GO:0000015	P:glycolytic process; F:magnesium ion binding; F:phosphopyruvate hydratase activity; F:oxidoreductase activity, acting on the CH-OH group of donors, NAD or NADP as acceptor; C:phosphopyruvate hydratase complex
p0166	M7ZLY3	Phosphopyruvate hydratase OS=Triticum urartu OX=4572 GN=TRIUR3_10258 PE=3 SV=1	0.222162	18	-1.36856	0.187976	EmCw	-0.253005	#N/A	#N/A	5	P:GO:0006096; F:GO:0000287; F:GO:0004634; F:GO:0016616; C:GO:0000015	P:glycolytic process; F:magnesium ion binding; F:phosphopyruvate hydratase activity; F:oxidoreductase activity, acting on the CH-OH group of donors, NAD or NADP as acceptor; C:phosphopyruvate hydratase complex
p0166	M7ZLY3	Phosphopyruvate hydratase OS=Triticum urartu OX=4572 GN=TRIUR3_10258 PE=3 SV=1	0.19176	18	1.51162	0.147987	DuSp	0.196974	#N/A	#N/A	5	P:GO:0006096; F:GO:0000287; F:GO:0004634; F:GO:0016616; C:GO:0000015	P:glycolytic process; F:magnesium ion binding; F:phosphopyruvate hydratase activity; F:oxidoreductase activity, acting on the CH-OH group of donors, NAD or NADP as acceptor; C:phosphopyruvate hydratase complex
p0169	A0A446L9W9	Uncharacterized protein OS=Triticum turgidum subsp. durum OX=4567 GN=TRITD_2Av1G223060 PE=3 SV=1	0.0172768	9.71152	-5.63286	0.000242397	EmDu	1.36219	#N/A	#N/A	1	F:GO:0004866	F:endopeptidase inhibitor activity
p0169	A0A446L9W9	Uncharacterized protein OS=Triticum turgidum subsp. durum OX=4567 GN=TRITD_2Av1G223060 PE=3 SV=1	0.026952	10.4253	-44.3556	3.22493e-13	EiDu	3.30523	#N/A	#N/A	1	F:GO:0004866	F:endopeptidase inhibitor activity
p0169	A0A446L9W9	Uncharacterized protein OS=Triticum turgidum subsp. durum OX=4567 GN=TRITD_2Av1G223060 PE=3 SV=1	0.420395	18	21.19	3.54335e-14	EiCw	0.974078	#N/A	#N/A	1	F:GO:0004866	F:endopeptidase inhibitor activity
p0169	A0A446L9W9	Uncharacterized protein OS=Triticum turgidum subsp. durum OX=4567 GN=TRITD_2Av1G223060 PE=3 SV=1	0.501344	18	-8.13793	1.91952e-07	EmSp	-1.07874	#N/A	#N/A	1	F:GO:0004866	F:endopeptidase inhibitor activity
p0169	A0A446L9W9	Uncharacterized protein OS=Triticum turgidum subsp. durum OX=4567 GN=TRITD_2Av1G223060 PE=3 SV=1	0.149399	18	-8.20051	1.71951e-07	EmCw	-0.968957	#N/A	#N/A	1	F:GO:0004866	F:endopeptidase inhibitor activity
p0169	A0A446L9W9	Uncharacterized protein OS=Triticum turgidum subsp. durum OX=4567 GN=TRITD_2Av1G223060 PE=3 SV=1	0.437308	18	21.8589	2.06584e-14	EiEm	1.94304	#N/A	#N/A	1	F:GO:0004866	F:endopeptidase inhibitor activity
p0169	A0A446L9W9	Uncharacterized protein OS=Triticum turgidum subsp. durum OX=4567 GN=TRITD_2Av1G223060 PE=3 SV=1	0.00948455	12.3611	-29.8495	6.76661e-13	DuCw	-2.33115	#N/A	#N/A	1	F:GO:0004866	F:endopeptidase inhibitor activity
p0169	A0A446L9W9	Uncharacterized protein OS=Triticum turgidum subsp. durum OX=4567 GN=TRITD_2Av1G223060 PE=3 SV=1	0.952398	18	15.2089	1.02249e-11	EiSp	0.864297	#N/A	#N/A	1	F:GO:0004866	F:endopeptidase inhibitor activity
p0169	A0A446L9W9	Uncharacterized protein OS=Triticum turgidum subsp. durum OX=4567 GN=TRITD_2Av1G223060 PE=3 SV=1	0.456283	18	1.57359	0.132994	SpCw	0.109781	#N/A	#N/A	1	F:GO:0004866	F:endopeptidase inhibitor activity
p0169	A0A446L9W9	Uncharacterized protein OS=Triticum turgidum subsp. durum OX=4567 GN=TRITD_2Av1G223060 PE=3 SV=1	0.0532151	18	-19.5016	1.48851e-13	DuSp	-2.44093	#N/A	#N/A	1	F:GO:0004866	F:endopeptidase inhibitor activity
p0170	A0A3B6D6H2	ATP synthase subunit alpha OS=Triticum aestivum OX=4565 PE=3 SV=1	0.671857	11	1.4355	0.178964	EmSp	0.406187	#N/A	#N/A	4	P:GO:0015986; F:GO:0005524; F:GO:0046933; C:GO:0045261	P:ATP synthesis coupled proton transport; F:ATP binding; F:proton-transporting ATP synthase activity, rotational mechanism; C:proton-transporting ATP synthase complex, catalytic core F(1)
p0170	A0A3B6D6H2	ATP synthase subunit alpha OS=Triticum aestivum OX=4565 PE=3 SV=1	0.246863	12	3.99557	0.00177581	EiSp	1.08271	#N/A	#N/A	4	P:GO:0015986; F:GO:0005524; F:GO:0046933; C:GO:0045261	P:ATP synthesis coupled proton transport; F:ATP binding; F:proton-transporting ATP synthase activity, rotational mechanism; C:proton-transporting ATP synthase complex, catalytic core F(1)
p0170	A0A3B6D6H2	ATP synthase subunit alpha OS=Triticum aestivum OX=4565 PE=3 SV=1	0.261993	12	3.43318	0.00495645	EmCw	1.00796	#N/A	#N/A	4	P:GO:0015986; F:GO:0005524; F:GO:0046933; C:GO:0045261	P:ATP synthesis coupled proton transport; F:ATP binding; F:proton-transporting ATP synthase activity, rotational mechanism; C:proton-transporting ATP synthase complex, catalytic core F(1)
p0170	A0A3B6D6H2	ATP synthase subunit alpha OS=Triticum aestivum OX=4565 PE=3 SV=1	0.38161	13	2.61366	0.0214429	SpCw	0.601777	#N/A	#N/A	4	P:GO:0015986; F:GO:0005524; F:GO:0046933; C:GO:0045261	P:ATP synthesis coupled proton transport; F:ATP binding; F:proton-transporting ATP synthase activity, rotational mechanism; C:proton-transporting ATP synthase complex, catalytic core F(1)
p0170	A0A3B6D6H2	ATP synthase subunit alpha OS=Triticum aestivum OX=4565 PE=3 SV=1	0.0686446	13	5.85481	5.64041e-05	EiCw	1.68449	#N/A	#N/A	4	P:GO:0015986; F:GO:0005524; F:GO:0046933; C:GO:0045261	P:ATP synthesis coupled proton transport; F:ATP binding; F:proton-transporting ATP synthase activity, rotational mechanism; C:proton-transporting ATP synthase complex, catalytic core F(1)
p0170	A0A3B6D6H2	ATP synthase subunit alpha OS=Triticum aestivum OX=4565 PE=3 SV=1	0.506692	11	2.35986	0.0378233	EiEm	0.676527	#N/A	#N/A	4	P:GO:0015986; F:GO:0005524; F:GO:0046933; C:GO:0045261	P:ATP synthesis coupled proton transport; F:ATP binding; F:proton-transporting ATP synthase activity, rotational mechanism; C:proton-transporting ATP synthase complex, catalytic core F(1)
p0171	A0A3B6KMM5	Uncharacterized protein OS=Triticum aestivum OX=4565 PE=3 SV=1	0.25932	18	5.07887	7.82965e-05	EmDu	-0.302199	#N/A	#N/A	0	0	0
p0171	A0A3B6KMM5	Uncharacterized protein OS=Triticum aestivum OX=4565 PE=3 SV=1	0.491389	18	-2.62686	0.0171042	EiDu	0.143908	#N/A	#N/A	0	0	0
p0171	A0A3B6KMM5	Uncharacterized protein OS=Triticum aestivum OX=4565 PE=3 SV=1	0.35332	18	8.05329	2.22933e-07	EmCw	0.695861	#N/A	#N/A	0	0	0
p0171	A0A3B6KMM5	Uncharacterized protein OS=Triticum aestivum OX=4565 PE=3 SV=1	0.6096	18	14.6763	1.85598e-11	EiCw	1.14197	#N/A	#N/A	0	0	0
p0171	A0A3B6KMM5	Uncharacterized protein OS=Triticum aestivum OX=4565 PE=3 SV=1	0.672362	18	2.91251	0.00929084	EmSp	0.259448	#N/A	#N/A	0	0	0
p0171	A0A3B6KMM5	Uncharacterized protein OS=Triticum aestivum OX=4565 PE=3 SV=1	0.830506	18	8.89085	5.2796e-08	EiSp	0.705555	#N/A	#N/A	0	0	0
p0171	A0A3B6KMM5	Uncharacterized protein OS=Triticum aestivum OX=4565 PE=3 SV=1	0.885259	18	6.07939	9.58266e-06	EiEm	0.446107	#N/A	#N/A	0	0	0
p0171	A0A3B6KMM5	Uncharacterized protein OS=Triticum aestivum OX=4565 PE=3 SV=1	0.691251	18	18.3213	4.35033e-13	DuCw	0.99806	#N/A	#N/A	0	0	0
p0171	A0A3B6KMM5	Uncharacterized protein OS=Triticum aestivum OX=4565 PE=3 SV=1	0.764244	18	4.63043	0.000207875	SpCw	0.436413	#N/A	#N/A	0	0	0
p0171	A0A3B6KMM5	Uncharacterized protein OS=Triticum aestivum OX=4565 PE=3 SV=1	0.604735	18	8.74957	6.69033e-08	DuSp	0.561647	#N/A	#N/A	0	0	0
p0172	A0A446M5I3	Beta-amylase OS=Triticum turgidum subsp. durum OX=4567 GN=TRITD_2Bv1G089710 PE=3 SV=1	0.881515	18	1.47582	0.157272	EmDu	-0.51864	#N/A	#N/A	6	P:GO:0000272; P:GO:0015979; F:GO:0005509; F:GO:0016161; C:GO:0009654; C:GO:0019898	P:polysaccharide catabolic process; P:photosynthesis; F:calcium ion binding; F:beta-amylase activity; C:photosystem II oxygen evolving complex; C:extrinsic component of membrane
p0172	A0A446M5I3	Beta-amylase OS=Triticum turgidum subsp. durum OX=4567 GN=TRITD_2Bv1G089710 PE=3 SV=1	0.160242	18	-0.664227	0.514964	EiDu	0.149639	#N/A	#N/A	6	P:GO:0000272; P:GO:0015979; F:GO:0005509; F:GO:0016161; C:GO:0009654; C:GO:0019898	P:polysaccharide catabolic process; P:photosynthesis; F:calcium ion binding; F:beta-amylase activity; C:photosystem II oxygen evolving complex; C:extrinsic component of membrane
p0172	A0A446M5I3	Beta-amylase OS=Triticum turgidum subsp. durum OX=4567 GN=TRITD_2Bv1G089710 PE=3 SV=1	0.00665652	10.3356	1.99015	0.0736751	EmCw	0.712683	#N/A	#N/A	6	P:GO:0000272; P:GO:0015979; F:GO:0005509; F:GO:0016161; C:GO:0009654; C:GO:0019898	P:polysaccharide catabolic process; P:photosynthesis; F:calcium ion binding; F:beta-amylase activity; C:photosystem II oxygen evolving complex; C:extrinsic component of membrane
p0172	A0A446M5I3	Beta-amylase OS=Triticum turgidum subsp. durum OX=4567 GN=TRITD_2Bv1G089710 PE=3 SV=1	0.0198048	11.8034	0.692748	0.50187	SpCw	0.211503	#N/A	#N/A	6	P:GO:0000272; P:GO:0015979; F:GO:0005509; F:GO:0016161; C:GO:0009654; C:GO:0019898	P:polysaccharide catabolic process; P:photosynthesis; F:calcium ion binding; F:beta-amylase activity; C:photosystem II oxygen evolving complex; C:extrinsic component of membrane
p0172	A0A446M5I3	Beta-amylase OS=Triticum turgidum subsp. durum OX=4567 GN=TRITD_2Bv1G089710 PE=3 SV=1	0.31269	18	1.28228	0.216015	EmSp	0.50118	#N/A	#N/A	6	P:GO:0000272; P:GO:0015979; F:GO:0005509; F:GO:0016161; C:GO:0009654; C:GO:0019898	P:polysaccharide catabolic process; P:photosynthesis; F:calcium ion binding; F:beta-amylase activity; C:photosystem II oxygen evolving complex; C:extrinsic component of membrane
p0172	A0A446M5I3	Beta-amylase OS=Triticum turgidum subsp. durum OX=4567 GN=TRITD_2Bv1G089710 PE=3 SV=1	0.372545	18	10.9415	2.1981e-09	EiCw	1.38096	#N/A	#N/A	6	P:GO:0000272; P:GO:0015979; F:GO:0005509; F:GO:0016161; C:GO:0009654; C:GO:0019898	P:polysaccharide catabolic process; P:photosynthesis; F:calcium ion binding; F:beta-amylase activity; C:photosystem II oxygen evolving complex; C:extrinsic component of membrane
p0172	A0A446M5I3	Beta-amylase OS=Triticum turgidum subsp. durum OX=4567 GN=TRITD_2Bv1G089710 PE=3 SV=1	0.10098	18	5.94809	1.25364e-05	EiSp	1.16946	#N/A	#N/A	6	P:GO:0000272; P:GO:0015979; F:GO:0005509; F:GO:0016161; C:GO:0009654; C:GO:0019898	P:polysaccharide catabolic process; P:photosynthesis; F:calcium ion binding; F:beta-amylase activity; C:photosystem II oxygen evolving complex; C:extrinsic component of membrane
p0172	A0A446M5I3	Beta-amylase OS=Triticum turgidum subsp. durum OX=4567 GN=TRITD_2Bv1G089710 PE=3 SV=1	0.0244677	11.6343	2.90817	0.0135055	EiEm	0.668279	#N/A	#N/A	6	P:GO:0000272; P:GO:0015979; F:GO:0005509; F:GO:0016161; C:GO:0009654; C:GO:0019898	P:polysaccharide catabolic process; P:photosynthesis; F:calcium ion binding; F:beta-amylase activity; C:photosystem II oxygen evolving complex; C:extrinsic component of membrane
p0172	A0A446M5I3	Beta-amylase OS=Triticum turgidum subsp. durum OX=4567 GN=TRITD_2Bv1G089710 PE=3 SV=1	0.578571	18	2.80717	0.0116562	DuSp	1.01982	#N/A	#N/A	6	P:GO:0000272; P:GO:0015979; F:GO:0005509; F:GO:0016161; C:GO:0009654; C:GO:0019898	P:polysaccharide catabolic process; P:photosynthesis; F:calcium ion binding; F:beta-amylase activity; C:photosystem II oxygen evolving complex; C:extrinsic component of membrane
p0172	A0A446M5I3	Beta-amylase OS=Triticum turgidum subsp. durum OX=4567 GN=TRITD_2Bv1G089710 PE=3 SV=1	0.0861351	18	3.57622	0.00215837	DuCw	1.23132	#N/A	#N/A	6	P:GO:0000272; P:GO:0015979; F:GO:0005509; F:GO:0016161; C:GO:0009654; C:GO:0019898	P:polysaccharide catabolic process; P:photosynthesis; F:calcium ion binding; F:beta-amylase activity; C:photosystem II oxygen evolving complex; C:extrinsic component of membrane
p0173	A0A3B5ZP43	Uncharacterized protein OS=Triticum aestivum OX=4565 PE=3 SV=1	0.399172	18	-0.188809	0.852355	EmDu	0.0711316	#N/A	#N/A	1	F:GO:0045735	F:nutrient reservoir activity
p0173	A0A3B5ZP43	Uncharacterized protein OS=Triticum aestivum OX=4565 PE=3 SV=1	0.0235635	10.1888	-24.8983	1.83908e-10	DuSp	-4.16909	#N/A	#N/A	1	F:GO:0045735	F:nutrient reservoir activity
p0173	A0A3B5ZP43	Uncharacterized protein OS=Triticum aestivum OX=4565 PE=3 SV=1	0.148658	18	-56.2565	1.10042e-21	DuCw	-4.1977	#N/A	#N/A	1	F:GO:0045735	F:nutrient reservoir activity
p0173	A0A3B5ZP43	Uncharacterized protein OS=Triticum aestivum OX=4565 PE=3 SV=1	0.48027	18	-52.4375	3.87203e-21	EmCw	-4.12657	#N/A	#N/A	1	F:GO:0045735	F:nutrient reservoir activity
p0173	A0A3B5ZP43	Uncharacterized protein OS=Triticum aestivum OX=4565 PE=3 SV=1	0.0453447	10.743	-24.4664	9.10541e-11	EmSp	-4.09796	#N/A	#N/A	1	F:GO:0045735	F:nutrient reservoir activity
p0173	A0A3B5ZP43	Uncharacterized protein OS=Triticum aestivum OX=4565 PE=3 SV=1	0.0819019	18	-0.508271	0.617436	SpCw	-0.0286175	#N/A	#N/A	1	F:GO:0045735	F:nutrient reservoir activity
p0174	R9XV91	LMW-GS OS=Triticum aestivum OX=4565 GN=glu-3 PE=4 SV=1	0.290941	17	1.10105	0.286221	EmDu	-2.04157	#N/A	R9XV91	1	F:GO:0045735	F:nutrient reservoir activity
p0174	R9XV91	LMW-GS OS=Triticum aestivum OX=4565 GN=glu-3 PE=4 SV=1	0.589463	14	0.0195267	0.984696	DuCw	0.0245294	#N/A	R9XV91	1	F:GO:0045735	F:nutrient reservoir activity
p0174	R9XV91	LMW-GS OS=Triticum aestivum OX=4565 GN=glu-3 PE=4 SV=1	0.0291997	6.55849	-2.91327	0.024267	EmCw	-2.01704	#N/A	R9XV91	1	F:GO:0045735	F:nutrient reservoir activity
p0174	R9XV91	LMW-GS OS=Triticum aestivum OX=4565 GN=glu-3 PE=4 SV=1	0.406637	13	0.751	0.46603	DuSp	1.73777	#N/A	R9XV91	1	F:GO:0045735	F:nutrient reservoir activity
p0174	R9XV91	LMW-GS OS=Triticum aestivum OX=4565 GN=glu-3 PE=4 SV=1	0.690163	12	-0.388064	0.704765	EmSp	-0.303798	#N/A	R9XV91	1	F:GO:0045735	F:nutrient reservoir activity
p0174	R9XV91	LMW-GS OS=Triticum aestivum OX=4565 GN=glu-3 PE=4 SV=1	0.00847973	6.7613	-2.6497	0.0340182	SpCw	-1.71324	#N/A	R9XV91	1	F:GO:0045735	F:nutrient reservoir activity
p0175	C3VN75	Low molecular weight glutenin OS=Triticum aestivum OX=4565 GN=Glu-A3 PE=4 SV=1	0.0269417	8.17714	-2.19696	0.0585584	EmDu	2.67602	#N/A	C3VN75	1	F:GO:0045735	F:nutrient reservoir activity
p0175	C3VN75	Low molecular weight glutenin OS=Triticum aestivum OX=4565 GN=Glu-A3 PE=4 SV=1	0.165033	13	-3.06259	0.00907745	EmCw	-1.80727	#N/A	C3VN75	1	F:GO:0045735	F:nutrient reservoir activity
p0175	C3VN75	Low molecular weight glutenin OS=Triticum aestivum OX=4565 GN=Glu-A3 PE=4 SV=1	0.0433362	8.70684	-2.42026	0.0394612	EmSp	-2.45648	#N/A	C3VN75	1	F:GO:0045735	F:nutrient reservoir activity
p0175	C3VN75	Low molecular weight glutenin OS=Triticum aestivum OX=4565 GN=Glu-A3 PE=4 SV=1	0.185587	13	0.847352	0.412128	SpCw	0.649202	#N/A	C3VN75	1	F:GO:0045735	F:nutrient reservoir activity
p0175	C3VN75	Low molecular weight glutenin OS=Triticum aestivum OX=4565 GN=Glu-A3 PE=4 SV=1	0.0180276	8.00785	-2.93729	0.0187671	DuSp	-5.1325	#N/A	C3VN75	1	F:GO:0045735	F:nutrient reservoir activity
p0175	C3VN75	Low molecular weight glutenin OS=Triticum aestivum OX=4565 GN=Glu-A3 PE=4 SV=1	0.000229917	5.02344	-4.02189	0.0100059	DuCw	-4.4833	#N/A	C3VN75	1	F:GO:0045735	F:nutrient reservoir activity
p0177	A0A446RB40	Uncharacterized protein OS=Triticum turgidum subsp. durum OX=4567 GN=TRITD_4Av1G201430 PE=4 SV=1	0.773391	18	7.92151	2.81937e-07	EmDu	-0.927857	#N/A	#N/A	0	0	0
p0177	A0A446RB40	Uncharacterized protein OS=Triticum turgidum subsp. durum OX=4567 GN=TRITD_4Av1G201430 PE=4 SV=1	0.106774	18	19.0937	2.14163e-13	EiDu	-2.00208	#N/A	#N/A	0	0	0
p0177	A0A446RB40	Uncharacterized protein OS=Triticum turgidum subsp. durum OX=4567 GN=TRITD_4Av1G201430 PE=4 SV=1	0.338436	18	-1.74303	0.0983855	EmCw	-0.243523	#N/A	#N/A	0	0	0
p0177	A0A446RB40	Uncharacterized protein OS=Triticum turgidum subsp. durum OX=4567 GN=TRITD_4Av1G201430 PE=4 SV=1	0.0296589	12.1315	13.1847	1.48755e-08	DuSp	0.97777	#N/A	#N/A	0	0	0
p0177	A0A446RB40	Uncharacterized protein OS=Triticum turgidum subsp. durum OX=4567 GN=TRITD_4Av1G201430 PE=4 SV=1	0.316718	18	-10.7647	2.84035e-09	EiSp	-1.02431	#N/A	#N/A	0	0	0
p0177	A0A446RB40	Uncharacterized protein OS=Triticum turgidum subsp. durum OX=4567 GN=TRITD_4Av1G201430 PE=4 SV=1	0.100247	18	0.34944	0.730814	EmSp	0.0499129	#N/A	#N/A	0	0	0
p0177	A0A446RB40	Uncharacterized protein OS=Triticum turgidum subsp. durum OX=4567 GN=TRITD_4Av1G201430 PE=4 SV=1	0.314108	18	8.77621	6.39692e-08	DuCw	0.684334	#N/A	#N/A	0	0	0
p0177	A0A446RB40	Uncharacterized protein OS=Triticum turgidum subsp. durum OX=4567 GN=TRITD_4Av1G201430 PE=4 SV=1	0.538915	18	-11.5924	8.78487e-10	EiCw	-1.31775	#N/A	#N/A	0	0	0
p0177	A0A446RB40	Uncharacterized protein OS=Triticum turgidum subsp. durum OX=4567 GN=TRITD_4Av1G201430 PE=4 SV=1	0.194019	18	-5.24681	5.4588e-05	EiEm	-1.07423	#N/A	#N/A	0	0	0
p0177	A0A446RB40	Uncharacterized protein OS=Triticum turgidum subsp. durum OX=4567 GN=TRITD_4Av1G201430 PE=4 SV=1	0.17605	18	-3.85461	0.00116111	SpCw	-0.293436	#N/A	#N/A	0	0	0
p0178	C4P5E4	Monomeric alpha-amylase inhibitor OS=Triticum dicoccoides OX=85692 GN=WMAI PE=3 SV=1	0.00234933	9.33241	4.77485	0.000911415	EmCw	1.82573	#N/A	#N/A	1	F:GO:0004867	F:serine-type endopeptidase inhibitor activity
p0178	C4P5E4	Monomeric alpha-amylase inhibitor OS=Triticum dicoccoides OX=85692 GN=WMAI PE=3 SV=1	0.0890477	18	4.39611	0.00034845	DuCw	1.19534	#N/A	#N/A	1	F:GO:0004867	F:serine-type endopeptidase inhibitor activity
p0179	B9VRI3	Alpha-amylase inhibitor CM16 subunit (Fragment) OS=Triticum macha OX=69994 PE=3 SV=1	0.320067	18	1.42415	0.17151	EmDu	-0.0872892	#N/A	#N/A	1	F:GO:0004867	F:serine-type endopeptidase inhibitor activity
p0179	B9VRI3	Alpha-amylase inhibitor CM16 subunit (Fragment) OS=Triticum macha OX=69994 PE=3 SV=1	0.0119436	9.28131	39.3538	1.20856e-11	EiDu	-5.75288	#N/A	#N/A	1	F:GO:0004867	F:serine-type endopeptidase inhibitor activity
p0179	B9VRI3	Alpha-amylase inhibitor CM16 subunit (Fragment) OS=Triticum macha OX=69994 PE=3 SV=1	0.158297	18	4.41347	0.000335324	EmSp	0.284591	#N/A	#N/A	1	F:GO:0004867	F:serine-type endopeptidase inhibitor activity
p0179	B9VRI3	Alpha-amylase inhibitor CM16 subunit (Fragment) OS=Triticum macha OX=69994 PE=3 SV=1	0.0023008	9.1585	-27.8641	3.61375e-10	EiEm	-5.66559	#N/A	#N/A	1	F:GO:0004867	F:serine-type endopeptidase inhibitor activity
p0179	B9VRI3	Alpha-amylase inhibitor CM16 subunit (Fragment) OS=Triticum macha OX=69994 PE=3 SV=1	0.654762	18	7.24675	9.72739e-07	DuSp	0.37188	#N/A	#N/A	1	F:GO:0004867	F:serine-type endopeptidase inhibitor activity
p0179	B9VRI3	Alpha-amylase inhibitor CM16 subunit (Fragment) OS=Triticum macha OX=69994 PE=3 SV=1	0.020926	9.46443	-38.6737	9.67624e-12	EiSp	-5.381	#N/A	#N/A	1	F:GO:0004867	F:serine-type endopeptidase inhibitor activity
p0179	B9VRI3	Alpha-amylase inhibitor CM16 subunit (Fragment) OS=Triticum macha OX=69994 PE=3 SV=1	0.218777	18	7.14601	1.17646e-06	EmCw	0.504971	#N/A	#N/A	1	F:GO:0004867	F:serine-type endopeptidase inhibitor activity
p0179	B9VRI3	Alpha-amylase inhibitor CM16 subunit (Fragment) OS=Triticum macha OX=69994 PE=3 SV=1	0.894313	18	10.4476	4.53345e-09	DuCw	0.59226	#N/A	#N/A	1	F:GO:0004867	F:serine-type endopeptidase inhibitor activity
p0179	B9VRI3	Alpha-amylase inhibitor CM16 subunit (Fragment) OS=Triticum macha OX=69994 PE=3 SV=1	0.689787	18	3.87777	0.00110271	SpCw	0.22038	#N/A	#N/A	1	F:GO:0004867	F:serine-type endopeptidase inhibitor activity
p0179	B9VRI3	Alpha-amylase inhibitor CM16 subunit (Fragment) OS=Triticum macha OX=69994 PE=3 SV=1	0.000884011	9.4041	-30.8866	8.95616e-11	EiCw	-5.16062	#N/A	#N/A	1	F:GO:0004867	F:serine-type endopeptidase inhibitor activity
p0180	A0A3B6FT43	Uncharacterized protein OS=Triticum aestivum OX=4565 PE=3 SV=1	0.447414	14	-1.13836	0.274078	EmDu	0.378893	#N/A	#N/A	2	F:GO:0005524; F:GO:0016887	F:ATP binding; F:ATP hydrolysis activity
p0180	A0A3B6FT43	Uncharacterized protein OS=Triticum aestivum OX=4565 PE=3 SV=1	0.280754	15	0.801202	0.435523	EmSp	0.219181	#N/A	#N/A	2	F:GO:0005524; F:GO:0016887	F:ATP binding; F:ATP hydrolysis activity
p0180	A0A3B6FT43	Uncharacterized protein OS=Triticum aestivum OX=4565 PE=3 SV=1	0.776268	14	-3.35947	0.00467508	DuCw	-0.857181	#N/A	#N/A	2	F:GO:0005524; F:GO:0016887	F:ATP binding; F:ATP hydrolysis activity
p0180	A0A3B6FT43	Uncharacterized protein OS=Triticum aestivum OX=4565 PE=3 SV=1	0.579962	14	-1.95677	0.0706227	EmCw	-0.478288	#N/A	#N/A	2	F:GO:0005524; F:GO:0016887	F:ATP binding; F:ATP hydrolysis activity
p0180	A0A3B6FT43	Uncharacterized protein OS=Triticum aestivum OX=4565 PE=3 SV=1	0.93535	15	-0.560555	0.583378	DuSp	-0.159712	#N/A	#N/A	2	F:GO:0005524; F:GO:0016887	F:ATP binding; F:ATP hydrolysis activity
p0180	A0A3B6FT43	Uncharacterized protein OS=Triticum aestivum OX=4565 PE=3 SV=1	0.630483	15	-3.3724	0.00418834	SpCw	-0.697469	#N/A	#N/A	2	F:GO:0005524; F:GO:0016887	F:ATP binding; F:ATP hydrolysis activity
p0182	A0A286R6S0	Glucose-1-phosphate adenylyltransferase OS=Triticum urartu OX=4572 GN=Agp1 PE=3 SV=1	0.0867992	18	-4.72596	0.000168587	EmDu	0.544141	#N/A	#N/A	2	P:GO:0005978; F:GO:0008878	P:glycogen biosynthetic process; F:glucose-1-phosphate adenylyltransferase activity
p0182	A0A286R6S0	Glucose-1-phosphate adenylyltransferase OS=Triticum urartu OX=4572 GN=Agp1 PE=3 SV=1	0.112947	18	-10.9597	2.14125e-09	EiDu	1.04432	#N/A	#N/A	2	P:GO:0005978; F:GO:0008878	P:glycogen biosynthetic process; F:glucose-1-phosphate adenylyltransferase activity
p0182	A0A286R6S0	Glucose-1-phosphate adenylyltransferase OS=Triticum urartu OX=4572 GN=Agp1 PE=3 SV=1	0.103876	18	1.62078	0.122451	EmSp	0.169232	#N/A	#N/A	2	P:GO:0005978; F:GO:0008878	P:glycogen biosynthetic process; F:glucose-1-phosphate adenylyltransferase activity
p0182	A0A286R6S0	Glucose-1-phosphate adenylyltransferase OS=Triticum urartu OX=4572 GN=Agp1 PE=3 SV=1	0.847109	18	-0.431228	0.671423	EmCw	-0.057656	#N/A	#N/A	2	P:GO:0005978; F:GO:0008878	P:glycogen biosynthetic process; F:glucose-1-phosphate adenylyltransferase activity
p0182	A0A286R6S0	Glucose-1-phosphate adenylyltransferase OS=Triticum urartu OX=4572 GN=Agp1 PE=3 SV=1	0.945467	18	-4.562	0.00024163	DuSp	-0.37491	#N/A	#N/A	2	P:GO:0005978; F:GO:0008878	P:glycogen biosynthetic process; F:glucose-1-phosphate adenylyltransferase activity
p0182	A0A286R6S0	Glucose-1-phosphate adenylyltransferase OS=Triticum urartu OX=4572 GN=Agp1 PE=3 SV=1	0.196344	18	-1.87713	0.076805	SpCw	-0.226888	#N/A	#N/A	2	P:GO:0005978; F:GO:0008878	P:glycogen biosynthetic process; F:glucose-1-phosphate adenylyltransferase activity
p0182	A0A286R6S0	Glucose-1-phosphate adenylyltransferase OS=Triticum urartu OX=4572 GN=Agp1 PE=3 SV=1	0.88386	18	4.92037	0.000110338	EiEm	0.500179	#N/A	#N/A	2	P:GO:0005978; F:GO:0008878	P:glycogen biosynthetic process; F:glucose-1-phosphate adenylyltransferase activity
p0182	A0A286R6S0	Glucose-1-phosphate adenylyltransferase OS=Triticum urartu OX=4572 GN=Agp1 PE=3 SV=1	0.132957	18	7.68936	4.28763e-07	EiSp	0.669411	#N/A	#N/A	2	P:GO:0005978; F:GO:0008878	P:glycogen biosynthetic process; F:glucose-1-phosphate adenylyltransferase activity
p0182	A0A286R6S0	Glucose-1-phosphate adenylyltransferase OS=Triticum urartu OX=4572 GN=Agp1 PE=3 SV=1	0.191154	18	-4.48414	0.000286863	DuCw	-0.601798	#N/A	#N/A	2	P:GO:0005978; F:GO:0008878	P:glycogen biosynthetic process; F:glucose-1-phosphate adenylyltransferase activity
p0182	A0A286R6S0	Glucose-1-phosphate adenylyltransferase OS=Triticum urartu OX=4572 GN=Agp1 PE=3 SV=1	0.764562	18	3.95158	0.000935474	EiCw	0.442523	#N/A	#N/A	2	P:GO:0005978; F:GO:0008878	P:glycogen biosynthetic process; F:glucose-1-phosphate adenylyltransferase activity
p0183	Q43657	15kDa grain softness protein (Fragment) OS=Triticum aestivum OX=4565 GN=GSP-1a PE=2 SV=1	0.198095	18	1.78957	0.0903625	SpCw	0.0905342	#N/A	Q43657	2	F:GO:0004867; F:GO:0045735	F:serine-type endopeptidase inhibitor activity; F:nutrient reservoir activity
p0184	A0A455QSB4	Alpha-gliadin (Fragment) OS=Triticum aestivum OX=4565 PE=2 SV=1	0.44602	11	6.34312	5.49727e-05	EiCw	1.1308	#N/A	#N/A	1	F:GO:0045735	F:nutrient reservoir activity
p0185	A0A446QRU1	Uncharacterized protein OS=Triticum turgidum subsp. durum OX=4567 GN=TRITD_4Av1G045040 PE=4 SV=1	0.300692	18	-7.70035	4.20273e-07	EmDu	0.861633	#N/A	#N/A	2	F:GO:0005524; F:GO:0016887	F:ATP binding; F:ATP hydrolysis activity
p0185	A0A446QRU1	Uncharacterized protein OS=Triticum turgidum subsp. durum OX=4567 GN=TRITD_4Av1G045040 PE=4 SV=1	0.000928746	9.61672	-2.5337	0.0305223	EiDu	0.835747	#N/A	#N/A	2	F:GO:0005524; F:GO:0016887	F:ATP binding; F:ATP hydrolysis activity
p0185	A0A446QRU1	Uncharacterized protein OS=Triticum turgidum subsp. durum OX=4567 GN=TRITD_4Av1G045040 PE=4 SV=1	0.311801	18	2.00072	0.0607376	SpCw	0.350052	#N/A	#N/A	2	F:GO:0005524; F:GO:0016887	F:ATP binding; F:ATP hydrolysis activity
p0185	A0A446QRU1	Uncharacterized protein OS=Triticum turgidum subsp. durum OX=4567 GN=TRITD_4Av1G045040 PE=4 SV=1	0.054327	18	12.7329	1.93195e-10	EmCw	1.59367	#N/A	#N/A	2	F:GO:0005524; F:GO:0016887	F:ATP binding; F:ATP hydrolysis activity
p0185	A0A446QRU1	Uncharacterized protein OS=Triticum turgidum subsp. durum OX=4567 GN=TRITD_4Av1G045040 PE=4 SV=1	0.855815	18	2.4545	0.0245145	DuSp	0.381989	#N/A	#N/A	2	F:GO:0005524; F:GO:0016887	F:ATP binding; F:ATP hydrolysis activity
p0185	A0A446QRU1	Uncharacterized protein OS=Triticum turgidum subsp. durum OX=4567 GN=TRITD_4Av1G045040 PE=4 SV=1	0.493915	18	8.91057	5.10896e-08	EmSp	1.24362	#N/A	#N/A	2	F:GO:0005524; F:GO:0016887	F:ATP binding; F:ATP hydrolysis activity
p0185	A0A446QRU1	Uncharacterized protein OS=Triticum turgidum subsp. durum OX=4567 GN=TRITD_4Av1G045040 PE=4 SV=1	0.000380267	9.19949	3.86209	0.00367993	EiCw	1.56779	#N/A	#N/A	2	F:GO:0005524; F:GO:0016887	F:ATP binding; F:ATP hydrolysis activity
p0185	A0A446QRU1	Uncharacterized protein OS=Triticum turgidum subsp. durum OX=4567 GN=TRITD_4Av1G045040 PE=4 SV=1	0.00348456	10.5558	-0.101762	0.920853	EiEm	-0.0258865	#N/A	#N/A	2	F:GO:0005524; F:GO:0016887	F:ATP binding; F:ATP hydrolysis activity
p0185	A0A446QRU1	Uncharacterized protein OS=Triticum turgidum subsp. durum OX=4567 GN=TRITD_4Av1G045040 PE=4 SV=1	0.164109	18	6.13331	8.58723e-06	DuCw	0.732041	#N/A	#N/A	2	F:GO:0005524; F:GO:0016887	F:ATP binding; F:ATP hydrolysis activity
p0185	A0A446QRU1	Uncharacterized protein OS=Triticum turgidum subsp. durum OX=4567 GN=TRITD_4Av1G045040 PE=4 SV=1	0.00166042	10.1212	3.2408	0.00872328	EiSp	1.21774	#N/A	#N/A	2	F:GO:0005524; F:GO:0016887	F:ATP binding; F:ATP hydrolysis activity
p0187	A8QRI7	Grain softness protein 1B OS=Triticum dicoccon OX=49225 GN=Gsp1B PE=4 SV=1	0.00723344	4.03191	-0.741989	0.498992	EiEm	-0.504058	#N/A	#N/A	1	F:GO:0045735	F:nutrient reservoir activity
p0188	A0A3B6NPL2	ATP synthase subunit alpha OS=Triticum aestivum OX=4565 PE=3 SV=1	0.194525	17	-2.16341	0.0450447	EmDu	0.488344	#N/A	#N/A	4	P:GO:0015986; F:GO:0005524; F:GO:0046933; C:GO:0045261	P:ATP synthesis coupled proton transport; F:ATP binding; F:proton-transporting ATP synthase activity, rotational mechanism; C:proton-transporting ATP synthase complex, catalytic core F(1)
p0188	A0A3B6NPL2	ATP synthase subunit alpha OS=Triticum aestivum OX=4565 PE=3 SV=1	0.598804	18	-3.29745	0.00400374	DuSp	-0.473242	#N/A	#N/A	4	P:GO:0015986; F:GO:0005524; F:GO:0046933; C:GO:0045261	P:ATP synthesis coupled proton transport; F:ATP binding; F:proton-transporting ATP synthase activity, rotational mechanism; C:proton-transporting ATP synthase complex, catalytic core F(1)
p0188	A0A3B6NPL2	ATP synthase subunit alpha OS=Triticum aestivum OX=4565 PE=3 SV=1	0.380205	17	2.26591	0.0368023	EmCw	0.542065	#N/A	#N/A	4	P:GO:0015986; F:GO:0005524; F:GO:0046933; C:GO:0045261	P:ATP synthesis coupled proton transport; F:ATP binding; F:proton-transporting ATP synthase activity, rotational mechanism; C:proton-transporting ATP synthase complex, catalytic core F(1)
p0188	A0A3B6NPL2	ATP synthase subunit alpha OS=Triticum aestivum OX=4565 PE=3 SV=1	0.842841	18	3.30861	0.00390638	SpCw	0.526962	#N/A	#N/A	4	P:GO:0015986; F:GO:0005524; F:GO:0046933; C:GO:0045261	P:ATP synthesis coupled proton transport; F:ATP binding; F:proton-transporting ATP synthase activity, rotational mechanism; C:proton-transporting ATP synthase complex, catalytic core F(1)
p0188	A0A3B6NPL2	ATP synthase subunit alpha OS=Triticum aestivum OX=4565 PE=3 SV=1	0.350835	17	0.0744541	0.941518	EmSp	0.0151024	#N/A	#N/A	4	P:GO:0015986; F:GO:0005524; F:GO:0046933; C:GO:0045261	P:ATP synthesis coupled proton transport; F:ATP binding; F:proton-transporting ATP synthase activity, rotational mechanism; C:proton-transporting ATP synthase complex, catalytic core F(1)
p0188	A0A3B6NPL2	ATP synthase subunit alpha OS=Triticum aestivum OX=4565 PE=3 SV=1	0.37985	18	0.319848	0.752766	DuCw	0.0537208	#N/A	#N/A	4	P:GO:0015986; F:GO:0005524; F:GO:0046933; C:GO:0045261	P:ATP synthesis coupled proton transport; F:ATP binding; F:proton-transporting ATP synthase activity, rotational mechanism; C:proton-transporting ATP synthase complex, catalytic core F(1)
p0190	O49958	Low molecular weight glutenin subunit (Fragment) OS=Triticum turgidum subsp. durum OX=4567 GN=lmw-gs PE=4 SV=1	0.985156	14	3.92592	0.00152213	DuSp	0.707492	#N/A	#N/A	1	F:GO:0045735	F:nutrient reservoir activity
p0190	O49958	Low molecular weight glutenin subunit (Fragment) OS=Triticum turgidum subsp. durum OX=4567 GN=lmw-gs PE=4 SV=1	0.688862	15	-2.9597	0.00973942	EmSp	-0.824962	#N/A	#N/A	1	F:GO:0045735	F:nutrient reservoir activity
p0191	M7ZK46	12S seed storage globulin 1 OS=Triticum urartu OX=4572 GN=TRIUR3_30124 PE=3 SV=1	0.293487	17	1.30515	0.209231	EmDu	-0.360088	#N/A	#N/A	1	F:GO:0045735	F:nutrient reservoir activity
p0191	M7ZK46	12S seed storage globulin 1 OS=Triticum urartu OX=4572 GN=TRIUR3_30124 PE=3 SV=1	0.267697	18	-7.67405	4.40896e-07	EiDu	0.80462	#N/A	#N/A	1	F:GO:0045735	F:nutrient reservoir activity
p0191	M7ZK46	12S seed storage globulin 1 OS=Triticum urartu OX=4572 GN=TRIUR3_30124 PE=3 SV=1	0.364204	16	3.55309	0.00264917	DuSp	0.703503	#N/A	#N/A	1	F:GO:0045735	F:nutrient reservoir activity
p0191	M7ZK46	12S seed storage globulin 1 OS=Triticum urartu OX=4572 GN=TRIUR3_30124 PE=3 SV=1	0.13902	15	0.945364	0.359454	EmSp	0.343414	#N/A	#N/A	1	F:GO:0045735	F:nutrient reservoir activity
p0191	M7ZK46	12S seed storage globulin 1 OS=Triticum urartu OX=4572 GN=TRIUR3_30124 PE=3 SV=1	0.953032	16	13.76	2.76635e-10	EiSp	1.50812	#N/A	#N/A	1	F:GO:0045735	F:nutrient reservoir activity
p0191	M7ZK46	12S seed storage globulin 1 OS=Triticum urartu OX=4572 GN=TRIUR3_30124 PE=3 SV=1	0.71132	17	2.34007	0.0317367	DuCw	0.448083	#N/A	#N/A	1	F:GO:0045735	F:nutrient reservoir activity
p0191	M7ZK46	12S seed storage globulin 1 OS=Triticum urartu OX=4572 GN=TRIUR3_30124 PE=3 SV=1	0.216573	16	0.267063	0.792832	EmCw	0.0879946	#N/A	#N/A	1	F:GO:0045735	F:nutrient reservoir activity
p0191	M7ZK46	12S seed storage globulin 1 OS=Triticum urartu OX=4572 GN=TRIUR3_30124 PE=3 SV=1	0.467774	17	10.9421	4.07354e-09	EiCw	1.2527	#N/A	#N/A	1	F:GO:0045735	F:nutrient reservoir activity
p0191	M7ZK46	12S seed storage globulin 1 OS=Triticum urartu OX=4572 GN=TRIUR3_30124 PE=3 SV=1	0.0875737	17	6.21887	9.34584e-06	EiEm	1.16471	#N/A	#N/A	1	F:GO:0045735	F:nutrient reservoir activity
p0191	M7ZK46	12S seed storage globulin 1 OS=Triticum urartu OX=4572 GN=TRIUR3_30124 PE=3 SV=1	0.569451	15	-1.15134	0.267613	SpCw	-0.25542	#N/A	#N/A	1	F:GO:0045735	F:nutrient reservoir activity
p0192	P12300	Glucose-1-phosphate adenylyltransferase large subunit, chloroplastic/amyloplastic (Fragment) OS=Triticum aestivum OX=4565 GN=AGA.7 PE=2 SV=1	0.0156685	11.0728	0.0928428	0.927687	EmDu	-0.0158431	#N/A	#N/A	2	P:GO:0005978; F:GO:0008878	P:glycogen biosynthetic process; F:glucose-1-phosphate adenylyltransferase activity
p0192	P12300	Glucose-1-phosphate adenylyltransferase large subunit, chloroplastic/amyloplastic (Fragment) OS=Triticum aestivum OX=4565 GN=AGA.7 PE=2 SV=1	0.680608	18	8.35122	1.32198e-07	EiDu	-0.646329	#N/A	#N/A	2	P:GO:0005978; F:GO:0008878	P:glycogen biosynthetic process; F:glucose-1-phosphate adenylyltransferase activity
p0192	P12300	Glucose-1-phosphate adenylyltransferase large subunit, chloroplastic/amyloplastic (Fragment) OS=Triticum aestivum OX=4565 GN=AGA.7 PE=2 SV=1	0.767631	18	-0.570128	0.575639	SpCw	-0.060964	#N/A	#N/A	2	P:GO:0005978; F:GO:0008878	P:glycogen biosynthetic process; F:glucose-1-phosphate adenylyltransferase activity
p0192	P12300	Glucose-1-phosphate adenylyltransferase large subunit, chloroplastic/amyloplastic (Fragment) OS=Triticum aestivum OX=4565 GN=AGA.7 PE=2 SV=1	0.00615144	9.61404	-3.09336	0.0119048	EiEm	-0.630486	#N/A	#N/A	2	P:GO:0005978; F:GO:0008878	P:glycogen biosynthetic process; F:glucose-1-phosphate adenylyltransferase activity
p0192	P12300	Glucose-1-phosphate adenylyltransferase large subunit, chloroplastic/amyloplastic (Fragment) OS=Triticum aestivum OX=4565 GN=AGA.7 PE=2 SV=1	0.213255	18	-3.26347	0.00431538	EmSp	-0.523186	#N/A	#N/A	2	P:GO:0005978; F:GO:0008878	P:glycogen biosynthetic process; F:glucose-1-phosphate adenylyltransferase activity
p0192	P12300	Glucose-1-phosphate adenylyltransferase large subunit, chloroplastic/amyloplastic (Fragment) OS=Triticum aestivum OX=4565 GN=AGA.7 PE=2 SV=1	0.0423735	10.4664	-10.4726	7.10461e-07	EiSp	-1.15367	#N/A	#N/A	2	P:GO:0005978; F:GO:0008878	P:glycogen biosynthetic process; F:glucose-1-phosphate adenylyltransferase activity
p0192	P12300	Glucose-1-phosphate adenylyltransferase large subunit, chloroplastic/amyloplastic (Fragment) OS=Triticum aestivum OX=4565 GN=AGA.7 PE=2 SV=1	0.12113	18	-5.18492	6.23274e-05	DuSp	-0.507343	#N/A	#N/A	2	P:GO:0005978; F:GO:0008878	P:glycogen biosynthetic process; F:glucose-1-phosphate adenylyltransferase activity
p0192	P12300	Glucose-1-phosphate adenylyltransferase large subunit, chloroplastic/amyloplastic (Fragment) OS=Triticum aestivum OX=4565 GN=AGA.7 PE=2 SV=1	0.0772052	18	-5.44323	3.59412e-05	DuCw	-0.568307	#N/A	#N/A	2	P:GO:0005978; F:GO:0008878	P:glycogen biosynthetic process; F:glucose-1-phosphate adenylyltransferase activity
p0192	P12300	Glucose-1-phosphate adenylyltransferase large subunit, chloroplastic/amyloplastic (Fragment) OS=Triticum aestivum OX=4565 GN=AGA.7 PE=2 SV=1	0.0272298	10.1814	-10.201	1.14532e-06	EiCw	-1.21464	#N/A	#N/A	2	P:GO:0005978; F:GO:0008878	P:glycogen biosynthetic process; F:glucose-1-phosphate adenylyltransferase activity
p0192	P12300	Glucose-1-phosphate adenylyltransferase large subunit, chloroplastic/amyloplastic (Fragment) OS=Triticum aestivum OX=4565 GN=AGA.7 PE=2 SV=1	0.328805	18	-3.59958	0.00204909	EmCw	-0.58415	#N/A	#N/A	2	P:GO:0005978; F:GO:0008878	P:glycogen biosynthetic process; F:glucose-1-phosphate adenylyltransferase activity
p0193	X2JG05	Low-molecular-weight glutenin subunit (Fragment) OS=Triticum monococcum OX=4568 PE=4 SV=1	0.0920407	16	-4.81061	0.000192126	EiDu	4.92097	#N/A	#N/A	1	F:GO:0045735	F:nutrient reservoir activity
p0193	X2JG05	Low-molecular-weight glutenin subunit (Fragment) OS=Triticum monococcum OX=4568 PE=4 SV=1	0.602996	16	3.26829	0.0048314	EiEm	1.80622	#N/A	#N/A	1	F:GO:0045735	F:nutrient reservoir activity
p0194	Q7X9J9	Progesterone binding protein (Fragment) OS=Triticum aestivum OX=4565 PE=2 SV=1	0.00626959	9.30313	-39.161	1.20769e-11	SpCw	-5.80779	#N/A	Q7X9J9	1	F:GO:0045735	F:nutrient reservoir activity
p0196	A0A455QQ25	Alpha-gliadin (Fragment) OS=Triticum aestivum OX=4565 PE=2 SV=1	0.00615184	9.00046	-14.2648	1.74313e-07	EiDu	8.5641	#N/A	#N/A	1	F:GO:0045735	F:nutrient reservoir activity
p0196	A0A455QQ25	Alpha-gliadin (Fragment) OS=Triticum aestivum OX=4565 PE=2 SV=1	0.0272659	6.0001	-2.22626	0.0676126	DuCw	-6.70515	#N/A	#N/A	1	F:GO:0045735	F:nutrient reservoir activity
p0196	A0A455QQ25	Alpha-gliadin (Fragment) OS=Triticum aestivum OX=4565 PE=2 SV=1	0.402173	15	5.49883	6.1188e-05	EiCw	1.85895	#N/A	#N/A	1	F:GO:0045735	F:nutrient reservoir activity
p0196	A0A455QQ25	Alpha-gliadin (Fragment) OS=Triticum aestivum OX=4565 PE=2 SV=1	0.0940047	10	-1.77889	0.105617	EmCw	-4.35515	#N/A	#N/A	1	F:GO:0045735	F:nutrient reservoir activity
p0196	A0A455QQ25	Alpha-gliadin (Fragment) OS=Triticum aestivum OX=4565 PE=2 SV=1	0.0384705	9.35538	13.971	1.40069e-07	EiEm	6.2141	#N/A	#N/A	1	F:GO:0045735	F:nutrient reservoir activity
p0197	A5HE07	Dimeric alpha-amylase inhibitor (Fragment) OS=Triticum urartu OX=4572 PE=3 SV=1	0.000131236	9.01367	-4.42663	0.00164909	EiCw	-4.17832	#N/A	A5HE07	1	F:GO:0004867	F:serine-type endopeptidase inhibitor activity
p0198	A0A446RPP1	Uncharacterized protein OS=Triticum turgidum subsp. durum OX=4567 GN=TRITD_4Bv1G004800 PE=4 SV=1	0.127103	18	1.10678	0.28296	EmDu	-0.0878146	#N/A	#N/A	0	0	0
p0198	A0A446RPP1	Uncharacterized protein OS=Triticum turgidum subsp. durum OX=4567 GN=TRITD_4Bv1G004800 PE=4 SV=1	0.000637399	11.004	21.2665	2.74728e-10	EiDu	-4.60432	#N/A	#N/A	0	0	0
p0198	A0A446RPP1	Uncharacterized protein OS=Triticum turgidum subsp. durum OX=4567 GN=TRITD_4Bv1G004800 PE=4 SV=1	0.144777	18	4.28121	0.000449439	DuSp	0.381713	#N/A	#N/A	0	0	0
p0198	A0A446RPP1	Uncharacterized protein OS=Triticum turgidum subsp. durum OX=4567 GN=TRITD_4Bv1G004800 PE=4 SV=1	0.0793183	18	5.27625	5.12599e-05	DuCw	0.45501	#N/A	#N/A	0	0	0
p0198	A0A446RPP1	Uncharacterized protein OS=Triticum turgidum subsp. durum OX=4567 GN=TRITD_4Bv1G004800 PE=4 SV=1	0.0839747	18	-19.9368	1.01731e-13	EiSp	-4.2226	#N/A	#N/A	0	0	0
p0198	A0A446RPP1	Uncharacterized protein OS=Triticum turgidum subsp. durum OX=4567 GN=TRITD_4Bv1G004800 PE=4 SV=1	0.997758	18	4.95492	0.000102366	EmCw	0.367195	#N/A	#N/A	0	0	0
p0198	A0A446RPP1	Uncharacterized protein OS=Triticum turgidum subsp. durum OX=4567 GN=TRITD_4Bv1G004800 PE=4 SV=1	0.979314	18	0.867065	0.397318	SpCw	0.0732968	#N/A	#N/A	0	0	0
p0198	A0A446RPP1	Uncharacterized protein OS=Triticum turgidum subsp. durum OX=4567 GN=TRITD_4Bv1G004800 PE=4 SV=1	0.0245051	13.341	-21.6908	8.58694e-12	EiCw	-4.14931	#N/A	#N/A	0	0	0
p0198	A0A446RPP1	Uncharacterized protein OS=Triticum turgidum subsp. durum OX=4567 GN=TRITD_4Bv1G004800 PE=4 SV=1	0.0603696	18	-25.7015	1.22079e-15	EiEm	-4.5165	#N/A	#N/A	0	0	0
p0198	A0A446RPP1	Uncharacterized protein OS=Triticum turgidum subsp. durum OX=4567 GN=TRITD_4Bv1G004800 PE=4 SV=1	0.983464	18	3.74765	0.00147364	EmSp	0.293898	#N/A	#N/A	0	0	0
p0199	C5J3R4	Trypsin inhibitor OS=Triticum monococcum subsp. monococcum OX=408188 GN=Eti-Am1 PE=2 SV=1	0.00376939	10.075	35.2412	6.92845e-12	EiEm	5.14334	#N/A	#N/A	1	F:GO:0004867	F:serine-type endopeptidase inhibitor activity
p0200	Q8H737	Lmw-gs (Fragment) OS=Triticum aestivum OX=4565 PE=2 SV=1	0.0203801	6.04441	3.99992	0.00701289	EiDu	-2.96917	#N/A	Q8H737	1	F:GO:0045735	F:nutrient reservoir activity
p0200	Q8H737	Lmw-gs (Fragment) OS=Triticum aestivum OX=4565 PE=2 SV=1	0.572448	15	0.0338737	0.973425	DuCw	0.0112558	#N/A	Q8H737	1	F:GO:0045735	F:nutrient reservoir activity
p0200	Q8H737	Lmw-gs (Fragment) OS=Triticum aestivum OX=4565 PE=2 SV=1	0.926281	15	-1.88146	0.0794616	DuSp	-0.596186	#N/A	Q8H737	1	F:GO:0045735	F:nutrient reservoir activity
p0200	Q8H737	Lmw-gs (Fragment) OS=Triticum aestivum OX=4565 PE=2 SV=1	0.457091	18	2.51503	0.0216212	SpCw	0.607442	#N/A	Q8H737	1	F:GO:0045735	F:nutrient reservoir activity
p0200	Q8H737	Lmw-gs (Fragment) OS=Triticum aestivum OX=4565 PE=2 SV=1	0.0101344	9.11007	-8.15147	1.77018e-05	EiSp	-3.56536	#N/A	Q8H737	1	F:GO:0045735	F:nutrient reservoir activity
p0200	Q8H737	Lmw-gs (Fragment) OS=Triticum aestivum OX=4565 PE=2 SV=1	0.00139959	9.22496	-7.25833	4.19424e-05	EiCw	-2.95792	#N/A	Q8H737	1	F:GO:0045735	F:nutrient reservoir activity
p0202	A0A3B5XTA4	AAI domain-containing protein OS=Triticum aestivum OX=4565 PE=4 SV=1	0.286011	13	-0.967771	0.350819	EmDu	0.518507	#N/A	#N/A	1	F:GO:0045735	F:nutrient reservoir activity
p0202	A0A3B5XTA4	AAI domain-containing protein OS=Triticum aestivum OX=4565 PE=4 SV=1	0.17709	13	-2.70663	0.0179655	EiDu	1.09317	#N/A	#N/A	1	F:GO:0045735	F:nutrient reservoir activity
p0202	A0A3B5XTA4	AAI domain-containing protein OS=Triticum aestivum OX=4565 PE=4 SV=1	0.00276198	4.01916	-0.738239	0.501155	DuSp	-0.442004	#N/A	#N/A	1	F:GO:0045735	F:nutrient reservoir activity
p0202	A0A3B5XTA4	AAI domain-containing protein OS=Triticum aestivum OX=4565 PE=4 SV=1	0.96689	18	-4.27447	0.000456206	SpCw	-0.161336	#N/A	#N/A	1	F:GO:0045735	F:nutrient reservoir activity
p0202	A0A3B5XTA4	AAI domain-containing protein OS=Triticum aestivum OX=4565 PE=4 SV=1	0.00298716	4.02897	-1.0686	0.345049	DuCw	-0.60334	#N/A	#N/A	1	F:GO:0045735	F:nutrient reservoir activity
p0202	A0A3B5XTA4	AAI domain-containing protein OS=Triticum aestivum OX=4565 PE=4 SV=1	0.00550105	9.31512	4.2842	0.00188264	EiSp	0.651164	#N/A	#N/A	1	F:GO:0045735	F:nutrient reservoir activity
p0202	A0A3B5XTA4	AAI domain-containing protein OS=Triticum aestivum OX=4565 PE=4 SV=1	0.874028	18	2.54214	0.0204329	EiEm	0.574661	#N/A	#N/A	1	F:GO:0045735	F:nutrient reservoir activity
p0202	A0A3B5XTA4	AAI domain-containing protein OS=Triticum aestivum OX=4565 PE=4 SV=1	0.0231927	9.23098	0.350959	0.733496	EmSp	0.076503	#N/A	#N/A	1	F:GO:0045735	F:nutrient reservoir activity
p0202	A0A3B5XTA4	AAI domain-containing protein OS=Triticum aestivum OX=4565 PE=4 SV=1	0.00617281	9.47605	3.38071	0.00754346	EiCw	0.489829	#N/A	#N/A	1	F:GO:0045735	F:nutrient reservoir activity
p0202	A0A3B5XTA4	AAI domain-containing protein OS=Triticum aestivum OX=4565 PE=4 SV=1	0.0244107	9.34901	-0.410236	0.690875	EmCw	-0.0848326	#N/A	#N/A	1	F:GO:0045735	F:nutrient reservoir activity
p0203	A0A3B5XV32	Uncharacterized protein OS=Triticum aestivum OX=4565 PE=3 SV=1	0.78941	18	-0.53606	0.59848	EmDu	0.0882694	#N/A	#N/A	1	F:GO:0045735	F:nutrient reservoir activity
p0203	A0A3B5XV32	Uncharacterized protein OS=Triticum aestivum OX=4565 PE=3 SV=1	0.426612	18	2.03115	0.057275	EmCw	0.359248	#N/A	#N/A	1	F:GO:0045735	F:nutrient reservoir activity
p0203	A0A3B5XV32	Uncharacterized protein OS=Triticum aestivum OX=4565 PE=3 SV=1	0.893935	18	1.62522	0.121497	SpCw	0.27054	#N/A	#N/A	1	F:GO:0045735	F:nutrient reservoir activity
p0203	A0A3B5XV32	Uncharacterized protein OS=Triticum aestivum OX=4565 PE=3 SV=1	0.5526	18	0.525747	0.605481	EmSp	0.0887084	#N/A	#N/A	1	F:GO:0045735	F:nutrient reservoir activity
p0203	A0A3B5XV32	Uncharacterized protein OS=Triticum aestivum OX=4565 PE=3 SV=1	0.651257	18	0.00282423	0.997778	DuSp	0.000439004	#N/A	#N/A	1	F:GO:0045735	F:nutrient reservoir activity
p0203	A0A3B5XV32	Uncharacterized protein OS=Triticum aestivum OX=4565 PE=3 SV=1	0.486415	18	1.68123	0.109987	DuCw	0.270979	#N/A	#N/A	1	F:GO:0045735	F:nutrient reservoir activity
p0204	A0A089XB95	Low-molecular-weight glutenin subunit (Fragment) OS=Triticum urartu OX=4572 GN=LMW-GS PE=4 SV=1	0.555018	14	0.508242	0.619197	EmDu	-0.559008	#N/A	A0A089XB95	1	F:GO:0045735	F:nutrient reservoir activity
p0204	A0A089XB95	Low-molecular-weight glutenin subunit (Fragment) OS=Triticum urartu OX=4572 GN=LMW-GS PE=4 SV=1	0.393914	15	-5.03979	0.000146633	EiDu	1.95388	#N/A	A0A089XB95	1	F:GO:0045735	F:nutrient reservoir activity
p0204	A0A089XB95	Low-molecular-weight glutenin subunit (Fragment) OS=Triticum urartu OX=4572 GN=LMW-GS PE=4 SV=1	0.822477	17	8.13586	2.89989e-07	EiEm	2.51289	#N/A	A0A089XB95	1	F:GO:0045735	F:nutrient reservoir activity
p0204	A0A089XB95	Low-molecular-weight glutenin subunit (Fragment) OS=Triticum urartu OX=4572 GN=LMW-GS PE=4 SV=1	0.145795	15	-0.677493	0.508409	DuCw	-0.425591	#N/A	A0A089XB95	1	F:GO:0045735	F:nutrient reservoir activity
p0204	A0A089XB95	Low-molecular-weight glutenin subunit (Fragment) OS=Triticum urartu OX=4572 GN=LMW-GS PE=4 SV=1	0.987978	17	8.52679	1.51557e-07	EiSp	1.9966	#N/A	A0A089XB95	1	F:GO:0045735	F:nutrient reservoir activity
p0204	A0A089XB95	Low-molecular-weight glutenin subunit (Fragment) OS=Triticum urartu OX=4572 GN=LMW-GS PE=4 SV=1	0.411395	14	0.0497772	0.961003	DuSp	0.0427154	#N/A	A0A089XB95	1	F:GO:0045735	F:nutrient reservoir activity
p0204	A0A089XB95	Low-molecular-weight glutenin subunit (Fragment) OS=Triticum urartu OX=4572 GN=LMW-GS PE=4 SV=1	0.139455	18	9.60997	1.64152e-08	EiCw	1.52829	#N/A	A0A089XB95	1	F:GO:0045735	F:nutrient reservoir activity
p0204	A0A089XB95	Low-molecular-weight glutenin subunit (Fragment) OS=Triticum urartu OX=4572 GN=LMW-GS PE=4 SV=1	0.138609	17	-1.48072	0.156978	SpCw	-0.468306	#N/A	A0A089XB95	1	F:GO:0045735	F:nutrient reservoir activity
p0204	A0A089XB95	Low-molecular-weight glutenin subunit (Fragment) OS=Triticum urartu OX=4572 GN=LMW-GS PE=4 SV=1	0.254635	17	-2.08492	0.0524669	EmCw	-0.984599	#N/A	A0A089XB95	1	F:GO:0045735	F:nutrient reservoir activity
p0204	A0A089XB95	Low-molecular-weight glutenin subunit (Fragment) OS=Triticum urartu OX=4572 GN=LMW-GS PE=4 SV=1	0.82065	16	-0.738222	0.47107	EmSp	-0.516293	#N/A	A0A089XB95	1	F:GO:0045735	F:nutrient reservoir activity
p0205	X2KWE1	Alpha-gliadin protein OS=Triticum aestivum OX=4565 PE=4 SV=1	0.415746	15	-5.03483	0.000148046	EmDu	2.80474	#N/A	X2KWE1	1	F:GO:0045735	F:nutrient reservoir activity
p0205	X2KWE1	Alpha-gliadin protein OS=Triticum aestivum OX=4565 PE=4 SV=1	0.222863	15	1.30156	0.212704	EiDu	-3.92395	#N/A	X2KWE1	1	F:GO:0045735	F:nutrient reservoir activity
p0205	X2KWE1	Alpha-gliadin protein OS=Triticum aestivum OX=4565 PE=4 SV=1	0.00715654	9.00726	-8.80795	1.01283e-05	EiEm	-6.72869	#N/A	X2KWE1	1	F:GO:0045735	F:nutrient reservoir activity
p0205	X2KWE1	Alpha-gliadin protein OS=Triticum aestivum OX=4565 PE=4 SV=1	0.82919	15	-3.36022	0.00429435	DuCw	-2.09156	#N/A	X2KWE1	1	F:GO:0045735	F:nutrient reservoir activity
p0205	X2KWE1	Alpha-gliadin protein OS=Triticum aestivum OX=4565 PE=4 SV=1	0.369466	18	2.85559	0.0105047	EmCw	0.713182	#N/A	X2KWE1	1	F:GO:0045735	F:nutrient reservoir activity
p0205	X2KWE1	Alpha-gliadin protein OS=Triticum aestivum OX=4565 PE=4 SV=1	0.966018	15	-3.61686	0.00253646	DuSp	-2.135	#N/A	X2KWE1	1	F:GO:0045735	F:nutrient reservoir activity
p0205	X2KWE1	Alpha-gliadin protein OS=Triticum aestivum OX=4565 PE=4 SV=1	0.803476	18	0.176634	0.861768	SpCw	0.0434392	#N/A	X2KWE1	1	F:GO:0045735	F:nutrient reservoir activity
p0205	X2KWE1	Alpha-gliadin protein OS=Triticum aestivum OX=4565 PE=4 SV=1	0.0132585	9.01526	-7.7418	2.84656e-05	EiCw	-6.01551	#N/A	X2KWE1	1	F:GO:0045735	F:nutrient reservoir activity
p0205	X2KWE1	Alpha-gliadin protein OS=Triticum aestivum OX=4565 PE=4 SV=1	0.0463648	9.01789	-8.64023	1.17543e-05	EiSp	-6.05895	#N/A	X2KWE1	1	F:GO:0045735	F:nutrient reservoir activity
p0205	X2KWE1	Alpha-gliadin protein OS=Triticum aestivum OX=4565 PE=4 SV=1	0.287597	18	2.7857	0.0122048	EmSp	0.669743	#N/A	X2KWE1	1	F:GO:0045735	F:nutrient reservoir activity
p0206	J7K291	Acidic protein (Fragment) OS=Triticum aestivum OX=4565 PE=2 SV=1	0.0466279	12.7241	7.10313	9.01855e-06	EmDu	-0.732072	9834;	#N/A	1	P:GO:0006952	P:defense response
p0206	J7K291	Acidic protein (Fragment) OS=Triticum aestivum OX=4565 PE=2 SV=1	0.00112511	9.31729	13.4678	2.02694e-07	EiDu	-1.6901	9834;	#N/A	1	P:GO:0006952	P:defense response
p0206	J7K291	Acidic protein (Fragment) OS=Triticum aestivum OX=4565 PE=2 SV=1	0.00231202	10.4557	-11.8833	2.10128e-07	EiEm	-0.958026	9834;	#N/A	1	P:GO:0006952	P:defense response
p0206	J7K291	Acidic protein (Fragment) OS=Triticum aestivum OX=4565 PE=2 SV=1	0.00245257	9.29132	-21.9886	2.49922e-09	EiCw	-2.26052	9834;	#N/A	1	P:GO:0006952	P:defense response
p0206	J7K291	Acidic protein (Fragment) OS=Triticum aestivum OX=4565 PE=2 SV=1	0.423744	18	-8.5033	1.0169e-07	SpCw	-0.657049	9834;	#N/A	1	P:GO:0006952	P:defense response
p0206	J7K291	Acidic protein (Fragment) OS=Triticum aestivum OX=4565 PE=2 SV=1	0.411473	18	0.93904	0.360141	DuSp	0.0866219	9834;	#N/A	1	P:GO:0006952	P:defense response
p0206	J7K291	Acidic protein (Fragment) OS=Triticum aestivum OX=4565 PE=2 SV=1	0.11359	18	-7.94073	2.72406e-07	EmSp	-0.64545	9834;	#N/A	1	P:GO:0006952	P:defense response
p0206	J7K291	Acidic protein (Fragment) OS=Triticum aestivum OX=4565 PE=2 SV=1	0.97124	18	-6.60541	3.34143e-06	DuCw	-0.570427	9834;	#N/A	1	P:GO:0006952	P:defense response
p0206	J7K291	Acidic protein (Fragment) OS=Triticum aestivum OX=4565 PE=2 SV=1	0.0623816	18	-15.2113	1.01984e-11	EmCw	-1.3025	9834;	#N/A	1	P:GO:0006952	P:defense response
p0206	J7K291	Acidic protein (Fragment) OS=Triticum aestivum OX=4565 PE=2 SV=1	0.000477638	9.64343	-17.4128	1.31247e-08	EiSp	-1.60348	9834;	#N/A	1	P:GO:0006952	P:defense response
p0207	M8A380	Globulin-1 S allele OS=Triticum urartu OX=4572 GN=TRIUR3_05089 PE=4 SV=1	0.0849128	18	-6.86223	2.02491e-06	EiEm	-1.48859	#N/A	#N/A	0	0	0
p0208	A0A446QS98	Histone H2B OS=Triticum turgidum subsp. durum OX=4567 GN=TRITD_4Av1G046350 PE=3 SV=1	0.168467	18	-0.82101	0.422382	EmDu	0.105234	#N/A	#N/A	3	F:GO:0003677; F:GO:0046982; C:GO:0000786	F:DNA binding; F:protein heterodimerization activity; C:nucleosome
p0208	A0A446QS98	Histone H2B OS=Triticum turgidum subsp. durum OX=4567 GN=TRITD_4Av1G046350 PE=3 SV=1	0.930181	18	0.104037	0.91829	EiDu	-0.00895885	#N/A	#N/A	3	F:GO:0003677; F:GO:0046982; C:GO:0000786	F:DNA binding; F:protein heterodimerization activity; C:nucleosome
p0208	A0A446QS98	Histone H2B OS=Triticum turgidum subsp. durum OX=4567 GN=TRITD_4Av1G046350 PE=3 SV=1	0.0606202	18	2.99637	0.00774624	SpCw	0.299064	#N/A	#N/A	3	F:GO:0003677; F:GO:0046982; C:GO:0000786	F:DNA binding; F:protein heterodimerization activity; C:nucleosome
p0208	A0A446QS98	Histone H2B OS=Triticum turgidum subsp. durum OX=4567 GN=TRITD_4Av1G046350 PE=3 SV=1	0.233279	18	-4.46265	0.000300795	EiCw	-0.392064	#N/A	#N/A	3	F:GO:0003677; F:GO:0046982; C:GO:0000786	F:DNA binding; F:protein heterodimerization activity; C:nucleosome
p0208	A0A446QS98	Histone H2B OS=Triticum turgidum subsp. durum OX=4567 GN=TRITD_4Av1G046350 PE=3 SV=1	0.00992328	13.5866	-6.46071	1.7264e-05	DuSp	-0.682169	#N/A	#N/A	3	F:GO:0003677; F:GO:0046982; C:GO:0000786	F:DNA binding; F:protein heterodimerization activity; C:nucleosome
p0208	A0A446QS98	Histone H2B OS=Triticum turgidum subsp. durum OX=4567 GN=TRITD_4Av1G046350 PE=3 SV=1	0.331518	18	-4.27533	0.00045534	DuCw	-0.383106	#N/A	#N/A	3	F:GO:0003677; F:GO:0046982; C:GO:0000786	F:DNA binding; F:protein heterodimerization activity; C:nucleosome
p0208	A0A446QS98	Histone H2B OS=Triticum turgidum subsp. durum OX=4567 GN=TRITD_4Av1G046350 PE=3 SV=1	0.465549	18	-2.30917	0.0330096	EmCw	-0.277871	#N/A	#N/A	3	F:GO:0003677; F:GO:0046982; C:GO:0000786	F:DNA binding; F:protein heterodimerization activity; C:nucleosome
p0208	A0A446QS98	Histone H2B OS=Triticum turgidum subsp. durum OX=4567 GN=TRITD_4Av1G046350 PE=3 SV=1	0.00359962	13.103	-6.61236	1.61863e-05	EiSp	-0.691128	#N/A	#N/A	3	F:GO:0003677; F:GO:0046982; C:GO:0000786	F:DNA binding; F:protein heterodimerization activity; C:nucleosome
p0208	A0A446QS98	Histone H2B OS=Triticum turgidum subsp. durum OX=4567 GN=TRITD_4Av1G046350 PE=3 SV=1	0.504719	18	-4.55443	0.000245688	EmSp	-0.576935	#N/A	#N/A	3	F:GO:0003677; F:GO:0046982; C:GO:0000786	F:DNA binding; F:protein heterodimerization activity; C:nucleosome
p0208	A0A446QS98	Histone H2B OS=Triticum turgidum subsp. durum OX=4567 GN=TRITD_4Av1G046350 PE=3 SV=1	0.129621	18	-0.900177	0.379912	EiEm	-0.114193	#N/A	#N/A	3	F:GO:0003677; F:GO:0046982; C:GO:0000786	F:DNA binding; F:protein heterodimerization activity; C:nucleosome
p0210	A0A446UV23	Tr-type G domain-containing protein OS=Triticum turgidum subsp. durum OX=4567 GN=TRITD_4Av1G223940 PE=3 SV=1	0.0775571	18	1.34685	0.194743	EmDu	-0.107722	#N/A	#N/A	2	F:GO:0003924; F:GO:0005525	F:GTPase activity; F:GTP binding
p0210	A0A446UV23	Tr-type G domain-containing protein OS=Triticum turgidum subsp. durum OX=4567 GN=TRITD_4Av1G223940 PE=3 SV=1	0.658311	18	-4.10658	0.000662455	EiDu	0.173449	#N/A	#N/A	2	F:GO:0003924; F:GO:0005525	F:GTPase activity; F:GTP binding
p0210	A0A446UV23	Tr-type G domain-containing protein OS=Triticum turgidum subsp. durum OX=4567 GN=TRITD_4Av1G223940 PE=3 SV=1	0.814571	18	9.696	1.43317e-08	EiCw	0.441475	#N/A	#N/A	2	F:GO:0003924; F:GO:0005525	F:GTPase activity; F:GTP binding
p0210	A0A446UV23	Tr-type G domain-containing protein OS=Triticum turgidum subsp. durum OX=4567 GN=TRITD_4Av1G223940 PE=3 SV=1	0.0821928	18	1.83592	0.0829452	EmCw	0.160304	#N/A	#N/A	2	F:GO:0003924; F:GO:0005525	F:GTPase activity; F:GTP binding
p0210	A0A446UV23	Tr-type G domain-containing protein OS=Triticum turgidum subsp. durum OX=4567 GN=TRITD_4Av1G223940 PE=3 SV=1	0.081428	18	3.81284	0.00127439	EiEm	0.281171	#N/A	#N/A	2	F:GO:0003924; F:GO:0005525	F:GTPase activity; F:GTP binding
p0210	A0A446UV23	Tr-type G domain-containing protein OS=Triticum turgidum subsp. durum OX=4567 GN=TRITD_4Av1G223940 PE=3 SV=1	0.821962	18	5.23085	5.64848e-05	DuCw	0.268026	#N/A	#N/A	2	F:GO:0003924; F:GO:0005525	F:GTPase activity; F:GTP binding
p0210	A0A446UV23	Tr-type G domain-containing protein OS=Triticum turgidum subsp. durum OX=4567 GN=TRITD_4Av1G223940 PE=3 SV=1	0.672003	18	5.85232	1.52717e-05	SpCw	0.27001	#N/A	#N/A	2	F:GO:0003924; F:GO:0005525	F:GTPase activity; F:GTP binding
p0210	A0A446UV23	Tr-type G domain-containing protein OS=Triticum turgidum subsp. durum OX=4567 GN=TRITD_4Av1G223940 PE=3 SV=1	0.0455373	11.5993	-1.42276	0.181141	EmSp	-0.109706	#N/A	#N/A	2	F:GO:0003924; F:GO:0005525	F:GTPase activity; F:GTP binding
p0210	A0A446UV23	Tr-type G domain-containing protein OS=Triticum turgidum subsp. durum OX=4567 GN=TRITD_4Av1G223940 PE=3 SV=1	0.927452	18	-0.0463812	0.963517	DuSp	-0.0019843	#N/A	#N/A	2	F:GO:0003924; F:GO:0005525	F:GTPase activity; F:GTP binding
p0210	A0A446UV23	Tr-type G domain-containing protein OS=Triticum turgidum subsp. durum OX=4567 GN=TRITD_4Av1G223940 PE=3 SV=1	0.3759	18	4.55373	0.00024607	EiSp	0.171465	#N/A	#N/A	2	F:GO:0003924; F:GO:0005525	F:GTPase activity; F:GTP binding
p0211	A0A3B6JBZ2	Uncharacterized protein OS=Triticum aestivum OX=4565 PE=4 SV=1	0.60282	18	-19.1276	2.07717e-13	EiCw	-2.4521	#N/A	#N/A	0	0	0
p0211	A0A3B6JBZ2	Uncharacterized protein OS=Triticum aestivum OX=4565 PE=4 SV=1	0.729264	18	-16.5982	2.34192e-12	EiSp	-2.3575	#N/A	#N/A	0	0	0
p0211	A0A3B6JBZ2	Uncharacterized protein OS=Triticum aestivum OX=4565 PE=4 SV=1	0.852227	18	-1.77705	0.0924618	SpCw	-0.0945955	#N/A	#N/A	0	0	0
p0212	K7WVC4	Gamma-gliadin OS=Triticum aestivum OX=4565 PE=4 SV=1	0.017267	10.0176	-4.17605	0.00189237	EmDu	0.881784	#N/A	K7WVC4	1	F:GO:0045735	F:nutrient reservoir activity
p0212	K7WVC4	Gamma-gliadin OS=Triticum aestivum OX=4565 PE=4 SV=1	0.279332	17	-0.897447	0.382015	EiDu	0.118197	#N/A	K7WVC4	1	F:GO:0045735	F:nutrient reservoir activity
p0212	K7WVC4	Gamma-gliadin OS=Triticum aestivum OX=4565 PE=4 SV=1	0.0734704	17	-3.3978	0.00342403	EiEm	-0.763586	#N/A	K7WVC4	1	F:GO:0045735	F:nutrient reservoir activity
p0212	K7WVC4	Gamma-gliadin OS=Triticum aestivum OX=4565 PE=4 SV=1	0.000513523	11.5914	-4.1218	0.00152086	EmSp	-1.1546	#N/A	K7WVC4	1	F:GO:0045735	F:nutrient reservoir activity
p0212	K7WVC4	Gamma-gliadin OS=Triticum aestivum OX=4565 PE=4 SV=1	0.0487714	9.12981	-4.95375	0.000754443	DuCw	-1.90175	#N/A	K7WVC4	1	F:GO:0045735	F:nutrient reservoir activity
p0212	K7WVC4	Gamma-gliadin OS=Triticum aestivum OX=4565 PE=4 SV=1	0.611581	18	0.48623	0.632671	SpCw	0.134626	#N/A	K7WVC4	1	F:GO:0045735	F:nutrient reservoir activity
p0212	K7WVC4	Gamma-gliadin OS=Triticum aestivum OX=4565 PE=4 SV=1	1.59432e-06	9.15014	-6.03575	0.000181239	DuSp	-2.03638	#N/A	K7WVC4	1	F:GO:0045735	F:nutrient reservoir activity
p0212	K7WVC4	Gamma-gliadin OS=Triticum aestivum OX=4565 PE=4 SV=1	1.15729e-05	9.50646	-5.81264	0.000206875	EiSp	-1.91818	#N/A	K7WVC4	1	F:GO:0045735	F:nutrient reservoir activity
p0212	K7WVC4	Gamma-gliadin OS=Triticum aestivum OX=4565 PE=4 SV=1	0.079872	17	-4.51213	0.00030767	EiCw	-1.78356	#N/A	K7WVC4	1	F:GO:0045735	F:nutrient reservoir activity
p0212	K7WVC4	Gamma-gliadin OS=Triticum aestivum OX=4565 PE=4 SV=1	0.192235	18	-3.24088	0.00453557	EmCw	-1.01997	#N/A	K7WVC4	1	F:GO:0045735	F:nutrient reservoir activity
p0213	A0A3B6NX30	Uncharacterized protein OS=Triticum aestivum OX=4565 PE=3 SV=1	0.272186	18	1.96981	0.0644453	EmDu	-0.296714	#N/A	#N/A	3	P:GO:0006508; P:GO:0006629; F:GO:0004190	P:proteolysis; P:lipid metabolic process; F:aspartic-type endopeptidase activity
p0213	A0A3B6NX30	Uncharacterized protein OS=Triticum aestivum OX=4565 PE=3 SV=1	0.00631963	10.0052	-6.8857	4.257e-05	EiDu	1.23983	#N/A	#N/A	3	P:GO:0006508; P:GO:0006629; F:GO:0004190	P:proteolysis; P:lipid metabolic process; F:aspartic-type endopeptidase activity
p0213	A0A3B6NX30	Uncharacterized protein OS=Triticum aestivum OX=4565 PE=3 SV=1	0.214582	18	3.19981	0.00496456	EmCw	0.656744	#N/A	#N/A	3	P:GO:0006508; P:GO:0006629; F:GO:0004190	P:proteolysis; P:lipid metabolic process; F:aspartic-type endopeptidase activity
p0213	A0A3B6NX30	Uncharacterized protein OS=Triticum aestivum OX=4565 PE=3 SV=1	0.0333167	12.2111	7.38923	7.5927e-06	EiEm	1.53655	#N/A	#N/A	3	P:GO:0006508; P:GO:0006629; F:GO:0004190	P:proteolysis; P:lipid metabolic process; F:aspartic-type endopeptidase activity
p0213	A0A3B6NX30	Uncharacterized protein OS=Triticum aestivum OX=4565 PE=3 SV=1	0.0308084	10.3139	-1.47263	0.170698	EmSp	-0.207767	#N/A	#N/A	3	P:GO:0006508; P:GO:0006629; F:GO:0004190	P:proteolysis; P:lipid metabolic process; F:aspartic-type endopeptidase activity
p0213	A0A3B6NX30	Uncharacterized protein OS=Triticum aestivum OX=4565 PE=3 SV=1	0.00163477	9.24363	7.33715	3.80656e-05	EiSp	1.32878	#N/A	#N/A	3	P:GO:0006508; P:GO:0006629; F:GO:0004190	P:proteolysis; P:lipid metabolic process; F:aspartic-type endopeptidase activity
p0213	A0A3B6NX30	Uncharacterized protein OS=Triticum aestivum OX=4565 PE=3 SV=1	0.0685374	18	8.7868	6.28406e-08	SpCw	0.86451	#N/A	#N/A	3	P:GO:0006508; P:GO:0006629; F:GO:0004190	P:proteolysis; P:lipid metabolic process; F:aspartic-type endopeptidase activity
p0213	A0A3B6NX30	Uncharacterized protein OS=Triticum aestivum OX=4565 PE=3 SV=1	0.00533517	9.88492	9.36105	3.15777e-06	EiCw	2.19329	#N/A	#N/A	3	P:GO:0006508; P:GO:0006629; F:GO:0004190	P:proteolysis; P:lipid metabolic process; F:aspartic-type endopeptidase activity
p0213	A0A3B6NX30	Uncharacterized protein OS=Triticum aestivum OX=4565 PE=3 SV=1	0.0288178	13.1097	1.17805	0.259721	DuSp	0.0889473	#N/A	#N/A	3	P:GO:0006508; P:GO:0006629; F:GO:0004190	P:proteolysis; P:lipid metabolic process; F:aspartic-type endopeptidase activity
p0213	A0A3B6NX30	Uncharacterized protein OS=Triticum aestivum OX=4565 PE=3 SV=1	0.773332	18	7.74412	3.88145e-07	DuCw	0.953458	#N/A	#N/A	3	P:GO:0006508; P:GO:0006629; F:GO:0004190	P:proteolysis; P:lipid metabolic process; F:aspartic-type endopeptidase activity
p0214	A0A446XV20	Tubulin beta chain OS=Triticum turgidum subsp. durum OX=4567 GN=TRITD_7Av1G248110 PE=3 SV=1	0.0212721	11.6814	7.21886	1.22942e-05	EmDu	-0.812103	#N/A	#N/A	5	P:GO:0007017; F:GO:0003924; F:GO:0005200; F:GO:0005525; C:GO:0005874	P:microtubule-based process; F:GTPase activity; F:structural constituent of cytoskeleton; F:GTP binding; C:microtubule
p0214	A0A446XV20	Tubulin beta chain OS=Triticum turgidum subsp. durum OX=4567 GN=TRITD_7Av1G248110 PE=3 SV=1	0.219088	18	2.96769	0.00824414	EiDu	-0.327553	#N/A	#N/A	5	P:GO:0007017; F:GO:0003924; F:GO:0005200; F:GO:0005525; C:GO:0005874	P:microtubule-based process; F:GTPase activity; F:structural constituent of cytoskeleton; F:GTP binding; C:microtubule
p0214	A0A446XV20	Tubulin beta chain OS=Triticum turgidum subsp. durum OX=4567 GN=TRITD_7Av1G248110 PE=3 SV=1	0.667946	18	-8.16781	1.82116e-07	EiCw	-0.674816	#N/A	#N/A	5	P:GO:0007017; F:GO:0003924; F:GO:0005200; F:GO:0005525; C:GO:0005874	P:microtubule-based process; F:GTPase activity; F:structural constituent of cytoskeleton; F:GTP binding; C:microtubule
p0214	A0A446XV20	Tubulin beta chain OS=Triticum turgidum subsp. durum OX=4567 GN=TRITD_7Av1G248110 PE=3 SV=1	0.339499	18	4.99761	9.33221e-05	EiEm	0.48455	#N/A	#N/A	5	P:GO:0007017; F:GO:0003924; F:GO:0005200; F:GO:0005525; C:GO:0005874	P:microtubule-based process; F:GTPase activity; F:structural constituent of cytoskeleton; F:GTP binding; C:microtubule
p0214	A0A446XV20	Tubulin beta chain OS=Triticum turgidum subsp. durum OX=4567 GN=TRITD_7Av1G248110 PE=3 SV=1	0.013584	10.093	-6.32794	8.24721e-05	EmSp	-1.00379	#N/A	#N/A	5	P:GO:0007017; F:GO:0003924; F:GO:0005200; F:GO:0005525; C:GO:0005874	P:microtubule-based process; F:GTPase activity; F:structural constituent of cytoskeleton; F:GTP binding; C:microtubule
p0214	A0A446XV20	Tubulin beta chain OS=Triticum turgidum subsp. durum OX=4567 GN=TRITD_7Av1G248110 PE=3 SV=1	0.120426	18	-14.7889	1.63359e-11	EmCw	-1.15937	#N/A	#N/A	5	P:GO:0007017; F:GO:0003924; F:GO:0005200; F:GO:0005525; C:GO:0005874	P:microtubule-based process; F:GTPase activity; F:structural constituent of cytoskeleton; F:GTP binding; C:microtubule
p0214	A0A446XV20	Tubulin beta chain OS=Triticum turgidum subsp. durum OX=4567 GN=TRITD_7Av1G248110 PE=3 SV=1	0.102397	18	-1.33401	0.198836	SpCw	-0.155572	#N/A	#N/A	5	P:GO:0007017; F:GO:0003924; F:GO:0005200; F:GO:0005525; C:GO:0005874	P:microtubule-based process; F:GTPase activity; F:structural constituent of cytoskeleton; F:GTP binding; C:microtubule
p0214	A0A446XV20	Tubulin beta chain OS=Triticum turgidum subsp. durum OX=4567 GN=TRITD_7Av1G248110 PE=3 SV=1	0.374226	18	-3.89895	0.00105188	DuCw	-0.347263	#N/A	#N/A	5	P:GO:0007017; F:GO:0003924; F:GO:0005200; F:GO:0005525; C:GO:0005874	P:microtubule-based process; F:GTPase activity; F:structural constituent of cytoskeleton; F:GTP binding; C:microtubule
p0214	A0A446XV20	Tubulin beta chain OS=Triticum turgidum subsp. durum OX=4567 GN=TRITD_7Av1G248110 PE=3 SV=1	0.300289	18	-1.36727	0.188372	DuSp	-0.191691	#N/A	#N/A	5	P:GO:0007017; F:GO:0003924; F:GO:0005200; F:GO:0005525; C:GO:0005874	P:microtubule-based process; F:GTPase activity; F:structural constituent of cytoskeleton; F:GTP binding; C:microtubule
p0214	A0A446XV20	Tubulin beta chain OS=Triticum turgidum subsp. durum OX=4567 GN=TRITD_7Av1G248110 PE=3 SV=1	0.0651655	18	-3.57677	0.00215573	EiSp	-0.519244	#N/A	#N/A	5	P:GO:0007017; F:GO:0003924; F:GO:0005200; F:GO:0005525; C:GO:0005874	P:microtubule-based process; F:GTPase activity; F:structural constituent of cytoskeleton; F:GTP binding; C:microtubule
p0215	D2KFG9	Gliadin/avenin-like seed protein OS=Triticum aestivum OX=4565 PE=2 SV=1	0.826686	18	1.15526	0.263088	SpCw	0.0477395	#N/A	D2KFG9	1	F:GO:0045735	F:nutrient reservoir activity
p0216	A0A3B6I5M0	Uncharacterized protein OS=Triticum aestivum OX=4565 PE=4 SV=1	0.861702	18	-11.0417	1.90369e-09	EmDu	1.30732	#N/A	#N/A	1	F:GO:0045735	F:nutrient reservoir activity
p0216	A0A3B6I5M0	Uncharacterized protein OS=Triticum aestivum OX=4565 PE=4 SV=1	0.620732	18	3.79723	0.0013195	DuCw	0.836774	#N/A	#N/A	1	F:GO:0045735	F:nutrient reservoir activity
p0216	A0A3B6I5M0	Uncharacterized protein OS=Triticum aestivum OX=4565 PE=4 SV=1	0.0163439	9.90833	5.77876	0.000184466	DuSp	1.16341	#N/A	#N/A	1	F:GO:0045735	F:nutrient reservoir activity
p0216	A0A3B6I5M0	Uncharacterized protein OS=Triticum aestivum OX=4565 PE=4 SV=1	0.537669	18	16.2972	3.19273e-12	EmCw	2.1441	#N/A	#N/A	1	F:GO:0045735	F:nutrient reservoir activity
p0216	A0A3B6I5M0	Uncharacterized protein OS=Triticum aestivum OX=4565 PE=4 SV=1	0.0294826	9.87129	20.7575	1.79875e-09	EmSp	2.47073	#N/A	#N/A	1	F:GO:0045735	F:nutrient reservoir activity
p0216	A0A3B6I5M0	Uncharacterized protein OS=Triticum aestivum OX=4565 PE=4 SV=1	0.00308176	10.6776	-1.58204	0.142786	SpCw	-0.326633	#N/A	#N/A	1	F:GO:0045735	F:nutrient reservoir activity
p0217	A0A3B6QNG6	Uncharacterized protein OS=Triticum aestivum OX=4565 PE=3 SV=1	0.10573	15	2.37536	0.0312945	EmDu	-0.581578	#N/A	#N/A	3	P:GO:0006508; P:GO:0006629; F:GO:0004190	P:proteolysis; P:lipid metabolic process; F:aspartic-type endopeptidase activity
p0217	A0A3B6QNG6	Uncharacterized protein OS=Triticum aestivum OX=4565 PE=3 SV=1	0.142467	13	-4.17753	0.00108403	EiDu	1.20606	#N/A	#N/A	3	P:GO:0006508; P:GO:0006629; F:GO:0004190	P:proteolysis; P:lipid metabolic process; F:aspartic-type endopeptidase activity
p0217	A0A3B6QNG6	Uncharacterized protein OS=Triticum aestivum OX=4565 PE=3 SV=1	0.0600198	18	-1.89964	0.0736247	SpCw	-0.0890381	#N/A	#N/A	3	P:GO:0006508; P:GO:0006629; F:GO:0004190	P:proteolysis; P:lipid metabolic process; F:aspartic-type endopeptidase activity
p0217	A0A3B6QNG6	Uncharacterized protein OS=Triticum aestivum OX=4565 PE=3 SV=1	0.132628	15	-22.1291	7.25091e-13	EiCw	-1.92021	#N/A	#N/A	3	P:GO:0006508; P:GO:0006629; F:GO:0004190	P:proteolysis; P:lipid metabolic process; F:aspartic-type endopeptidase activity
p0217	A0A3B6QNG6	Uncharacterized protein OS=Triticum aestivum OX=4565 PE=3 SV=1	0.0423318	11.9227	-57.9112	5.56978e-16	EmCw	-3.70785	#N/A	#N/A	3	P:GO:0006508; P:GO:0006629; F:GO:0004190	P:proteolysis; P:lipid metabolic process; F:aspartic-type endopeptidase activity
p0217	A0A3B6QNG6	Uncharacterized protein OS=Triticum aestivum OX=4565 PE=3 SV=1	0.816208	16	-40.9973	1.23277e-17	DuCw	-3.12628	#N/A	#N/A	3	P:GO:0006508; P:GO:0006629; F:GO:0004190	P:proteolysis; P:lipid metabolic process; F:aspartic-type endopeptidase activity
p0217	A0A3B6QNG6	Uncharacterized protein OS=Triticum aestivum OX=4565 PE=3 SV=1	0.0136924	6.38236	5.42559	0.00132975	EiEm	1.78764	#N/A	#N/A	3	P:GO:0006508; P:GO:0006629; F:GO:0004190	P:proteolysis; P:lipid metabolic process; F:aspartic-type endopeptidase activity
p0217	A0A3B6QNG6	Uncharacterized protein OS=Triticum aestivum OX=4565 PE=3 SV=1	0.934317	15	-15.433	1.29819e-10	EiSp	-1.83117	#N/A	#N/A	3	P:GO:0006508; P:GO:0006629; F:GO:0004190	P:proteolysis; P:lipid metabolic process; F:aspartic-type endopeptidase activity
p0217	A0A3B6QNG6	Uncharacterized protein OS=Triticum aestivum OX=4565 PE=3 SV=1	0.0671012	16	-24.1127	5.26079e-14	DuSp	-3.03724	#N/A	#N/A	3	P:GO:0006508; P:GO:0006629; F:GO:0004190	P:proteolysis; P:lipid metabolic process; F:aspartic-type endopeptidase activity
p0217	A0A3B6QNG6	Uncharacterized protein OS=Triticum aestivum OX=4565 PE=3 SV=1	0.00301177	9.85067	-30.3064	4.70283e-11	EmSp	-3.61882	#N/A	#N/A	3	P:GO:0006508; P:GO:0006629; F:GO:0004190	P:proteolysis; P:lipid metabolic process; F:aspartic-type endopeptidase activity
p0218	C8AW49	LMW-i OS=Triticum timopheevii OX=4570 PE=4 SV=1	0.00509665	9.14214	4.36185	0.00175216	EmDu	-3.55741	#N/A	#N/A	1	F:GO:0045735	F:nutrient reservoir activity
p0218	C8AW49	LMW-i OS=Triticum timopheevii OX=4570 PE=4 SV=1	0.00566118	9.03135	3.8331	0.00398285	EiDu	-2.33407	#N/A	#N/A	1	F:GO:0045735	F:nutrient reservoir activity
p0218	C8AW49	LMW-i OS=Triticum timopheevii OX=4570 PE=4 SV=1	0.816247	17	-0.776521	0.448112	EmSp	-0.309665	#N/A	#N/A	1	F:GO:0045735	F:nutrient reservoir activity
p0218	C8AW49	LMW-i OS=Triticum timopheevii OX=4570 PE=4 SV=1	0.0404418	12.6843	4.57457	0.000554632	EiSp	0.91368	#N/A	#N/A	1	F:GO:0045735	F:nutrient reservoir activity
p0218	C8AW49	LMW-i OS=Triticum timopheevii OX=4570 PE=4 SV=1	0.471643	16	-1.87894	0.078596	EmCw	-0.764249	#N/A	#N/A	1	F:GO:0045735	F:nutrient reservoir activity
p0218	C8AW49	LMW-i OS=Triticum timopheevii OX=4570 PE=4 SV=1	0.00340194	9.13918	4.26526	0.0020229	DuSp	3.24775	#N/A	#N/A	1	F:GO:0045735	F:nutrient reservoir activity
p0218	C8AW49	LMW-i OS=Triticum timopheevii OX=4570 PE=4 SV=1	0.121879	15	5.29767	8.94437e-05	EiEm	1.22334	#N/A	#N/A	1	F:GO:0045735	F:nutrient reservoir activity
p0218	C8AW49	LMW-i OS=Triticum timopheevii OX=4570 PE=4 SV=1	0.0419647	9.82276	2.00326	0.0735028	EiCw	0.459095	#N/A	#N/A	1	F:GO:0045735	F:nutrient reservoir activity
p0218	C8AW49	LMW-i OS=Triticum timopheevii OX=4570 PE=4 SV=1	0.00649598	9.26846	4.06489	0.00265408	DuCw	2.79316	#N/A	#N/A	1	F:GO:0045735	F:nutrient reservoir activity
p0218	C8AW49	LMW-i OS=Triticum timopheevii OX=4570 PE=4 SV=1	0.551512	17	-1.25825	0.225308	SpCw	-0.454584	#N/A	#N/A	1	F:GO:0045735	F:nutrient reservoir activity
p0219	A0A446TH30	Tubulin beta chain OS=Triticum turgidum subsp. durum OX=4567 GN=TRITD_5Av1G212620 PE=3 SV=1	0.0971761	18	2.23306	0.0384806	EmDu	-0.576091	#N/A	#N/A	5	P:GO:0007017; F:GO:0003924; F:GO:0005200; F:GO:0005525; C:GO:0005874	P:microtubule-based process; F:GTPase activity; F:structural constituent of cytoskeleton; F:GTP binding; C:microtubule
p0219	A0A446TH30	Tubulin beta chain OS=Triticum turgidum subsp. durum OX=4567 GN=TRITD_5Av1G212620 PE=3 SV=1	0.169563	18	0.0129423	0.989816	EiDu	-0.00253118	#N/A	#N/A	5	P:GO:0007017; F:GO:0003924; F:GO:0005200; F:GO:0005525; C:GO:0005874	P:microtubule-based process; F:GTPase activity; F:structural constituent of cytoskeleton; F:GTP binding; C:microtubule
p0219	A0A446TH30	Tubulin beta chain OS=Triticum turgidum subsp. durum OX=4567 GN=TRITD_5Av1G212620 PE=3 SV=1	0.938618	18	-2.52964	0.0209727	EiCw	-0.500933	#N/A	#N/A	5	P:GO:0007017; F:GO:0003924; F:GO:0005200; F:GO:0005525; C:GO:0005874	P:microtubule-based process; F:GTPase activity; F:structural constituent of cytoskeleton; F:GTP binding; C:microtubule
p0219	A0A446TH30	Tubulin beta chain OS=Triticum turgidum subsp. durum OX=4567 GN=TRITD_5Av1G212620 PE=3 SV=1	0.657621	18	-4.26705	0.000463779	EmCw	-1.07449	#N/A	#N/A	5	P:GO:0007017; F:GO:0003924; F:GO:0005200; F:GO:0005525; C:GO:0005874	P:microtubule-based process; F:GTPase activity; F:structural constituent of cytoskeleton; F:GTP binding; C:microtubule
p0219	A0A446TH30	Tubulin beta chain OS=Triticum turgidum subsp. durum OX=4567 GN=TRITD_5Av1G212620 PE=3 SV=1	0.0188057	9.57884	-3.468	0.00643926	EiSp	-1.75956	#N/A	#N/A	5	P:GO:0007017; F:GO:0003924; F:GO:0005200; F:GO:0005525; C:GO:0005874	P:microtubule-based process; F:GTPase activity; F:structural constituent of cytoskeleton; F:GTP binding; C:microtubule
p0219	A0A446TH30	Tubulin beta chain OS=Triticum turgidum subsp. durum OX=4567 GN=TRITD_5Av1G212620 PE=3 SV=1	0.152634	18	-3.28689	0.00409816	DuCw	-0.498401	#N/A	#N/A	5	P:GO:0007017; F:GO:0003924; F:GO:0005200; F:GO:0005525; C:GO:0005874	P:microtubule-based process; F:GTPase activity; F:structural constituent of cytoskeleton; F:GTP binding; C:microtubule
p0219	A0A446TH30	Tubulin beta chain OS=Triticum turgidum subsp. durum OX=4567 GN=TRITD_5Av1G212620 PE=3 SV=1	0.00974429	9.14317	-3.50687	0.00649107	DuSp	-1.75703	#N/A	#N/A	5	P:GO:0007017; F:GO:0003924; F:GO:0005200; F:GO:0005525; C:GO:0005874	P:microtubule-based process; F:GTPase activity; F:structural constituent of cytoskeleton; F:GTP binding; C:microtubule
p0219	A0A446TH30	Tubulin beta chain OS=Triticum turgidum subsp. durum OX=4567 GN=TRITD_5Av1G212620 PE=3 SV=1	0.0177556	9.47733	2.87249	0.0174848	SpCw	1.25862	#N/A	#N/A	5	P:GO:0007017; F:GO:0003924; F:GO:0005200; F:GO:0005525; C:GO:0005874	P:microtubule-based process; F:GTPase activity; F:structural constituent of cytoskeleton; F:GTP binding; C:microtubule
p0219	A0A446TH30	Tubulin beta chain OS=Triticum turgidum subsp. durum OX=4567 GN=TRITD_5Av1G212620 PE=3 SV=1	0.726449	18	1.80784	0.0873715	EiEm	0.57356	#N/A	#N/A	5	P:GO:0007017; F:GO:0003924; F:GO:0005200; F:GO:0005525; C:GO:0005874	P:microtubule-based process; F:GTPase activity; F:structural constituent of cytoskeleton; F:GTP binding; C:microtubule
p0219	A0A446TH30	Tubulin beta chain OS=Triticum turgidum subsp. durum OX=4567 GN=TRITD_5Av1G212620 PE=3 SV=1	0.0231341	9.71189	-3.93071	0.00298006	EmSp	-2.33312	#N/A	#N/A	5	P:GO:0007017; F:GO:0003924; F:GO:0005200; F:GO:0005525; C:GO:0005874	P:microtubule-based process; F:GTPase activity; F:structural constituent of cytoskeleton; F:GTP binding; C:microtubule
p0220	M7ZQ01	Heat shock cognate 70 kDa protein 1 OS=Triticum urartu OX=4572 GN=TRIUR3_32152 PE=3 SV=1	0.0765482	16	-2.01001	0.0616022	EmDu	0.526058	#N/A	#N/A	2	F:GO:0005524; F:GO:0016887	F:ATP binding; F:ATP hydrolysis activity
p0220	M7ZQ01	Heat shock cognate 70 kDa protein 1 OS=Triticum urartu OX=4572 GN=TRIUR3_32152 PE=3 SV=1	0.0550746	16	-1.48048	0.158167	EiDu	1.09412	#N/A	#N/A	2	F:GO:0005524; F:GO:0016887	F:ATP binding; F:ATP hydrolysis activity
p0220	M7ZQ01	Heat shock cognate 70 kDa protein 1 OS=Triticum urartu OX=4572 GN=TRIUR3_32152 PE=3 SV=1	0.531047	18	-1.59781	0.12749	DuSp	-0.242655	#N/A	#N/A	2	F:GO:0005524; F:GO:0016887	F:ATP binding; F:ATP hydrolysis activity
p0220	M7ZQ01	Heat shock cognate 70 kDa protein 1 OS=Triticum urartu OX=4572 GN=TRIUR3_32152 PE=3 SV=1	0.0350824	7.00982	1.74583	0.124287	EiCw	1.74961	#N/A	#N/A	2	F:GO:0005524; F:GO:0016887	F:ATP binding; F:ATP hydrolysis activity
p0220	M7ZQ01	Heat shock cognate 70 kDa protein 1 OS=Triticum urartu OX=4572 GN=TRIUR3_32152 PE=3 SV=1	0.00382252	10.1758	5.98279	0.000125912	SpCw	0.898146	#N/A	#N/A	2	F:GO:0005524; F:GO:0016887	F:ATP binding; F:ATP hydrolysis activity
p0220	M7ZQ01	Heat shock cognate 70 kDa protein 1 OS=Triticum urartu OX=4572 GN=TRIUR3_32152 PE=3 SV=1	0.0119363	7.13832	3.50019	0.00968165	EmCw	1.18155	#N/A	#N/A	2	F:GO:0005524; F:GO:0016887	F:ATP binding; F:ATP hydrolysis activity
p0220	M7ZQ01	Heat shock cognate 70 kDa protein 1 OS=Triticum urartu OX=4572 GN=TRIUR3_32152 PE=3 SV=1	0.00136488	10.7529	4.8043	0.000585862	DuCw	0.655492	#N/A	#N/A	2	F:GO:0005524; F:GO:0016887	F:ATP binding; F:ATP hydrolysis activity
p0220	M7ZQ01	Heat shock cognate 70 kDa protein 1 OS=Triticum urartu OX=4572 GN=TRIUR3_32152 PE=3 SV=1	0.132111	16	1.1346	0.273256	EmSp	0.283404	#N/A	#N/A	2	F:GO:0005524; F:GO:0016887	F:ATP binding; F:ATP hydrolysis activity
p0220	M7ZQ01	Heat shock cognate 70 kDa protein 1 OS=Triticum urartu OX=4572 GN=TRIUR3_32152 PE=3 SV=1	0.0627829	16	1.23803	0.233563	EiSp	0.851465	#N/A	#N/A	2	F:GO:0005524; F:GO:0016887	F:ATP binding; F:ATP hydrolysis activity
p0220	M7ZQ01	Heat shock cognate 70 kDa protein 1 OS=Triticum urartu OX=4572 GN=TRIUR3_32152 PE=3 SV=1	0.195837	14	0.781729	0.447393	EiEm	0.568062	#N/A	#N/A	2	F:GO:0005524; F:GO:0016887	F:ATP binding; F:ATP hydrolysis activity
p0222	A0A3B6I2R2	AAI domain-containing protein OS=Triticum aestivum OX=4565 PE=4 SV=1	0.0121571	12.1836	5.40422	0.000150795	EmDu	-3.47028	#N/A	#N/A	1	F:GO:0045735	F:nutrient reservoir activity
p0222	A0A3B6I2R2	AAI domain-containing protein OS=Triticum aestivum OX=4565 PE=4 SV=1	0.00493935	9.68521	5.43208	0.000321995	EiDu	-2.80351	#N/A	#N/A	1	F:GO:0045735	F:nutrient reservoir activity
p0222	A0A3B6I2R2	AAI domain-containing protein OS=Triticum aestivum OX=4565 PE=4 SV=1	0.0201166	11.5664	-3.85695	0.00243628	DuSp	-0.712826	#N/A	#N/A	1	F:GO:0045735	F:nutrient reservoir activity
p0222	A0A3B6I2R2	AAI domain-containing protein OS=Triticum aestivum OX=4565 PE=4 SV=1	0.404111	18	-17.4604	9.9015e-13	EmSp	-4.18311	#N/A	#N/A	1	F:GO:0045735	F:nutrient reservoir activity
p0222	A0A3B6I2R2	AAI domain-containing protein OS=Triticum aestivum OX=4565 PE=4 SV=1	0.139167	17	-1.17204	0.257346	EiCw	-0.930176	#N/A	#N/A	1	F:GO:0045735	F:nutrient reservoir activity
p0222	A0A3B6I2R2	AAI domain-containing protein OS=Triticum aestivum OX=4565 PE=4 SV=1	0.240864	18	3.9323	0.00097653	DuCw	1.87333	#N/A	#N/A	1	F:GO:0045735	F:nutrient reservoir activity
p0222	A0A3B6I2R2	AAI domain-containing protein OS=Triticum aestivum OX=4565 PE=4 SV=1	0.0967803	17	-21.7765	7.41589e-14	EiSp	-3.51633	#N/A	#N/A	1	F:GO:0045735	F:nutrient reservoir activity
p0222	A0A3B6I2R2	AAI domain-containing protein OS=Triticum aestivum OX=4565 PE=4 SV=1	0.917535	17	0.701316	0.492595	EiEm	0.666776	#N/A	#N/A	1	F:GO:0045735	F:nutrient reservoir activity
p0222	A0A3B6I2R2	AAI domain-containing protein OS=Triticum aestivum OX=4565 PE=4 SV=1	0.386406	18	11.6653	7.94675e-10	SpCw	2.58616	#N/A	#N/A	1	F:GO:0045735	F:nutrient reservoir activity
p0222	A0A3B6I2R2	AAI domain-containing protein OS=Triticum aestivum OX=4565 PE=4 SV=1	0.20329	18	-1.51193	0.147911	EmCw	-1.59695	#N/A	#N/A	1	F:GO:0045735	F:nutrient reservoir activity
p0223	A0A3B5ZSR0	Malate dehydrogenase OS=Triticum aestivum OX=4565 PE=3 SV=1	0.0475448	11.4899	1.24188	0.239033	EmDu	-0.0983272	#N/A	#N/A	3	P:GO:0005975; P:GO:0006108; F:GO:0030060	P:carbohydrate metabolic process; P:malate metabolic process; F:L-malate dehydrogenase activity
p0223	A0A3B5ZSR0	Malate dehydrogenase OS=Triticum aestivum OX=4565 PE=3 SV=1	0.956873	18	15.1252	1.1215e-11	EiDu	-0.680154	#N/A	#N/A	3	P:GO:0005975; P:GO:0006108; F:GO:0030060	P:carbohydrate metabolic process; P:malate metabolic process; F:L-malate dehydrogenase activity
p0223	A0A3B5ZSR0	Malate dehydrogenase OS=Triticum aestivum OX=4565 PE=3 SV=1	0.0956697	18	1.60047	0.126899	EmCw	0.141554	#N/A	#N/A	3	P:GO:0005975; P:GO:0006108; F:GO:0030060	P:carbohydrate metabolic process; P:malate metabolic process; F:L-malate dehydrogenase activity
p0223	A0A3B5ZSR0	Malate dehydrogenase OS=Triticum aestivum OX=4565 PE=3 SV=1	0.514151	18	-7.98236	2.52894e-07	EiCw	-0.440272	#N/A	#N/A	3	P:GO:0005975; P:GO:0006108; F:GO:0030060	P:carbohydrate metabolic process; P:malate metabolic process; F:L-malate dehydrogenase activity
p0223	A0A3B5ZSR0	Malate dehydrogenase OS=Triticum aestivum OX=4565 PE=3 SV=1	0.042313	10.9447	-5.92665	0.000101263	EiEm	-0.581827	#N/A	#N/A	3	P:GO:0005975; P:GO:0006108; F:GO:0030060	P:carbohydrate metabolic process; P:malate metabolic process; F:L-malate dehydrogenase activity
p0223	A0A3B5ZSR0	Malate dehydrogenase OS=Triticum aestivum OX=4565 PE=3 SV=1	0.168713	18	-12.7638	1.85723e-10	EiSp	-0.725388	#N/A	#N/A	3	P:GO:0005975; P:GO:0006108; F:GO:0030060	P:carbohydrate metabolic process; P:malate metabolic process; F:L-malate dehydrogenase activity
p0223	A0A3B5ZSR0	Malate dehydrogenase OS=Triticum aestivum OX=4565 PE=3 SV=1	0.543903	18	5.23338	5.61797e-05	DuCw	0.239882	#N/A	#N/A	3	P:GO:0005975; P:GO:0006108; F:GO:0030060	P:carbohydrate metabolic process; P:malate metabolic process; F:L-malate dehydrogenase activity
p0223	A0A3B5ZSR0	Malate dehydrogenase OS=Triticum aestivum OX=4565 PE=3 SV=1	0.473064	18	5.21346	5.8628e-05	SpCw	0.285116	#N/A	#N/A	3	P:GO:0005975; P:GO:0006108; F:GO:0030060	P:carbohydrate metabolic process; P:malate metabolic process; F:L-malate dehydrogenase activity
p0223	A0A3B5ZSR0	Malate dehydrogenase OS=Triticum aestivum OX=4565 PE=3 SV=1	0.203057	18	-0.960829	0.349368	DuSp	-0.0452341	#N/A	#N/A	3	P:GO:0005975; P:GO:0006108; F:GO:0030060	P:carbohydrate metabolic process; P:malate metabolic process; F:L-malate dehydrogenase activity
p0223	A0A3B5ZSR0	Malate dehydrogenase OS=Triticum aestivum OX=4565 PE=3 SV=1	0.225874	18	-1.72304	0.102016	EmSp	-0.143561	#N/A	#N/A	3	P:GO:0005975; P:GO:0006108; F:GO:0030060	P:carbohydrate metabolic process; P:malate metabolic process; F:L-malate dehydrogenase activity
p0225	K7X1R6	Gamma-gliadin OS=Triticum aestivum OX=4565 PE=4 SV=1	0.171933	18	1.26894	0.220627	EmDu	-0.912514	#N/A	K7X1R6	1	F:GO:0045735	F:nutrient reservoir activity
p0225	K7X1R6	Gamma-gliadin OS=Triticum aestivum OX=4565 PE=4 SV=1	0.68725	18	-1.34503	0.195318	EiDu	0.655892	#N/A	K7X1R6	1	F:GO:0045735	F:nutrient reservoir activity
p0225	K7X1R6	Gamma-gliadin OS=Triticum aestivum OX=4565 PE=4 SV=1	0.978011	18	2.88522	0.00985482	EiCw	1.48985	#N/A	K7X1R6	1	F:GO:0045735	F:nutrient reservoir activity
p0225	K7X1R6	Gamma-gliadin OS=Triticum aestivum OX=4565 PE=4 SV=1	0.729379	18	0.958086	0.350712	DuCw	0.833956	#N/A	K7X1R6	1	F:GO:0045735	F:nutrient reservoir activity
p0225	K7X1R6	Gamma-gliadin OS=Triticum aestivum OX=4565 PE=4 SV=1	0.104532	18	4.66331	0.000193396	EiEm	1.56841	#N/A	K7X1R6	1	F:GO:0045735	F:nutrient reservoir activity
p0225	K7X1R6	Gamma-gliadin OS=Triticum aestivum OX=4565 PE=4 SV=1	0.214836	18	-0.107152	0.915853	EmCw	-0.0785582	#N/A	K7X1R6	1	F:GO:0045735	F:nutrient reservoir activity
p0225	K7X1R6	Gamma-gliadin OS=Triticum aestivum OX=4565 PE=4 SV=1	0.613638	18	-0.421437	0.678426	DuSp	-0.296378	#N/A	K7X1R6	1	F:GO:0045735	F:nutrient reservoir activity
p0225	K7X1R6	Gamma-gliadin OS=Triticum aestivum OX=4565 PE=4 SV=1	0.0639521	18	-1.74278	0.0984294	EmSp	-1.20889	#N/A	K7X1R6	1	F:GO:0045735	F:nutrient reservoir activity
p0225	K7X1R6	Gamma-gliadin OS=Triticum aestivum OX=4565 PE=4 SV=1	0.380842	18	1.38087	0.184225	SpCw	1.13033	#N/A	K7X1R6	1	F:GO:0045735	F:nutrient reservoir activity
p0225	K7X1R6	Gamma-gliadin OS=Triticum aestivum OX=4565 PE=4 SV=1	0.332614	18	0.764718	0.454349	EiSp	0.359514	#N/A	K7X1R6	1	F:GO:0045735	F:nutrient reservoir activity
p0226	A0A3B6KCM0	Histone H2B OS=Triticum aestivum OX=4565 PE=3 SV=1	0.171569	18	0.301149	0.766752	EmDu	-0.0292985	#N/A	#N/A	3	F:GO:0003677; F:GO:0046982; C:GO:0000786	F:DNA binding; F:protein heterodimerization activity; C:nucleosome
p0226	A0A3B6KCM0	Histone H2B OS=Triticum aestivum OX=4565 PE=3 SV=1	0.177752	18	2.73731	0.0135336	EiDu	-0.268314	#N/A	#N/A	3	F:GO:0003677; F:GO:0046982; C:GO:0000786	F:DNA binding; F:protein heterodimerization activity; C:nucleosome
p0226	A0A3B6KCM0	Histone H2B OS=Triticum aestivum OX=4565 PE=3 SV=1	0.175269	18	-0.41407	0.683715	EiCw	-0.0441208	#N/A	#N/A	3	F:GO:0003677; F:GO:0046982; C:GO:0000786	F:DNA binding; F:protein heterodimerization activity; C:nucleosome
p0226	A0A3B6KCM0	Histone H2B OS=Triticum aestivum OX=4565 PE=3 SV=1	0.663065	18	-2.41419	0.0266388	EmSp	-0.31694	#N/A	#N/A	3	F:GO:0003677; F:GO:0046982; C:GO:0000786	F:DNA binding; F:protein heterodimerization activity; C:nucleosome
p0226	A0A3B6KCM0	Histone H2B OS=Triticum aestivum OX=4565 PE=3 SV=1	0.171651	18	1.8479	0.0811177	EmCw	0.194895	#N/A	#N/A	3	F:GO:0003677; F:GO:0046982; C:GO:0000786	F:DNA binding; F:protein heterodimerization activity; C:nucleosome
p0226	A0A3B6KCM0	Histone H2B OS=Triticum aestivum OX=4565 PE=3 SV=1	0.567212	18	-4.04084	0.000766816	EiSp	-0.555956	#N/A	#N/A	3	F:GO:0003677; F:GO:0046982; C:GO:0000786	F:DNA binding; F:protein heterodimerization activity; C:nucleosome
p0226	A0A3B6KCM0	Histone H2B OS=Triticum aestivum OX=4565 PE=3 SV=1	0.85193	18	-1.94683	0.0673318	EiEm	-0.239016	#N/A	#N/A	3	F:GO:0003677; F:GO:0046982; C:GO:0000786	F:DNA binding; F:protein heterodimerization activity; C:nucleosome
p0226	A0A3B6KCM0	Histone H2B OS=Triticum aestivum OX=4565 PE=3 SV=1	0.197503	18	4.09743	0.000676074	SpCw	0.511835	#N/A	#N/A	3	F:GO:0003677; F:GO:0046982; C:GO:0000786	F:DNA binding; F:protein heterodimerization activity; C:nucleosome
p0226	A0A3B6KCM0	Histone H2B OS=Triticum aestivum OX=4565 PE=3 SV=1	0.943688	18	2.92059	0.00912987	DuCw	0.224193	#N/A	#N/A	3	F:GO:0003677; F:GO:0046982; C:GO:0000786	F:DNA binding; F:protein heterodimerization activity; C:nucleosome
p0226	A0A3B6KCM0	Histone H2B OS=Triticum aestivum OX=4565 PE=3 SV=1	0.192941	18	-2.48513	0.0230078	DuSp	-0.287642	#N/A	#N/A	3	F:GO:0003677; F:GO:0046982; C:GO:0000786	F:DNA binding; F:protein heterodimerization activity; C:nucleosome
p0227	A0A3B6LFC8	Uncharacterized protein OS=Triticum aestivum OX=4565 PE=4 SV=1	0.00529293	12.127	-2.98131	0.0113414	EmDu	0.220032	#N/A	#N/A	3	P:GO:0006952; C:GO:0005576; C:GO:0016021	P:defense response; C:extracellular region; C:integral component of membrane
p0227	A0A3B6LFC8	Uncharacterized protein OS=Triticum aestivum OX=4565 PE=4 SV=1	0.299354	18	3.48198	0.00266108	EmSp	0.318223	#N/A	#N/A	3	P:GO:0006952; C:GO:0005576; C:GO:0016021	P:defense response; C:extracellular region; C:integral component of membrane
p0227	A0A3B6LFC8	Uncharacterized protein OS=Triticum aestivum OX=4565 PE=4 SV=1	0.13562	18	1.38437	0.183168	DuSp	0.0981906	#N/A	#N/A	3	P:GO:0006952; C:GO:0005576; C:GO:0016021	P:defense response; C:extracellular region; C:integral component of membrane
p0227	A0A3B6LFC8	Uncharacterized protein OS=Triticum aestivum OX=4565 PE=4 SV=1	0.707629	18	-0.294953	0.771405	EmCw	-0.0277352	#N/A	#N/A	3	P:GO:0006952; C:GO:0005576; C:GO:0016021	P:defense response; C:extracellular region; C:integral component of membrane
p0227	A0A3B6LFC8	Uncharacterized protein OS=Triticum aestivum OX=4565 PE=4 SV=1	0.696929	18	-3.5519	0.00227829	SpCw	-0.345958	#N/A	#N/A	3	P:GO:0006952; C:GO:0005576; C:GO:0016021	P:defense response; C:extracellular region; C:integral component of membrane
p0227	A0A3B6LFC8	Uncharacterized protein OS=Triticum aestivum OX=4565 PE=4 SV=1	0.146348	18	-3.05968	0.00674839	DuCw	-0.247767	#N/A	#N/A	3	P:GO:0006952; C:GO:0005576; C:GO:0016021	P:defense response; C:extracellular region; C:integral component of membrane
p0228	A0A3B6JER7	Uncharacterized protein OS=Triticum aestivum OX=4565 PE=4 SV=1	0.734956	18	-0.395212	0.697331	EmDu	0.269456	#N/A	#N/A	0	0	0
p0228	A0A3B6JER7	Uncharacterized protein OS=Triticum aestivum OX=4565 PE=4 SV=1	0.419243	18	-9.50193	1.94891e-08	EiDu	2.80769	#N/A	#N/A	0	0	0
p0228	A0A3B6JER7	Uncharacterized protein OS=Triticum aestivum OX=4565 PE=4 SV=1	0.151351	18	-22.6714	1.09471e-14	EiSp	-2.21082	#N/A	#N/A	0	0	0
p0228	A0A3B6JER7	Uncharacterized protein OS=Triticum aestivum OX=4565 PE=4 SV=1	0.00760239	9.97153	-35.4251	8.06443e-12	EmCw	-4.87796	#N/A	#N/A	0	0	0
p0228	A0A3B6JER7	Uncharacterized protein OS=Triticum aestivum OX=4565 PE=4 SV=1	0.0336861	9.7983	-29.392	6.9661e-11	EmSp	-4.74906	#N/A	#N/A	0	0	0
p0228	A0A3B6JER7	Uncharacterized protein OS=Triticum aestivum OX=4565 PE=4 SV=1	0.0391805	13.5458	12.2225	1.06708e-08	EiEm	2.53824	#N/A	#N/A	0	0	0
p0228	A0A3B6JER7	Uncharacterized protein OS=Triticum aestivum OX=4565 PE=4 SV=1	0.0680822	18	-27.585	3.52205e-16	EiCw	-2.33972	#N/A	#N/A	0	0	0
p0228	A0A3B6JER7	Uncharacterized protein OS=Triticum aestivum OX=4565 PE=4 SV=1	0.0867689	18	-27.536	3.63394e-16	DuSp	-5.01851	#N/A	#N/A	0	0	0
p0228	A0A3B6JER7	Uncharacterized protein OS=Triticum aestivum OX=4565 PE=4 SV=1	0.981165	18	-2.16081	0.0444365	SpCw	-0.128902	#N/A	#N/A	0	0	0
p0228	A0A3B6JER7	Uncharacterized protein OS=Triticum aestivum OX=4565 PE=4 SV=1	0.0411891	13.2436	-32.7192	4.65504e-14	DuCw	-5.14742	#N/A	#N/A	0	0	0
p0230	Q9ZRB2	Tubulin beta-1 chain OS=Triticum aestivum OX=4565 GN=TUBB1 PE=2 SV=1	0.693682	18	4.92331	0.000109634	EmDu	-0.734797	#N/A	#N/A	5	P:GO:0007017; F:GO:0003924; F:GO:0005200; F:GO:0005525; C:GO:0005874	P:microtubule-based process; F:GTPase activity; F:structural constituent of cytoskeleton; F:GTP binding; C:microtubule
p0230	Q9ZRB2	Tubulin beta-1 chain OS=Triticum aestivum OX=4565 GN=TUBB1 PE=2 SV=1	0.434493	18	9.06191	3.97649e-08	EiDu	-1.57361	#N/A	#N/A	5	P:GO:0007017; F:GO:0003924; F:GO:0005200; F:GO:0005525; C:GO:0005874	P:microtubule-based process; F:GTPase activity; F:structural constituent of cytoskeleton; F:GTP binding; C:microtubule
p0230	Q9ZRB2	Tubulin beta-1 chain OS=Triticum aestivum OX=4565 GN=TUBB1 PE=2 SV=1	0.752086	18	3.04703	0.00693726	EmSp	0.651949	#N/A	#N/A	5	P:GO:0007017; F:GO:0003924; F:GO:0005200; F:GO:0005525; C:GO:0005874	P:microtubule-based process; F:GTPase activity; F:structural constituent of cytoskeleton; F:GTP binding; C:microtubule
p0230	Q9ZRB2	Tubulin beta-1 chain OS=Triticum aestivum OX=4565 GN=TUBB1 PE=2 SV=1	0.948775	18	-0.740211	0.468718	EiSp	-0.186863	#N/A	#N/A	5	P:GO:0007017; F:GO:0003924; F:GO:0005200; F:GO:0005525; C:GO:0005874	P:microtubule-based process; F:GTPase activity; F:structural constituent of cytoskeleton; F:GTP binding; C:microtubule
p0230	Q9ZRB2	Tubulin beta-1 chain OS=Triticum aestivum OX=4565 GN=TUBB1 PE=2 SV=1	0.581138	18	-4.43789	0.000317704	SpCw	-0.856248	#N/A	#N/A	5	P:GO:0007017; F:GO:0003924; F:GO:0005200; F:GO:0005525; C:GO:0005874	P:microtubule-based process; F:GTPase activity; F:structural constituent of cytoskeleton; F:GTP binding; C:microtubule
p0230	Q9ZRB2	Tubulin beta-1 chain OS=Triticum aestivum OX=4565 GN=TUBB1 PE=2 SV=1	0.86584	18	-1.1593	0.261481	EmCw	-0.2043	#N/A	#N/A	5	P:GO:0007017; F:GO:0003924; F:GO:0005200; F:GO:0005525; C:GO:0005874	P:microtubule-based process; F:GTPase activity; F:structural constituent of cytoskeleton; F:GTP binding; C:microtubule
p0230	Q9ZRB2	Tubulin beta-1 chain OS=Triticum aestivum OX=4565 GN=TUBB1 PE=2 SV=1	0.405518	18	8.54003	9.54886e-08	DuSp	1.38675	#N/A	#N/A	5	P:GO:0007017; F:GO:0003924; F:GO:0005200; F:GO:0005525; C:GO:0005874	P:microtubule-based process; F:GTPase activity; F:structural constituent of cytoskeleton; F:GTP binding; C:microtubule
p0230	Q9ZRB2	Tubulin beta-1 chain OS=Triticum aestivum OX=4565 GN=TUBB1 PE=2 SV=1	0.790001	18	-3.64565	0.00184946	EiEm	-0.838812	#N/A	#N/A	5	P:GO:0007017; F:GO:0003924; F:GO:0005200; F:GO:0005525; C:GO:0005874	P:microtubule-based process; F:GTPase activity; F:structural constituent of cytoskeleton; F:GTP binding; C:microtubule
p0230	Q9ZRB2	Tubulin beta-1 chain OS=Triticum aestivum OX=4565 GN=TUBB1 PE=2 SV=1	0.806631	18	3.87459	0.00111055	DuCw	0.530497	#N/A	#N/A	5	P:GO:0007017; F:GO:0003924; F:GO:0005200; F:GO:0005525; C:GO:0005874	P:microtubule-based process; F:GTPase activity; F:structural constituent of cytoskeleton; F:GTP binding; C:microtubule
p0230	Q9ZRB2	Tubulin beta-1 chain OS=Triticum aestivum OX=4565 GN=TUBB1 PE=2 SV=1	0.617529	18	-5.03146	8.6734e-05	EiCw	-1.04311	#N/A	#N/A	5	P:GO:0007017; F:GO:0003924; F:GO:0005200; F:GO:0005525; C:GO:0005874	P:microtubule-based process; F:GTPase activity; F:structural constituent of cytoskeleton; F:GTP binding; C:microtubule
p0231	P82900	Non-specific lipid-transfer protein 2G OS=Triticum aestivum OX=4565 PE=1 SV=2	0.192354	18	6.96437	1.66334e-06	EmDu	-0.632898	8724;	#N/A	1	P:GO:0006869	P:lipid transport
p0231	P82900	Non-specific lipid-transfer protein 2G OS=Triticum aestivum OX=4565 PE=1 SV=2	0.551428	18	9.06162	3.97836e-08	EiDu	-1.83397	8724;	#N/A	1	P:GO:0006869	P:lipid transport
p0231	P82900	Non-specific lipid-transfer protein 2G OS=Triticum aestivum OX=4565 PE=1 SV=2	0.988011	18	-10.7532	2.88847e-09	EiCw	-2.18244	8724;	#N/A	1	P:GO:0006869	P:lipid transport
p0231	P82900	Non-specific lipid-transfer protein 2G OS=Triticum aestivum OX=4565 PE=1 SV=2	0.785454	18	-5.6155	2.50026e-05	EiSp	-1.51814	8724;	#N/A	1	P:GO:0006869	P:lipid transport
p0231	P82900	Non-specific lipid-transfer protein 2G OS=Triticum aestivum OX=4565 PE=1 SV=2	0.234745	18	-4.89969	0.000115408	EiEm	-1.20107	8724;	#N/A	1	P:GO:0006869	P:lipid transport
p0231	P82900	Non-specific lipid-transfer protein 2G OS=Triticum aestivum OX=4565 PE=1 SV=2	0.75382	18	-5.26658	5.23294e-05	SpCw	-0.664298	8724;	#N/A	1	P:GO:0006869	P:lipid transport
p0231	P82900	Non-specific lipid-transfer protein 2G OS=Triticum aestivum OX=4565 PE=1 SV=2	0.347152	18	-2.24927	0.0372498	EmSp	-0.317066	8724;	#N/A	1	P:GO:0006869	P:lipid transport
p0231	P82900	Non-specific lipid-transfer protein 2G OS=Triticum aestivum OX=4565 PE=1 SV=2	0.161139	18	-9.05203	4.04173e-08	EmCw	-0.981364	8724;	#N/A	1	P:GO:0006869	P:lipid transport
p0231	P82900	Non-specific lipid-transfer protein 2G OS=Triticum aestivum OX=4565 PE=1 SV=2	0.780095	18	2.59512	0.0182861	DuSp	0.315831	8724;	#N/A	1	P:GO:0006869	P:lipid transport
p0231	P82900	Non-specific lipid-transfer protein 2G OS=Triticum aestivum OX=4565 PE=1 SV=2	0.47562	18	-3.65351	0.00181737	DuCw	-0.348467	8724;	#N/A	1	P:GO:0006869	P:lipid transport
p0232	A0A3B6KPY9	rRNA N-glycosidase OS=Triticum aestivum OX=4565 PE=3 SV=1	0.959349	18	6.19188	7.62592e-06	EmDu	-0.839465	#N/A	#N/A	2	P:GO:0017148; F:GO:0030598	P:negative regulation of translation; F:rRNA N-glycosylase activity
p0232	A0A3B6KPY9	rRNA N-glycosidase OS=Triticum aestivum OX=4565 PE=3 SV=1	0.932669	18	-7.43104	6.89405e-07	EiDu	0.60829	#N/A	#N/A	2	P:GO:0017148; F:GO:0030598	P:negative regulation of translation; F:rRNA N-glycosylase activity
p0232	A0A3B6KPY9	rRNA N-glycosidase OS=Triticum aestivum OX=4565 PE=3 SV=1	0.770397	18	2.60867	0.0177721	EiCw	0.20243	#N/A	#N/A	2	P:GO:0017148; F:GO:0030598	P:negative regulation of translation; F:rRNA N-glycosylase activity
p0232	A0A3B6KPY9	rRNA N-glycosidase OS=Triticum aestivum OX=4565 PE=3 SV=1	0.910156	18	-9.16962	3.33248e-08	SpCw	-1.29392	#N/A	#N/A	2	P:GO:0017148; F:GO:0030598	P:negative regulation of translation; F:rRNA N-glycosylase activity
p0232	A0A3B6KPY9	rRNA N-glycosidase OS=Triticum aestivum OX=4565 PE=3 SV=1	0.942286	18	5.72414	1.99246e-05	DuSp	0.888065	#N/A	#N/A	2	P:GO:0017148; F:GO:0030598	P:negative regulation of translation; F:rRNA N-glycosylase activity
p0232	A0A3B6KPY9	rRNA N-glycosidase OS=Triticum aestivum OX=4565 PE=3 SV=1	0.895484	18	11.9541	5.36788e-10	EiSp	1.49635	#N/A	#N/A	2	P:GO:0017148; F:GO:0030598	P:negative regulation of translation; F:rRNA N-glycosylase activity
p0232	A0A3B6KPY9	rRNA N-glycosidase OS=Triticum aestivum OX=4565 PE=3 SV=1	0.901352	18	13.1342	1.16376e-10	EiEm	1.44775	#N/A	#N/A	2	P:GO:0017148; F:GO:0030598	P:negative regulation of translation; F:rRNA N-glycosylase activity
p0232	A0A3B6KPY9	rRNA N-glycosidase OS=Triticum aestivum OX=4565 PE=3 SV=1	0.863556	18	-9.93262	9.90929e-09	EmCw	-1.24532	#N/A	#N/A	2	P:GO:0017148; F:GO:0030598	P:negative regulation of translation; F:rRNA N-glycosylase activity
p0232	A0A3B6KPY9	rRNA N-glycosidase OS=Triticum aestivum OX=4565 PE=3 SV=1	0.975863	18	0.223309	0.82581	EmSp	0.0485998	#N/A	#N/A	2	P:GO:0017148; F:GO:0030598	P:negative regulation of translation; F:rRNA N-glycosylase activity
p0232	A0A3B6KPY9	rRNA N-glycosidase OS=Triticum aestivum OX=4565 PE=3 SV=1	0.814081	18	-4.37118	0.000368207	DuCw	-0.40586	#N/A	#N/A	2	P:GO:0017148; F:GO:0030598	P:negative regulation of translation; F:rRNA N-glycosylase activity
p0233	A0A446RSG8	Histone H2B OS=Triticum turgidum subsp. durum OX=4567 GN=TRITD_4Bv1G016970 PE=3 SV=1	0.457688	18	12.3181	3.30811e-10	EmDu	-1.42715	#N/A	#N/A	3	F:GO:0003677; F:GO:0046982; C:GO:0000786	F:DNA binding; F:protein heterodimerization activity; C:nucleosome
p0233	A0A446RSG8	Histone H2B OS=Triticum turgidum subsp. durum OX=4567 GN=TRITD_4Bv1G016970 PE=3 SV=1	0.975124	18	3.86237	0.00114122	EiDu	-0.354107	#N/A	#N/A	3	F:GO:0003677; F:GO:0046982; C:GO:0000786	F:DNA binding; F:protein heterodimerization activity; C:nucleosome
p0233	A0A446RSG8	Histone H2B OS=Triticum turgidum subsp. durum OX=4567 GN=TRITD_4Bv1G016970 PE=3 SV=1	0.738205	18	-1.05905	0.30358	DuCw	-0.082092	#N/A	#N/A	3	F:GO:0003677; F:GO:0046982; C:GO:0000786	F:DNA binding; F:protein heterodimerization activity; C:nucleosome
p0233	A0A446RSG8	Histone H2B OS=Triticum turgidum subsp. durum OX=4567 GN=TRITD_4Bv1G016970 PE=3 SV=1	0.656119	18	-5.95239	1.2426e-05	EiCw	-0.436199	#N/A	#N/A	3	F:GO:0003677; F:GO:0046982; C:GO:0000786	F:DNA binding; F:protein heterodimerization activity; C:nucleosome
p0233	A0A446RSG8	Histone H2B OS=Triticum turgidum subsp. durum OX=4567 GN=TRITD_4Bv1G016970 PE=3 SV=1	0.576395	18	-17.2866	1.1742e-12	EmCw	-1.50924	#N/A	#N/A	3	F:GO:0003677; F:GO:0046982; C:GO:0000786	F:DNA binding; F:protein heterodimerization activity; C:nucleosome
p0233	A0A446RSG8	Histone H2B OS=Triticum turgidum subsp. durum OX=4567 GN=TRITD_4Bv1G016970 PE=3 SV=1	0.893533	18	-5.35822	4.30444e-05	SpCw	-0.362761	#N/A	#N/A	3	F:GO:0003677; F:GO:0046982; C:GO:0000786	F:DNA binding; F:protein heterodimerization activity; C:nucleosome
p0233	A0A446RSG8	Histone H2B OS=Triticum turgidum subsp. durum OX=4567 GN=TRITD_4Bv1G016970 PE=3 SV=1	0.669875	18	3.25419	0.00440455	DuSp	0.280669	#N/A	#N/A	3	F:GO:0003677; F:GO:0046982; C:GO:0000786	F:DNA binding; F:protein heterodimerization activity; C:nucleosome
p0233	A0A446RSG8	Histone H2B OS=Triticum turgidum subsp. durum OX=4567 GN=TRITD_4Bv1G016970 PE=3 SV=1	0.714027	18	-11.7609	6.97236e-10	EmSp	-1.14648	#N/A	#N/A	3	F:GO:0003677; F:GO:0046982; C:GO:0000786	F:DNA binding; F:protein heterodimerization activity; C:nucleosome
p0233	A0A446RSG8	Histone H2B OS=Triticum turgidum subsp. durum OX=4567 GN=TRITD_4Bv1G016970 PE=3 SV=1	0.572775	18	-0.902823	0.378543	EiSp	-0.0734385	#N/A	#N/A	3	F:GO:0003677; F:GO:0046982; C:GO:0000786	F:DNA binding; F:protein heterodimerization activity; C:nucleosome
p0233	A0A446RSG8	Histone H2B OS=Triticum turgidum subsp. durum OX=4567 GN=TRITD_4Bv1G016970 PE=3 SV=1	0.241299	18	9.96547	9.41901e-09	EiEm	1.07304	#N/A	#N/A	3	F:GO:0003677; F:GO:0046982; C:GO:0000786	F:DNA binding; F:protein heterodimerization activity; C:nucleosome
p0234	A0A3B6JCJ8	Uncharacterized protein OS=Triticum aestivum OX=4565 PE=4 SV=1	0.419243	18	-9.50193	1.94891e-08	EiDu	2.80769	#N/A	#N/A	0	0	0
p0234	A0A3B6JCJ8	Uncharacterized protein OS=Triticum aestivum OX=4565 PE=4 SV=1	0.0391805	13.5458	12.2225	1.06708e-08	EiEm	2.53824	#N/A	#N/A	0	0	0
p0235	L0GED8	14-3-3 protein OS=Triticum aestivum OX=4565 GN=14R2 PE=2 SV=1	0.216548	18	9.6631	1.50939e-08	EmDu	-0.49785	#N/A	#N/A	7	P:GO:0000077; P:GO:0006588; P:GO:0043086; F:GO:0004623; F:GO:0008426; C:GO:0005634; C:GO:0005737	P:DNA damage checkpoint signaling; P:activation of tryptophan 5-monooxygenase activity; P:negative regulation of catalytic activity; F:phospholipase A2 activity; F:protein kinase C inhibitor activity; C:nucleus; C:cytoplasm
p0235	L0GED8	14-3-3 protein OS=Triticum aestivum OX=4565 GN=14R2 PE=2 SV=1	0.0794864	18	17.6006	8.63949e-13	EiDu	-0.628372	#N/A	#N/A	7	P:GO:0000077; P:GO:0006588; P:GO:0043086; F:GO:0004623; F:GO:0008426; C:GO:0005634; C:GO:0005737	P:DNA damage checkpoint signaling; P:activation of tryptophan 5-monooxygenase activity; P:negative regulation of catalytic activity; F:phospholipase A2 activity; F:protein kinase C inhibitor activity; C:nucleus; C:cytoplasm
p0235	L0GED8	14-3-3 protein OS=Triticum aestivum OX=4565 GN=14R2 PE=2 SV=1	0.00909452	10.5675	-8.26734	6.19384e-06	EiCw	-0.481194	#N/A	#N/A	7	P:GO:0000077; P:GO:0006588; P:GO:0043086; F:GO:0004623; F:GO:0008426; C:GO:0005634; C:GO:0005737	P:DNA damage checkpoint signaling; P:activation of tryptophan 5-monooxygenase activity; P:negative regulation of catalytic activity; F:phospholipase A2 activity; F:protein kinase C inhibitor activity; C:nucleus; C:cytoplasm
p0235	L0GED8	14-3-3 protein OS=Triticum aestivum OX=4565 GN=14R2 PE=2 SV=1	0.803848	18	-6.89761	1.89122e-06	EmSp	-0.434105	#N/A	#N/A	7	P:GO:0000077; P:GO:0006588; P:GO:0043086; F:GO:0004623; F:GO:0008426; C:GO:0005634; C:GO:0005737	P:DNA damage checkpoint signaling; P:activation of tryptophan 5-monooxygenase activity; P:negative regulation of catalytic activity; F:phospholipase A2 activity; F:protein kinase C inhibitor activity; C:nucleus; C:cytoplasm
p0235	L0GED8	14-3-3 protein OS=Triticum aestivum OX=4565 GN=14R2 PE=2 SV=1	0.860414	18	1.34644	0.194871	SpCw	0.0834328	#N/A	#N/A	7	P:GO:0000077; P:GO:0006588; P:GO:0043086; F:GO:0004623; F:GO:0008426; C:GO:0005634; C:GO:0005737	P:DNA damage checkpoint signaling; P:activation of tryptophan 5-monooxygenase activity; P:negative regulation of catalytic activity; F:phospholipase A2 activity; F:protein kinase C inhibitor activity; C:nucleus; C:cytoplasm
p0235	L0GED8	14-3-3 protein OS=Triticum aestivum OX=4565 GN=14R2 PE=2 SV=1	0.00330244	11.3331	-2.37627	0.0361253	EiEm	-0.130522	#N/A	#N/A	7	P:GO:0000077; P:GO:0006588; P:GO:0043086; F:GO:0004623; F:GO:0008426; C:GO:0005634; C:GO:0005737	P:DNA damage checkpoint signaling; P:activation of tryptophan 5-monooxygenase activity; P:negative regulation of catalytic activity; F:phospholipase A2 activity; F:protein kinase C inhibitor activity; C:nucleus; C:cytoplasm
p0235	L0GED8	14-3-3 protein OS=Triticum aestivum OX=4565 GN=14R2 PE=2 SV=1	0.660947	18	-5.08336	7.75419e-05	EmCw	-0.350673	#N/A	#N/A	7	P:GO:0000077; P:GO:0006588; P:GO:0043086; F:GO:0004623; F:GO:0008426; C:GO:0005634; C:GO:0005737	P:DNA damage checkpoint signaling; P:activation of tryptophan 5-monooxygenase activity; P:negative regulation of catalytic activity; F:phospholipase A2 activity; F:protein kinase C inhibitor activity; C:nucleus; C:cytoplasm
p0235	L0GED8	14-3-3 protein OS=Triticum aestivum OX=4565 GN=14R2 PE=2 SV=1	0.210062	18	1.34213	0.19624	DuSp	0.0637444	#N/A	#N/A	7	P:GO:0000077; P:GO:0006588; P:GO:0043086; F:GO:0004623; F:GO:0008426; C:GO:0005634; C:GO:0005737	P:DNA damage checkpoint signaling; P:activation of tryptophan 5-monooxygenase activity; P:negative regulation of catalytic activity; F:phospholipase A2 activity; F:protein kinase C inhibitor activity; C:nucleus; C:cytoplasm
p0235	L0GED8	14-3-3 protein OS=Triticum aestivum OX=4565 GN=14R2 PE=2 SV=1	0.0110555	10.9342	-11.0282	2.91164e-07	EiSp	-0.564627	#N/A	#N/A	7	P:GO:0000077; P:GO:0006588; P:GO:0043086; F:GO:0004623; F:GO:0008426; C:GO:0005634; C:GO:0005737	P:DNA damage checkpoint signaling; P:activation of tryptophan 5-monooxygenase activity; P:negative regulation of catalytic activity; F:phospholipase A2 activity; F:protein kinase C inhibitor activity; C:nucleus; C:cytoplasm
p0235	L0GED8	14-3-3 protein OS=Triticum aestivum OX=4565 GN=14R2 PE=2 SV=1	0.16287	18	2.79124	0.012061	DuCw	0.147177	#N/A	#N/A	7	P:GO:0000077; P:GO:0006588; P:GO:0043086; F:GO:0004623; F:GO:0008426; C:GO:0005634; C:GO:0005737	P:DNA damage checkpoint signaling; P:activation of tryptophan 5-monooxygenase activity; P:negative regulation of catalytic activity; F:phospholipase A2 activity; F:protein kinase C inhibitor activity; C:nucleus; C:cytoplasm
p0237	A0A3B6QD37	Phosphoglycerate kinase OS=Triticum aestivum OX=4565 PE=3 SV=1	0.257942	18	5.61007	2.52891e-05	EmDu	-0.278096	#N/A	#N/A	2	P:GO:0006096; F:GO:0004618	P:glycolytic process; F:phosphoglycerate kinase activity
p0237	A0A3B6QD37	Phosphoglycerate kinase OS=Triticum aestivum OX=4565 PE=3 SV=1	0.369956	18	6.41641	4.85828e-06	EiDu	-0.333299	#N/A	#N/A	2	P:GO:0006096; F:GO:0004618	P:glycolytic process; F:phosphoglycerate kinase activity
p0237	A0A3B6QD37	Phosphoglycerate kinase OS=Triticum aestivum OX=4565 PE=3 SV=1	0.637239	18	-2.90586	0.0094253	SpCw	-0.145488	#N/A	#N/A	2	P:GO:0006096; F:GO:0004618	P:glycolytic process; F:phosphoglycerate kinase activity
p0237	A0A3B6QD37	Phosphoglycerate kinase OS=Triticum aestivum OX=4565 PE=3 SV=1	0.51961	18	-4.8664	0.000124076	EiCw	-0.239479	#N/A	#N/A	2	P:GO:0006096; F:GO:0004618	P:glycolytic process; F:phosphoglycerate kinase activity
p0237	A0A3B6QD37	Phosphoglycerate kinase OS=Triticum aestivum OX=4565 PE=3 SV=1	0.457605	18	4.56101	0.000242153	DuSp	0.239309	#N/A	#N/A	2	P:GO:0006096; F:GO:0004618	P:glycolytic process; F:phosphoglycerate kinase activity
p0237	A0A3B6QD37	Phosphoglycerate kinase OS=Triticum aestivum OX=4565 PE=3 SV=1	0.743305	18	1.72856	0.101002	DuCw	0.0938207	#N/A	#N/A	2	P:GO:0006096; F:GO:0004618	P:glycolytic process; F:phosphoglycerate kinase activity
p0237	A0A3B6QD37	Phosphoglycerate kinase OS=Triticum aestivum OX=4565 PE=3 SV=1	0.898793	18	-2.07411	0.0526901	EiSp	-0.0939906	#N/A	#N/A	2	P:GO:0006096; F:GO:0004618	P:glycolytic process; F:phosphoglycerate kinase activity
p0237	A0A3B6QD37	Phosphoglycerate kinase OS=Triticum aestivum OX=4565 PE=3 SV=1	0.637585	18	-0.912325	0.373656	EmSp	-0.0387869	#N/A	#N/A	2	P:GO:0006096; F:GO:0004618	P:glycolytic process; F:phosphoglycerate kinase activity
p0237	A0A3B6QD37	Phosphoglycerate kinase OS=Triticum aestivum OX=4565 PE=3 SV=1	0.663935	18	-1.36131	0.190215	EiEm	-0.0552037	#N/A	#N/A	2	P:GO:0006096; F:GO:0004618	P:glycolytic process; F:phosphoglycerate kinase activity
p0237	A0A3B6QD37	Phosphoglycerate kinase OS=Triticum aestivum OX=4565 PE=3 SV=1	0.34851	18	-3.94686	0.000945367	EmCw	-0.184275	#N/A	#N/A	2	P:GO:0006096; F:GO:0004618	P:glycolytic process; F:phosphoglycerate kinase activity
p0239	A0A446TY05	Uncharacterized protein OS=Triticum turgidum subsp. durum OX=4567 GN=TRITD_5Bv1G039950 PE=3 SV=1	0.0760014	17	-7.06746	1.88992e-06	EiDu	0.908331	#N/A	#N/A	2	F:GO:0005524; F:GO:0016887	F:ATP binding; F:ATP hydrolysis activity
p0239	A0A446TY05	Uncharacterized protein OS=Triticum turgidum subsp. durum OX=4567 GN=TRITD_5Bv1G039950 PE=3 SV=1	0.346985	17	4.66303	0.000223045	EiSp	0.601452	#N/A	#N/A	2	F:GO:0005524; F:GO:0016887	F:ATP binding; F:ATP hydrolysis activity
p0239	A0A446TY05	Uncharacterized protein OS=Triticum turgidum subsp. durum OX=4567 GN=TRITD_5Bv1G039950 PE=3 SV=1	0.110656	18	2.8541	0.0105384	SpCw	0.270073	#N/A	#N/A	2	F:GO:0005524; F:GO:0016887	F:ATP binding; F:ATP hydrolysis activity
p0239	A0A446TY05	Uncharacterized protein OS=Triticum turgidum subsp. durum OX=4567 GN=TRITD_5Bv1G039950 PE=3 SV=1	0.079756	17	6.79898	3.10072e-06	EiCw	0.871525	#N/A	#N/A	2	F:GO:0005524; F:GO:0016887	F:ATP binding; F:ATP hydrolysis activity
p0239	A0A446TY05	Uncharacterized protein OS=Triticum turgidum subsp. durum OX=4567 GN=TRITD_5Bv1G039950 PE=3 SV=1	0.0931855	18	-3.2775	0.00418396	DuSp	-0.306879	#N/A	#N/A	2	F:GO:0005524; F:GO:0016887	F:ATP binding; F:ATP hydrolysis activity
p0239	A0A446TY05	Uncharacterized protein OS=Triticum turgidum subsp. durum OX=4567 GN=TRITD_5Bv1G039950 PE=3 SV=1	0.990885	18	-0.527218	0.60448	DuCw	-0.0368066	#N/A	#N/A	2	F:GO:0005524; F:GO:0016887	F:ATP binding; F:ATP hydrolysis activity
p0240	M7ZRJ1	Glyceraldehyde-3-phosphate dehydrogenase, cytosolic OS=Triticum urartu OX=4572 GN=TRIUR3_31021 PE=3 SV=1	0.234189	18	7.88974	2.98458e-07	EmDu	-0.3613	#N/A	#N/A	4	F:GO:0003676; F:GO:0008270; F:GO:0016620; F:GO:0051287	F:nucleic acid binding; F:zinc ion binding; F:oxidoreductase activity, acting on the aldehyde or oxo group of donors, NAD or NADP as acceptor; F:NAD binding
p0240	M7ZRJ1	Glyceraldehyde-3-phosphate dehydrogenase, cytosolic OS=Triticum urartu OX=4572 GN=TRIUR3_31021 PE=3 SV=1	0.022848	12.9176	27.4679	7.6598e-13	EiDu	-1.13472	#N/A	#N/A	4	F:GO:0003676; F:GO:0008270; F:GO:0016620; F:GO:0051287	F:nucleic acid binding; F:zinc ion binding; F:oxidoreductase activity, acting on the aldehyde or oxo group of donors, NAD or NADP as acceptor; F:NAD binding
p0240	M7ZRJ1	Glyceraldehyde-3-phosphate dehydrogenase, cytosolic OS=Triticum urartu OX=4572 GN=TRIUR3_31021 PE=3 SV=1	0.423477	18	-29.8774	8.61809e-17	EiSp	-0.930612	#N/A	#N/A	4	F:GO:0003676; F:GO:0008270; F:GO:0016620; F:GO:0051287	F:nucleic acid binding; F:zinc ion binding; F:oxidoreductase activity, acting on the aldehyde or oxo group of donors, NAD or NADP as acceptor; F:NAD binding
p0240	M7ZRJ1	Glyceraldehyde-3-phosphate dehydrogenase, cytosolic OS=Triticum urartu OX=4572 GN=TRIUR3_31021 PE=3 SV=1	0.347761	18	5.51879	3.06391e-05	SpCw	0.190078	#N/A	#N/A	4	F:GO:0003676; F:GO:0008270; F:GO:0016620; F:GO:0051287	F:nucleic acid binding; F:zinc ion binding; F:oxidoreductase activity, acting on the aldehyde or oxo group of donors, NAD or NADP as acceptor; F:NAD binding
p0240	M7ZRJ1	Glyceraldehyde-3-phosphate dehydrogenase, cytosolic OS=Triticum urartu OX=4572 GN=TRIUR3_31021 PE=3 SV=1	0.00299032	13.2462	-3.70151	0.00258449	EmSp	-0.157195	#N/A	#N/A	4	F:GO:0003676; F:GO:0008270; F:GO:0016620; F:GO:0051287	F:nucleic acid binding; F:zinc ion binding; F:oxidoreductase activity, acting on the aldehyde or oxo group of donors, NAD or NADP as acceptor; F:NAD binding
p0240	M7ZRJ1	Glyceraldehyde-3-phosphate dehydrogenase, cytosolic OS=Triticum urartu OX=4572 GN=TRIUR3_31021 PE=3 SV=1	0.0850138	18	0.650107	0.523834	EmCw	0.0328828	#N/A	#N/A	4	F:GO:0003676; F:GO:0008270; F:GO:0016620; F:GO:0051287	F:nucleic acid binding; F:zinc ion binding; F:oxidoreductase activity, acting on the aldehyde or oxo group of donors, NAD or NADP as acceptor; F:NAD binding
p0240	M7ZRJ1	Glyceraldehyde-3-phosphate dehydrogenase, cytosolic OS=Triticum urartu OX=4572 GN=TRIUR3_31021 PE=3 SV=1	0.118885	18	-16.7469	2.01314e-12	EiCw	-0.740534	#N/A	#N/A	4	F:GO:0003676; F:GO:0008270; F:GO:0016620; F:GO:0051287	F:nucleic acid binding; F:zinc ion binding; F:oxidoreductase activity, acting on the aldehyde or oxo group of donors, NAD or NADP as acceptor; F:NAD binding
p0240	M7ZRJ1	Glyceraldehyde-3-phosphate dehydrogenase, cytosolic OS=Triticum urartu OX=4572 GN=TRIUR3_31021 PE=3 SV=1	0.000398437	11.7467	-13.8771	1.21177e-08	EiEm	-0.773417	#N/A	#N/A	4	F:GO:0003676; F:GO:0008270; F:GO:0016620; F:GO:0051287	F:nucleic acid binding; F:zinc ion binding; F:oxidoreductase activity, acting on the aldehyde or oxo group of donors, NAD or NADP as acceptor; F:NAD binding
p0240	M7ZRJ1	Glyceraldehyde-3-phosphate dehydrogenase, cytosolic OS=Triticum urartu OX=4572 GN=TRIUR3_31021 PE=3 SV=1	0.550024	18	9.93311	9.90177e-09	DuCw	0.394183	#N/A	#N/A	4	F:GO:0003676; F:GO:0008270; F:GO:0016620; F:GO:0051287	F:nucleic acid binding; F:zinc ion binding; F:oxidoreductase activity, acting on the aldehyde or oxo group of donors, NAD or NADP as acceptor; F:NAD binding
p0240	M7ZRJ1	Glyceraldehyde-3-phosphate dehydrogenase, cytosolic OS=Triticum urartu OX=4572 GN=TRIUR3_31021 PE=3 SV=1	0.0972184	18	6.30852	6.02856e-06	DuSp	0.204105	#N/A	#N/A	4	F:GO:0003676; F:GO:0008270; F:GO:0016620; F:GO:0051287	F:nucleic acid binding; F:zinc ion binding; F:oxidoreductase activity, acting on the aldehyde or oxo group of donors, NAD or NADP as acceptor; F:NAD binding
p0241	V5RM09	Puroindoline OS=Triticum aestivum OX=4565 PE=4 SV=1	0.00221513	8.00454	-10.1571	7.52405e-06	DuCw	-5.35312	#N/A	V5RM09	1	F:GO:0045735	F:nutrient reservoir activity
p0241	V5RM09	Puroindoline OS=Triticum aestivum OX=4565 PE=4 SV=1	0.000184921	9.01454	-20.287	7.83592e-09	DuSp	-5.59044	#N/A	V5RM09	1	F:GO:0045735	F:nutrient reservoir activity
p0241	V5RM09	Puroindoline OS=Triticum aestivum OX=4565 PE=4 SV=1	0.229563	17	1.64179	0.119002	SpCw	0.237326	#N/A	V5RM09	1	F:GO:0045735	F:nutrient reservoir activity
p0242	A0A446UUH9	rRNA N-glycosidase OS=Triticum turgidum subsp. durum OX=4567 GN=TRITD_5Bv1G231210 PE=3 SV=1	0.695729	18	-1.15775	0.262099	EmDu	0.228336	#N/A	#N/A	2	P:GO:0017148; F:GO:0030598	P:negative regulation of translation; F:rRNA N-glycosylase activity
p0242	A0A446UUH9	rRNA N-glycosidase OS=Triticum turgidum subsp. durum OX=4567 GN=TRITD_5Bv1G231210 PE=3 SV=1	0.0249591	12.3041	-2.20465	0.0472103	EmCw	-0.251544	#N/A	#N/A	2	P:GO:0017148; F:GO:0030598	P:negative regulation of translation; F:rRNA N-glycosylase activity
p0242	A0A446UUH9	rRNA N-glycosidase OS=Triticum turgidum subsp. durum OX=4567 GN=TRITD_5Bv1G231210 PE=3 SV=1	0.088128	18	-17.2997	1.15911e-12	SpCw	-1.19307	#N/A	#N/A	2	P:GO:0017148; F:GO:0030598	P:negative regulation of translation; F:rRNA N-glycosylase activity
p0242	A0A446UUH9	rRNA N-glycosidase OS=Triticum turgidum subsp. durum OX=4567 GN=TRITD_5Bv1G231210 PE=3 SV=1	0.0511961	18	-3.22549	0.00469189	DuCw	-0.47988	#N/A	#N/A	2	P:GO:0017148; F:GO:0030598	P:negative regulation of translation; F:rRNA N-glycosylase activity
p0242	A0A446UUH9	rRNA N-glycosidase OS=Triticum turgidum subsp. durum OX=4567 GN=TRITD_5Bv1G231210 PE=3 SV=1	0.0143554	9.56661	3.326	0.0081434	DuSp	0.71319	#N/A	#N/A	2	P:GO:0017148; F:GO:0030598	P:negative regulation of translation; F:rRNA N-glycosylase activity
p0242	A0A446UUH9	rRNA N-glycosidase OS=Triticum turgidum subsp. durum OX=4567 GN=TRITD_5Bv1G231210 PE=3 SV=1	0.00255714	9.87637	5.90986	0.000156648	EmSp	0.941526	#N/A	#N/A	2	P:GO:0017148; F:GO:0030598	P:negative regulation of translation; F:rRNA N-glycosylase activity
p0243	A0A3B5YPZ7	AAI domain-containing protein OS=Triticum aestivum OX=4565 PE=4 SV=1	0.582425	18	2.72952	0.0137602	EmDu	-0.297086	#N/A	#N/A	1	F:GO:0045735	F:nutrient reservoir activity
p0243	A0A3B5YPZ7	AAI domain-containing protein OS=Triticum aestivum OX=4565 PE=4 SV=1	0.00734034	9.14654	23.9674	1.43958e-09	EiDu	-5.55852	#N/A	#N/A	1	F:GO:0045735	F:nutrient reservoir activity
p0243	A0A3B5YPZ7	AAI domain-containing protein OS=Triticum aestivum OX=4565 PE=4 SV=1	0.0722171	18	4.35066	0.000385324	SpCw	0.714575	#N/A	#N/A	1	F:GO:0045735	F:nutrient reservoir activity
p0243	A0A3B5YPZ7	AAI domain-containing protein OS=Triticum aestivum OX=4565 PE=4 SV=1	0.0192909	9.08103	-14.4527	1.41732e-07	EiEm	-5.26143	#N/A	#N/A	1	F:GO:0045735	F:nutrient reservoir activity
p0243	A0A3B5YPZ7	AAI domain-containing protein OS=Triticum aestivum OX=4565 PE=4 SV=1	0.237875	18	4.43356	0.000320762	DuSp	0.34708	#N/A	#N/A	1	F:GO:0045735	F:nutrient reservoir activity
p0243	A0A3B5YPZ7	AAI domain-containing protein OS=Triticum aestivum OX=4565 PE=4 SV=1	0.622555	18	3.91733	0.00100967	EmCw	0.764569	#N/A	#N/A	1	F:GO:0045735	F:nutrient reservoir activity
p0243	A0A3B5YPZ7	AAI domain-containing protein OS=Triticum aestivum OX=4565 PE=4 SV=1	0.301493	18	6.74489	2.5428e-06	DuCw	1.06166	#N/A	#N/A	1	F:GO:0045735	F:nutrient reservoir activity
p0243	A0A3B5YPZ7	AAI domain-containing protein OS=Triticum aestivum OX=4565 PE=4 SV=1	0.0151352	9.05631	-6.96298	6.38874e-05	EiCw	-4.49686	#N/A	#N/A	1	F:GO:0045735	F:nutrient reservoir activity
p0243	A0A3B5YPZ7	AAI domain-containing protein OS=Triticum aestivum OX=4565 PE=4 SV=1	0.00955191	9.35958	-29.2212	1.62736e-10	EiSp	-5.21144	#N/A	#N/A	1	F:GO:0045735	F:nutrient reservoir activity
p0243	A0A3B5YPZ7	AAI domain-containing protein OS=Triticum aestivum OX=4565 PE=4 SV=1	0.149352	18	0.457814	0.652564	EmSp	0.0499941	#N/A	#N/A	1	F:GO:0045735	F:nutrient reservoir activity
p0244	A0A3B6ITU0	AAI domain-containing protein OS=Triticum aestivum OX=4565 PE=4 SV=1	0.36204	18	-1.30157	0.209477	EmDu	0.0873769	#N/A	#N/A	1	F:GO:0004867	F:serine-type endopeptidase inhibitor activity
p0244	A0A3B6ITU0	AAI domain-containing protein OS=Triticum aestivum OX=4565 PE=4 SV=1	0.00913915	11.3442	31.6073	2.03313e-12	EiDu	-3.37329	#N/A	#N/A	1	F:GO:0004867	F:serine-type endopeptidase inhibitor activity
p0244	A0A3B6ITU0	AAI domain-containing protein OS=Triticum aestivum OX=4565 PE=4 SV=1	0.010017	10.0855	-23.5996	3.70032e-10	EiEm	-3.46067	#N/A	#N/A	1	F:GO:0004867	F:serine-type endopeptidase inhibitor activity
p0244	A0A3B6ITU0	AAI domain-containing protein OS=Triticum aestivum OX=4565 PE=4 SV=1	0.399559	18	-1.6314	0.120177	DuSp	-0.080013	#N/A	#N/A	1	F:GO:0004867	F:serine-type endopeptidase inhibitor activity
p0244	A0A3B6ITU0	AAI domain-containing protein OS=Triticum aestivum OX=4565 PE=4 SV=1	0.988547	18	1.53887	0.141231	EmCw	0.116544	#N/A	#N/A	1	F:GO:0004867	F:serine-type endopeptidase inhibitor activity
p0244	A0A3B6ITU0	AAI domain-containing protein OS=Triticum aestivum OX=4565 PE=4 SV=1	0.0614087	18	1.8202	0.0853992	SpCw	0.109181	#N/A	#N/A	1	F:GO:0004867	F:serine-type endopeptidase inhibitor activity
p0244	A0A3B6ITU0	AAI domain-containing protein OS=Triticum aestivum OX=4565 PE=4 SV=1	0.140841	18	0.118601	0.906905	EmSp	0.00736395	#N/A	#N/A	1	F:GO:0004867	F:serine-type endopeptidase inhibitor activity
p0244	A0A3B6ITU0	AAI domain-containing protein OS=Triticum aestivum OX=4565 PE=4 SV=1	0.234561	18	0.446136	0.660819	DuCw	0.0291675	#N/A	#N/A	1	F:GO:0004867	F:serine-type endopeptidase inhibitor activity
p0244	A0A3B6ITU0	AAI domain-containing protein OS=Triticum aestivum OX=4565 PE=4 SV=1	0.120262	18	-39.343	6.53397e-19	EiSp	-3.4533	#N/A	#N/A	1	F:GO:0004867	F:serine-type endopeptidase inhibitor activity
p0244	A0A3B6ITU0	AAI domain-containing protein OS=Triticum aestivum OX=4565 PE=4 SV=1	0.000518376	10.3258	-23.7252	2.40824e-10	EiCw	-3.34412	#N/A	#N/A	1	F:GO:0004867	F:serine-type endopeptidase inhibitor activity
p0245	R9XWF4	LMW-GS OS=Triticum aestivum OX=4565 GN=glu-3 PE=4 SV=1	2.83444e-08	7.18663	-2.21064	0.0617546	EmDu	2.09932	#N/A	R9XWF4	1	F:GO:0045735	F:nutrient reservoir activity
p0245	R9XWF4	LMW-GS OS=Triticum aestivum OX=4565 GN=glu-3 PE=4 SV=1	0.340496	16	-0.908728	0.376979	EiDu	0.633508	#N/A	R9XWF4	1	F:GO:0045735	F:nutrient reservoir activity
p0245	R9XWF4	LMW-GS OS=Triticum aestivum OX=4565 GN=glu-3 PE=4 SV=1	0.00113054	9.60609	-1.69538	0.122111	EiEm	-1.46582	#N/A	R9XWF4	1	F:GO:0045735	F:nutrient reservoir activity
p0245	R9XWF4	LMW-GS OS=Triticum aestivum OX=4565 GN=glu-3 PE=4 SV=1	0.045077	10.4143	-5.42903	0.000251082	EmCw	-2.97574	#N/A	R9XWF4	1	F:GO:0045735	F:nutrient reservoir activity
p0245	R9XWF4	LMW-GS OS=Triticum aestivum OX=4565 GN=glu-3 PE=4 SV=1	0.00987141	9.27783	-6.11944	0.00015433	EiCw	-4.44155	#N/A	R9XWF4	1	F:GO:0045735	F:nutrient reservoir activity
p0245	R9XWF4	LMW-GS OS=Triticum aestivum OX=4565 GN=glu-3 PE=4 SV=1	0.00084375	7.95076	-2.17978	0.0610901	EiSp	-2.20369	#N/A	R9XWF4	1	F:GO:0045735	F:nutrient reservoir activity
p0245	R9XWF4	LMW-GS OS=Triticum aestivum OX=4565 GN=glu-3 PE=4 SV=1	0.0618768	14	-0.99036	0.338807	EmSp	-0.737875	#N/A	R9XWF4	1	F:GO:0045735	F:nutrient reservoir activity
p0245	R9XWF4	LMW-GS OS=Triticum aestivum OX=4565 GN=glu-3 PE=4 SV=1	1.65725e-05	7.06589	-2.46911	0.042578	DuSp	-2.8372	#N/A	R9XWF4	1	F:GO:0045735	F:nutrient reservoir activity
p0245	R9XWF4	LMW-GS OS=Triticum aestivum OX=4565 GN=glu-3 PE=4 SV=1	0.002587	9.0192	-6.26898	0.000144955	DuCw	-5.07506	#N/A	R9XWF4	1	F:GO:0045735	F:nutrient reservoir activity
p0245	R9XWF4	LMW-GS OS=Triticum aestivum OX=4565 GN=glu-3 PE=4 SV=1	0.144272	16	-4.23854	0.000625999	SpCw	-2.23786	#N/A	R9XWF4	1	F:GO:0045735	F:nutrient reservoir activity
p0246	A0A0M5JZA8	LEA3 OS=Triticum turgidum subsp. durum OX=4567 PE=2 SV=1	0.0960491	18	6.14371	8.40779e-06	EmDu	-1.4506	#N/A	#N/A	0	0	0
p0246	A0A0M5JZA8	LEA3 OS=Triticum turgidum subsp. durum OX=4567 PE=2 SV=1	0.0213796	9.42687	7.57335	2.64498e-05	EiDu	-1.94026	#N/A	#N/A	0	0	0
p0246	A0A0M5JZA8	LEA3 OS=Triticum turgidum subsp. durum OX=4567 PE=2 SV=1	0.459216	18	-2.57565	0.0190489	EmCw	-0.399548	#N/A	#N/A	0	0	0
p0246	A0A0M5JZA8	LEA3 OS=Triticum turgidum subsp. durum OX=4567 PE=2 SV=1	0.0633278	18	-2.66366	0.0158252	EiEm	-0.489658	#N/A	#N/A	0	0	0
p0246	A0A0M5JZA8	LEA3 OS=Triticum turgidum subsp. durum OX=4567 PE=2 SV=1	0.11233	18	-1.6573	0.114786	EmSp	-0.395619	#N/A	#N/A	0	0	0
p0246	A0A0M5JZA8	LEA3 OS=Triticum turgidum subsp. durum OX=4567 PE=2 SV=1	0.461596	18	4.58086	0.000231806	DuSp	1.05499	#N/A	#N/A	0	0	0
p0246	A0A0M5JZA8	LEA3 OS=Triticum turgidum subsp. durum OX=4567 PE=2 SV=1	0.2384	18	-7.26674	9.36864e-07	EiCw	-0.889206	#N/A	#N/A	0	0	0
p0246	A0A0M5JZA8	LEA3 OS=Triticum turgidum subsp. durum OX=4567 PE=2 SV=1	0.00438916	10.1288	-3.61394	0.00464046	EiSp	-0.885277	#N/A	#N/A	0	0	0
p0246	A0A0M5JZA8	LEA3 OS=Triticum turgidum subsp. durum OX=4567 PE=2 SV=1	0.0508523	18	5.16751	6.47001e-05	DuCw	1.05106	#N/A	#N/A	0	0	0
p0246	A0A0M5JZA8	LEA3 OS=Triticum turgidum subsp. durum OX=4567 PE=2 SV=1	0.0332618	12.5107	-0.0202004	0.984202	SpCw	-0.00392918	#N/A	#N/A	0	0	0
p0247	A0A3B6TIG9	AAI domain-containing protein OS=Triticum aestivum OX=4565 PE=4 SV=1	0.141852	18	8.21148	1.68675e-07	SpCw	0.846934	#N/A	#N/A	1	F:GO:0045735	F:nutrient reservoir activity
p0248	A7XDG3	Gamma gliadin OS=Triticum aestivum OX=4565 PE=4 SV=1	0.259731	18	0.533593	0.600151	EiDu	-0.158775	#N/A	A7XDG3	1	F:GO:0045735	F:nutrient reservoir activity
p0248	A7XDG3	Gamma gliadin OS=Triticum aestivum OX=4565 PE=4 SV=1	0.353368	18	1.73855	0.099189	EiEm	0.302783	#N/A	A7XDG3	1	F:GO:0045735	F:nutrient reservoir activity
p0249	A0A446YIH6	Glyceraldehyde-3-phosphate dehydrogenase OS=Triticum turgidum subsp. durum OX=4567 GN=TRITD_7Av1G163420 PE=3 SV=1	0.0412887	11.8847	4.36301	0.000944323	EmDu	-0.657068	#N/A	#N/A	4	P:GO:0006006; F:GO:0016620; F:GO:0050661; F:GO:0051287	P:glucose metabolic process; F:oxidoreductase activity, acting on the aldehyde or oxo group of donors, NAD or NADP as acceptor; F:NADP binding; F:NAD binding
p0249	A0A446YIH6	Glyceraldehyde-3-phosphate dehydrogenase OS=Triticum turgidum subsp. durum OX=4567 GN=TRITD_7Av1G163420 PE=3 SV=1	0.336934	18	3.3492	0.00357124	EiDu	-0.273653	#N/A	#N/A	4	P:GO:0006006; F:GO:0016620; F:GO:0050661; F:GO:0051287	P:glucose metabolic process; F:oxidoreductase activity, acting on the aldehyde or oxo group of donors, NAD or NADP as acceptor; F:NADP binding; F:NAD binding
p0249	A0A446YIH6	Glyceraldehyde-3-phosphate dehydrogenase OS=Triticum turgidum subsp. durum OX=4567 GN=TRITD_7Av1G163420 PE=3 SV=1	0.572527	18	-1.33548	0.198363	EmCw	-0.276231	#N/A	#N/A	4	P:GO:0006006; F:GO:0016620; F:GO:0050661; F:GO:0051287	P:glucose metabolic process; F:oxidoreductase activity, acting on the aldehyde or oxo group of donors, NAD or NADP as acceptor; F:NADP binding; F:NAD binding
p0249	A0A446YIH6	Glyceraldehyde-3-phosphate dehydrogenase OS=Triticum turgidum subsp. durum OX=4567 GN=TRITD_7Av1G163420 PE=3 SV=1	0.149213	18	2.19944	0.0411546	EiEm	0.383416	#N/A	#N/A	4	P:GO:0006006; F:GO:0016620; F:GO:0050661; F:GO:0051287	P:glucose metabolic process; F:oxidoreductase activity, acting on the aldehyde or oxo group of donors, NAD or NADP as acceptor; F:NADP binding; F:NAD binding
p0249	A0A446YIH6	Glyceraldehyde-3-phosphate dehydrogenase OS=Triticum turgidum subsp. durum OX=4567 GN=TRITD_7Av1G163420 PE=3 SV=1	0.965758	18	2.46262	0.024106	EiSp	0.2753	#N/A	#N/A	4	P:GO:0006006; F:GO:0016620; F:GO:0050661; F:GO:0051287	P:glucose metabolic process; F:oxidoreductase activity, acting on the aldehyde or oxo group of donors, NAD or NADP as acceptor; F:NADP binding; F:NAD binding
p0249	A0A446YIH6	Glyceraldehyde-3-phosphate dehydrogenase OS=Triticum turgidum subsp. durum OX=4567 GN=TRITD_7Av1G163420 PE=3 SV=1	0.346461	18	0.786448	0.441837	EiCw	0.107185	#N/A	#N/A	4	P:GO:0006006; F:GO:0016620; F:GO:0050661; F:GO:0051287	P:glucose metabolic process; F:oxidoreductase activity, acting on the aldehyde or oxo group of donors, NAD or NADP as acceptor; F:NADP binding; F:NAD binding
p0249	A0A446YIH6	Glyceraldehyde-3-phosphate dehydrogenase OS=Triticum turgidum subsp. durum OX=4567 GN=TRITD_7Av1G163420 PE=3 SV=1	0.0975453	18	3.28162	0.00414614	DuCw	0.380838	#N/A	#N/A	4	P:GO:0006006; F:GO:0016620; F:GO:0050661; F:GO:0051287	P:glucose metabolic process; F:oxidoreductase activity, acting on the aldehyde or oxo group of donors, NAD or NADP as acceptor; F:NADP binding; F:NAD binding
p0249	A0A446YIH6	Glyceraldehyde-3-phosphate dehydrogenase OS=Triticum turgidum subsp. durum OX=4567 GN=TRITD_7Av1G163420 PE=3 SV=1	0.370336	18	6.05558	1.00595e-05	DuSp	0.548953	#N/A	#N/A	4	P:GO:0006006; F:GO:0016620; F:GO:0050661; F:GO:0051287	P:glucose metabolic process; F:oxidoreductase activity, acting on the aldehyde or oxo group of donors, NAD or NADP as acceptor; F:NADP binding; F:NAD binding
p0249	A0A446YIH6	Glyceraldehyde-3-phosphate dehydrogenase OS=Triticum turgidum subsp. durum OX=4567 GN=TRITD_7Av1G163420 PE=3 SV=1	0.335967	18	-1.11476	0.279616	SpCw	-0.168115	#N/A	#N/A	4	P:GO:0006006; F:GO:0016620; F:GO:0050661; F:GO:0051287	P:glucose metabolic process; F:oxidoreductase activity, acting on the aldehyde or oxo group of donors, NAD or NADP as acceptor; F:NADP binding; F:NAD binding
p0249	A0A446YIH6	Glyceraldehyde-3-phosphate dehydrogenase OS=Triticum turgidum subsp. durum OX=4567 GN=TRITD_7Av1G163420 PE=3 SV=1	0.145397	18	-0.559694	0.582587	EmSp	-0.108116	#N/A	#N/A	4	P:GO:0006006; F:GO:0016620; F:GO:0050661; F:GO:0051287	P:glucose metabolic process; F:oxidoreductase activity, acting on the aldehyde or oxo group of donors, NAD or NADP as acceptor; F:NADP binding; F:NAD binding
p0250	M7YK80	Tubulin beta-2 chain OS=Triticum urartu OX=4572 GN=TRIUR3_32731 PE=3 SV=1	0.578462	17	3.37217	0.00361929	EmDu	-1.79773	#N/A	#N/A	5	P:GO:0007017; F:GO:0003924; F:GO:0005200; F:GO:0005525; C:GO:0005874	P:microtubule-based process; F:GTPase activity; F:structural constituent of cytoskeleton; F:GTP binding; C:microtubule
p0250	M7YK80	Tubulin beta-2 chain OS=Triticum urartu OX=4572 GN=TRIUR3_32731 PE=3 SV=1	0.439231	17	-3.24502	0.00476266	EmSp	-1.34351	#N/A	#N/A	5	P:GO:0007017; F:GO:0003924; F:GO:0005200; F:GO:0005525; C:GO:0005874	P:microtubule-based process; F:GTPase activity; F:structural constituent of cytoskeleton; F:GTP binding; C:microtubule
p0250	M7YK80	Tubulin beta-2 chain OS=Triticum urartu OX=4572 GN=TRIUR3_32731 PE=3 SV=1	0.999733	16	-0.0523589	0.958891	EmCw	-0.044991	#N/A	#N/A	5	P:GO:0007017; F:GO:0003924; F:GO:0005200; F:GO:0005525; C:GO:0005874	P:microtubule-based process; F:GTPase activity; F:structural constituent of cytoskeleton; F:GTP binding; C:microtubule
p0250	M7YK80	Tubulin beta-2 chain OS=Triticum urartu OX=4572 GN=TRIUR3_32731 PE=3 SV=1	0.53005	17	3.74073	0.00162736	DuCw	1.75274	#N/A	#N/A	5	P:GO:0007017; F:GO:0003924; F:GO:0005200; F:GO:0005525; C:GO:0005874	P:microtubule-based process; F:GTPase activity; F:structural constituent of cytoskeleton; F:GTP binding; C:microtubule
p0250	M7YK80	Tubulin beta-2 chain OS=Triticum urartu OX=4572 GN=TRIUR3_32731 PE=3 SV=1	0.151672	18	1.74269	0.0984463	DuSp	0.454213	#N/A	#N/A	5	P:GO:0007017; F:GO:0003924; F:GO:0005200; F:GO:0005525; C:GO:0005874	P:microtubule-based process; F:GTPase activity; F:structural constituent of cytoskeleton; F:GTP binding; C:microtubule
p0250	M7YK80	Tubulin beta-2 chain OS=Triticum urartu OX=4572 GN=TRIUR3_32731 PE=3 SV=1	0.267827	17	4.49322	0.000320361	SpCw	1.29852	#N/A	#N/A	5	P:GO:0007017; F:GO:0003924; F:GO:0005200; F:GO:0005525; C:GO:0005874	P:microtubule-based process; F:GTPase activity; F:structural constituent of cytoskeleton; F:GTP binding; C:microtubule
p0251	A0A446RPP5	Tubulin beta chain OS=Triticum turgidum subsp. durum OX=4567 GN=TRITD_4Bv1G004500 PE=3 SV=1	0.160861	17	5.53909	3.60562e-05	SpCw	1.43739	#N/A	#N/A	5	P:GO:0007017; F:GO:0003924; F:GO:0005200; F:GO:0005525; C:GO:0005874	P:microtubule-based process; F:GTPase activity; F:structural constituent of cytoskeleton; F:GTP binding; C:microtubule
p0252	A0A446RPT5	Tubulin beta chain OS=Triticum turgidum subsp. durum OX=4567 GN=TRITD_4Bv1G004500 PE=3 SV=1	0.884928	13	0.411784	0.687207	DuCw	0.448648	#N/A	#N/A	5	P:GO:0007017; F:GO:0003924; F:GO:0005200; F:GO:0005525; C:GO:0005874	P:microtubule-based process; F:GTPase activity; F:structural constituent of cytoskeleton; F:GTP binding; C:microtubule
p0252	A0A446RPT5	Tubulin beta chain OS=Triticum turgidum subsp. durum OX=4567 GN=TRITD_4Bv1G004500 PE=3 SV=1	0.0163892	10.1507	-8.60619	5.58908e-06	DuSp	-3.26957	#N/A	#N/A	5	P:GO:0007017; F:GO:0003924; F:GO:0005200; F:GO:0005525; C:GO:0005874	P:microtubule-based process; F:GTPase activity; F:structural constituent of cytoskeleton; F:GTP binding; C:microtubule
p0252	A0A446RPT5	Tubulin beta chain OS=Triticum turgidum subsp. durum OX=4567 GN=TRITD_4Bv1G004500 PE=3 SV=1	0.04065	14.0338	7.92135	1.51189e-06	SpCw	3.71822	#N/A	#N/A	5	P:GO:0007017; F:GO:0003924; F:GO:0005200; F:GO:0005525; C:GO:0005874	P:microtubule-based process; F:GTPase activity; F:structural constituent of cytoskeleton; F:GTP binding; C:microtubule
p0253	B0FHF9	Puroindoline a (Fragment) OS=Triticum monococcum subsp. aegilopoides OX=52163 PE=4 SV=1	0.00382351	10.419	22.7479	3.20271e-10	EiSp	3.34988	#N/A	#N/A	1	F:GO:0045735	F:nutrient reservoir activity
p0254	P82901	Non-specific lipid-transfer protein 2P OS=Triticum aestivum OX=4565 PE=1 SV=1	0.909598	18	6.41692	4.85341e-06	EmDu	-0.822767	8724;	#N/A	1	P:GO:0006869	P:lipid transport
p0254	P82901	Non-specific lipid-transfer protein 2P OS=Triticum aestivum OX=4565 PE=1 SV=1	0.737867	18	5.79495	1.71977e-05	EiDu	-0.836786	8724;	#N/A	1	P:GO:0006869	P:lipid transport
p0254	P82901	Non-specific lipid-transfer protein 2P OS=Triticum aestivum OX=4565 PE=1 SV=1	0.440357	18	0.530608	0.602176	EmCw	0.116423	8724;	#N/A	1	P:GO:0006869	P:lipid transport
p0254	P82901	Non-specific lipid-transfer protein 2P OS=Triticum aestivum OX=4565 PE=1 SV=1	0.519435	18	5.58103	2.68781e-05	DuCw	0.939191	8724;	#N/A	1	P:GO:0006869	P:lipid transport
p0254	P82901	Non-specific lipid-transfer protein 2P OS=Triticum aestivum OX=4565 PE=1 SV=1	0.781321	18	-0.0755106	0.940641	EiEm	-0.0140184	8724;	#N/A	1	P:GO:0006869	P:lipid transport
p0254	P82901	Non-specific lipid-transfer protein 2P OS=Triticum aestivum OX=4565 PE=1 SV=1	0.977185	18	7.74148	3.90005e-07	DuSp	1.06764	8724;	#N/A	1	P:GO:0006869	P:lipid transport
p0254	P82901	Non-specific lipid-transfer protein 2P OS=Triticum aestivum OX=4565 PE=1 SV=1	0.730362	18	1.14635	0.266661	EiSp	0.230859	8724;	#N/A	1	P:GO:0006869	P:lipid transport
p0254	P82901	Non-specific lipid-transfer protein 2P OS=Triticum aestivum OX=4565 PE=1 SV=1	0.465357	18	-0.538845	0.596596	SpCw	-0.128454	8724;	#N/A	1	P:GO:0006869	P:lipid transport
p0254	P82901	Non-specific lipid-transfer protein 2P OS=Triticum aestivum OX=4565 PE=1 SV=1	0.913225	18	1.38926	0.181701	EmSp	0.244878	8724;	#N/A	1	P:GO:0006869	P:lipid transport
p0254	P82901	Non-specific lipid-transfer protein 2P OS=Triticum aestivum OX=4565 PE=1 SV=1	0.422835	18	0.428825	0.673139	EiCw	0.102405	8724;	#N/A	1	P:GO:0006869	P:lipid transport
p0255	M8AFS1	Tubulin beta-2 chain OS=Triticum urartu OX=4572 GN=TRIUR3_10460 PE=3 SV=1	0.763618	17	6.25486	8.71605e-06	EmDu	-0.637368	#N/A	#N/A	5	P:GO:0007017; F:GO:0003924; F:GO:0005200; F:GO:0005525; C:GO:0005874	P:microtubule-based process; F:GTPase activity; F:structural constituent of cytoskeleton; F:GTP binding; C:microtubule
p0255	M8AFS1	Tubulin beta-2 chain OS=Triticum urartu OX=4572 GN=TRIUR3_10460 PE=3 SV=1	0.0687088	17	-2.50327	0.0227949	EiDu	0.277966	#N/A	#N/A	5	P:GO:0007017; F:GO:0003924; F:GO:0005200; F:GO:0005525; C:GO:0005874	P:microtubule-based process; F:GTPase activity; F:structural constituent of cytoskeleton; F:GTP binding; C:microtubule
p0255	M8AFS1	Tubulin beta-2 chain OS=Triticum urartu OX=4572 GN=TRIUR3_10460 PE=3 SV=1	0.0748895	18	-1.82955	0.0839322	DuCw	-0.196085	#N/A	#N/A	5	P:GO:0007017; F:GO:0003924; F:GO:0005200; F:GO:0005525; C:GO:0005874	P:microtubule-based process; F:GTPase activity; F:structural constituent of cytoskeleton; F:GTP binding; C:microtubule
p0255	M8AFS1	Tubulin beta-2 chain OS=Triticum urartu OX=4572 GN=TRIUR3_10460 PE=3 SV=1	0.362635	18	-2.12835	0.0473777	SpCw	-0.266074	#N/A	#N/A	5	P:GO:0007017; F:GO:0003924; F:GO:0005200; F:GO:0005525; C:GO:0005874	P:microtubule-based process; F:GTPase activity; F:structural constituent of cytoskeleton; F:GTP binding; C:microtubule
p0255	M8AFS1	Tubulin beta-2 chain OS=Triticum urartu OX=4572 GN=TRIUR3_10460 PE=3 SV=1	0.188859	16	5.99955	1.8538e-05	EiEm	0.915334	#N/A	#N/A	5	P:GO:0007017; F:GO:0003924; F:GO:0005200; F:GO:0005525; C:GO:0005874	P:microtubule-based process; F:GTPase activity; F:structural constituent of cytoskeleton; F:GTP binding; C:microtubule
p0255	M8AFS1	Tubulin beta-2 chain OS=Triticum urartu OX=4572 GN=TRIUR3_10460 PE=3 SV=1	0.615588	17	-4.22811	0.000566221	EmSp	-0.567379	#N/A	#N/A	5	P:GO:0007017; F:GO:0003924; F:GO:0005200; F:GO:0005525; C:GO:0005874	P:microtubule-based process; F:GTPase activity; F:structural constituent of cytoskeleton; F:GTP binding; C:microtubule
p0255	M8AFS1	Tubulin beta-2 chain OS=Triticum urartu OX=4572 GN=TRIUR3_10460 PE=3 SV=1	0.194661	17	-5.64466	2.91216e-05	EmCw	-0.833453	#N/A	#N/A	5	P:GO:0007017; F:GO:0003924; F:GO:0005200; F:GO:0005525; C:GO:0005874	P:microtubule-based process; F:GTPase activity; F:structural constituent of cytoskeleton; F:GTP binding; C:microtubule
p0255	M8AFS1	Tubulin beta-2 chain OS=Triticum urartu OX=4572 GN=TRIUR3_10460 PE=3 SV=1	0.346714	18	0.745204	0.465768	DuSp	0.0699889	#N/A	#N/A	5	P:GO:0007017; F:GO:0003924; F:GO:0005200; F:GO:0005525; C:GO:0005874	P:microtubule-based process; F:GTPase activity; F:structural constituent of cytoskeleton; F:GTP binding; C:microtubule
p0255	M8AFS1	Tubulin beta-2 chain OS=Triticum urartu OX=4572 GN=TRIUR3_10460 PE=3 SV=1	0.350008	17	2.69257	0.0154123	EiSp	0.347955	#N/A	#N/A	5	P:GO:0007017; F:GO:0003924; F:GO:0005200; F:GO:0005525; C:GO:0005874	P:microtubule-based process; F:GTPase activity; F:structural constituent of cytoskeleton; F:GTP binding; C:microtubule
p0255	M8AFS1	Tubulin beta-2 chain OS=Triticum urartu OX=4572 GN=TRIUR3_10460 PE=3 SV=1	0.97059	17	0.613861	0.547434	EiCw	0.0818807	#N/A	#N/A	5	P:GO:0007017; F:GO:0003924; F:GO:0005200; F:GO:0005525; C:GO:0005874	P:microtubule-based process; F:GTPase activity; F:structural constituent of cytoskeleton; F:GTP binding; C:microtubule
p0256	A9YPI8	Puroindoline B OS=Triticum timopheevii subsp. armeniacum OX=103802 GN=Pinb PE=4 SV=1	0.00498827	10.4774	29.0228	2.36981e-11	EiCw	4.14588	#N/A	#N/A	2	F:GO:0004867; F:GO:0045735	F:serine-type endopeptidase inhibitor activity; F:nutrient reservoir activity
p0257	A0A446W1T7	Peptidyl-prolyl cis-trans isomerase OS=Triticum turgidum subsp. durum OX=4567 GN=TRITD_6Bv1G023750 PE=3 SV=1	0.289444	18	5.92145	1.32423e-05	EmDu	-0.314801	#N/A	#N/A	2	P:GO:0000413; F:GO:0003755	P:protein peptidyl-prolyl isomerization; F:peptidyl-prolyl cis-trans isomerase activity
p0257	A0A446W1T7	Peptidyl-prolyl cis-trans isomerase OS=Triticum turgidum subsp. durum OX=4567 GN=TRITD_6Bv1G023750 PE=3 SV=1	0.443017	18	14.279	2.93075e-11	EiDu	-0.563287	#N/A	#N/A	2	P:GO:0000413; F:GO:0003755	P:protein peptidyl-prolyl isomerization; F:peptidyl-prolyl cis-trans isomerase activity
p0257	A0A446W1T7	Peptidyl-prolyl cis-trans isomerase OS=Triticum turgidum subsp. durum OX=4567 GN=TRITD_6Bv1G023750 PE=3 SV=1	0.357386	18	7.97363	2.56864e-07	DuCw	0.28066	#N/A	#N/A	2	P:GO:0000413; F:GO:0003755	P:protein peptidyl-prolyl isomerization; F:peptidyl-prolyl cis-trans isomerase activity
p0257	A0A446W1T7	Peptidyl-prolyl cis-trans isomerase OS=Triticum turgidum subsp. durum OX=4567 GN=TRITD_6Bv1G023750 PE=3 SV=1	0.268462	18	-6.01581	1.09112e-05	EiSp	-0.297156	#N/A	#N/A	2	P:GO:0000413; F:GO:0003755	P:protein peptidyl-prolyl isomerization; F:peptidyl-prolyl cis-trans isomerase activity
p0257	A0A446W1T7	Peptidyl-prolyl cis-trans isomerase OS=Triticum turgidum subsp. durum OX=4567 GN=TRITD_6Bv1G023750 PE=3 SV=1	0.636635	18	6.09933	9.20141e-06	DuSp	0.266131	#N/A	#N/A	2	P:GO:0000413; F:GO:0003755	P:protein peptidyl-prolyl isomerization; F:peptidyl-prolyl cis-trans isomerase activity
p0257	A0A446W1T7	Peptidyl-prolyl cis-trans isomerase OS=Triticum turgidum subsp. durum OX=4567 GN=TRITD_6Bv1G023750 PE=3 SV=1	0.107478	18	-0.616758	0.545117	EmCw	-0.034141	#N/A	#N/A	2	P:GO:0000413; F:GO:0003755	P:protein peptidyl-prolyl isomerization; F:peptidyl-prolyl cis-trans isomerase activity
p0257	A0A446W1T7	Peptidyl-prolyl cis-trans isomerase OS=Triticum turgidum subsp. durum OX=4567 GN=TRITD_6Bv1G023750 PE=3 SV=1	0.876899	18	-7.40812	7.19377e-07	EiCw	-0.282626	#N/A	#N/A	2	P:GO:0000413; F:GO:0003755	P:protein peptidyl-prolyl isomerization; F:peptidyl-prolyl cis-trans isomerase activity
p0257	A0A446W1T7	Peptidyl-prolyl cis-trans isomerase OS=Triticum turgidum subsp. durum OX=4567 GN=TRITD_6Bv1G023750 PE=3 SV=1	0.510395	18	-0.781586	0.444617	EmSp	-0.0486702	#N/A	#N/A	2	P:GO:0000413; F:GO:0003755	P:protein peptidyl-prolyl isomerization; F:peptidyl-prolyl cis-trans isomerase activity
p0257	A0A446W1T7	Peptidyl-prolyl cis-trans isomerase OS=Triticum turgidum subsp. durum OX=4567 GN=TRITD_6Bv1G023750 PE=3 SV=1	0.128322	18	-4.03199	0.000782088	EiEm	-0.248485	#N/A	#N/A	2	P:GO:0000413; F:GO:0003755	P:protein peptidyl-prolyl isomerization; F:peptidyl-prolyl cis-trans isomerase activity
p0257	A0A446W1T7	Peptidyl-prolyl cis-trans isomerase OS=Triticum turgidum subsp. durum OX=4567 GN=TRITD_6Bv1G023750 PE=3 SV=1	0.218388	18	0.329069	0.745902	SpCw	0.0145291	#N/A	#N/A	2	P:GO:0000413; F:GO:0003755	P:protein peptidyl-prolyl isomerization; F:peptidyl-prolyl cis-trans isomerase activity
p0258	Q8S4P7	Thaumatin-like protein OS=Triticum aestivum OX=4565 PE=2 SV=1	0.0369103	11.2306	1.94062	0.077817	EmDu	-0.542805	#N/A	#N/A	3	P:GO:0006952; C:GO:0005576; C:GO:0016021	P:defense response; C:extracellular region; C:integral component of membrane
p0258	Q8S4P7	Thaumatin-like protein OS=Triticum aestivum OX=4565 PE=2 SV=1	0.880621	18	-0.184946	0.85534	EiDu	0.0243761	#N/A	#N/A	3	P:GO:0006952; C:GO:0005576; C:GO:0016021	P:defense response; C:extracellular region; C:integral component of membrane
p0258	Q8S4P7	Thaumatin-like protein OS=Triticum aestivum OX=4565 PE=2 SV=1	0.308394	18	0.901668	0.37914	DuSp	0.106494	#N/A	#N/A	3	P:GO:0006952; C:GO:0005576; C:GO:0016021	P:defense response; C:extracellular region; C:integral component of membrane
p0258	Q8S4P7	Thaumatin-like protein OS=Triticum aestivum OX=4565 PE=2 SV=1	0.738487	18	2.49055	0.0227502	DuCw	0.34195	#N/A	#N/A	3	P:GO:0006952; C:GO:0005576; C:GO:0016021	P:defense response; C:extracellular region; C:integral component of membrane
p0258	Q8S4P7	Thaumatin-like protein OS=Triticum aestivum OX=4565 PE=2 SV=1	0.0193631	9.9822	-0.657465	0.525751	EmCw	-0.200855	#N/A	#N/A	3	P:GO:0006952; C:GO:0005576; C:GO:0016021	P:defense response; C:extracellular region; C:integral component of membrane
p0258	Q8S4P7	Thaumatin-like protein OS=Triticum aestivum OX=4565 PE=2 SV=1	0.160626	18	1.16278	0.260104	EiSp	0.13087	#N/A	#N/A	3	P:GO:0006952; C:GO:0005576; C:GO:0016021	P:defense response; C:extracellular region; C:integral component of membrane
p0258	Q8S4P7	Thaumatin-like protein OS=Triticum aestivum OX=4565 PE=2 SV=1	0.0350246	10.9064	2.06494	0.0635393	EiEm	0.567181	#N/A	#N/A	3	P:GO:0006952; C:GO:0005576; C:GO:0016021	P:defense response; C:extracellular region; C:integral component of membrane
p0258	Q8S4P7	Thaumatin-like protein OS=Triticum aestivum OX=4565 PE=2 SV=1	0.584911	18	2.78531	0.0122149	EiCw	0.366326	#N/A	#N/A	3	P:GO:0006952; C:GO:0005576; C:GO:0016021	P:defense response; C:extracellular region; C:integral component of membrane
p0258	Q8S4P7	Thaumatin-like protein OS=Triticum aestivum OX=4565 PE=2 SV=1	0.459452	18	2.09818	0.0502695	SpCw	0.235457	#N/A	#N/A	3	P:GO:0006952; C:GO:0005576; C:GO:0016021	P:defense response; C:extracellular region; C:integral component of membrane
p0258	Q8S4P7	Thaumatin-like protein OS=Triticum aestivum OX=4565 PE=2 SV=1	0.00590267	9.29026	-1.5856	0.146237	EmSp	-0.436311	#N/A	#N/A	3	P:GO:0006952; C:GO:0005576; C:GO:0016021	P:defense response; C:extracellular region; C:integral component of membrane
p0259	A0A3B5YTY7	Uncharacterized protein OS=Triticum aestivum OX=4565 PE=4 SV=1	0.00863071	10.5063	6.63767	4.58068e-05	EiDu	-1.17575	#N/A	#N/A	1	F:GO:0016491	F:oxidoreductase activity
p0259	A0A3B5YTY7	Uncharacterized protein OS=Triticum aestivum OX=4565 PE=4 SV=1	0.00143906	9.80982	-11.6882	4.46043e-07	EiEm	-1.99138	#N/A	#N/A	1	F:GO:0016491	F:oxidoreductase activity
p0260	A0A446QN17	AAI domain-containing protein OS=Triticum turgidum subsp. durum OX=4567 GN=TRITD_4Av1G020340 PE=4 SV=1	0.562309	17	8.55383	1.45009e-07	EmDu	-2.92376	#N/A	#N/A	1	F:GO:0004867	F:serine-type endopeptidase inhibitor activity
p0260	A0A446QN17	AAI domain-containing protein OS=Triticum turgidum subsp. durum OX=4567 GN=TRITD_4Av1G020340 PE=4 SV=1	0.0397659	9.02256	33.6546	8.5121e-11	EiDu	-4.54082	#N/A	#N/A	1	F:GO:0004867	F:serine-type endopeptidase inhibitor activity
p0260	A0A446QN17	AAI domain-containing protein OS=Triticum turgidum subsp. durum OX=4567 GN=TRITD_4Av1G020340 PE=4 SV=1	0.0563573	17	-6.86588	2.73832e-06	EiCw	-4.05748	#N/A	#N/A	1	F:GO:0004867	F:serine-type endopeptidase inhibitor activity
p0260	A0A446QN17	AAI domain-containing protein OS=Triticum turgidum subsp. durum OX=4567 GN=TRITD_4Av1G020340 PE=4 SV=1	0.622136	17	-4.23469	0.000558241	EmCw	-2.44042	#N/A	#N/A	1	F:GO:0004867	F:serine-type endopeptidase inhibitor activity
p0260	A0A446QN17	AAI domain-containing protein OS=Triticum turgidum subsp. durum OX=4567 GN=TRITD_4Av1G020340 PE=4 SV=1	0.0201083	6.00184	-8.66994	0.000129673	EiSp	-4.12161	#N/A	#N/A	1	F:GO:0004867	F:serine-type endopeptidase inhibitor activity
p0260	A0A446QN17	AAI domain-containing protein OS=Triticum turgidum subsp. durum OX=4567 GN=TRITD_4Av1G020340 PE=4 SV=1	0.27123	16	-0.866248	0.399158	EiEm	-1.61706	#N/A	#N/A	1	F:GO:0004867	F:serine-type endopeptidase inhibitor activity
p0260	A0A446QN17	AAI domain-containing protein OS=Triticum turgidum subsp. durum OX=4567 GN=TRITD_4Av1G020340 PE=4 SV=1	0.814791	14	-4.49704	0.00050203	EmSp	-2.50455	#N/A	#N/A	1	F:GO:0004867	F:serine-type endopeptidase inhibitor activity
p0260	A0A446QN17	AAI domain-containing protein OS=Triticum turgidum subsp. durum OX=4567 GN=TRITD_4Av1G020340 PE=4 SV=1	0.158729	15	3.34863	0.00439772	DuSp	0.419214	#N/A	#N/A	1	F:GO:0004867	F:serine-type endopeptidase inhibitor activity
p0260	A0A446QN17	AAI domain-containing protein OS=Triticum turgidum subsp. durum OX=4567 GN=TRITD_4Av1G020340 PE=4 SV=1	0.171025	18	2.93825	0.00878745	DuCw	0.48334	#N/A	#N/A	1	F:GO:0004867	F:serine-type endopeptidase inhibitor activity
p0260	A0A446QN17	AAI domain-containing protein OS=Triticum turgidum subsp. durum OX=4567 GN=TRITD_4Av1G020340 PE=4 SV=1	0.764346	15	0.24939	0.806442	SpCw	0.0641258	#N/A	#N/A	1	F:GO:0004867	F:serine-type endopeptidase inhibitor activity
p0261	M7Z1Z4	Serpin-Z2B OS=Triticum urartu OX=4572 GN=TRIUR3_06337 PE=3 SV=1	0.233772	12	-11.5001	7.75796e-08	EiDu	1.69186	#N/A	#N/A	2	F:GO:0004867; C:GO:0005615	F:serine-type endopeptidase inhibitor activity; C:extracellular space
p0261	M7Z1Z4	Serpin-Z2B OS=Triticum urartu OX=4572 GN=TRIUR3_06337 PE=3 SV=1	0.277935	11	0.0126348	0.990145	DuSp	0.00389016	#N/A	#N/A	2	F:GO:0004867; C:GO:0005615	F:serine-type endopeptidase inhibitor activity; C:extracellular space
p0261	M7Z1Z4	Serpin-Z2B OS=Triticum urartu OX=4572 GN=TRIUR3_06337 PE=3 SV=1	0.272335	18	17.7218	7.68459e-13	EiEm	2.28324	#N/A	#N/A	2	F:GO:0004867; C:GO:0005615	F:serine-type endopeptidase inhibitor activity; C:extracellular space
p0261	M7Z1Z4	Serpin-Z2B OS=Triticum urartu OX=4572 GN=TRIUR3_06337 PE=3 SV=1	0.272674	17	-2.1264	0.0484153	EmSp	-0.587491	#N/A	#N/A	2	F:GO:0004867; C:GO:0005615	F:serine-type endopeptidase inhibitor activity; C:extracellular space
p0261	M7Z1Z4	Serpin-Z2B OS=Triticum urartu OX=4572 GN=TRIUR3_06337 PE=3 SV=1	0.881962	17	12.823	3.62368e-10	EiSp	1.69575	#N/A	#N/A	2	F:GO:0004867; C:GO:0005615	F:serine-type endopeptidase inhibitor activity; C:extracellular space
p0263	A0A446NJK1	Uncharacterized protein OS=Triticum turgidum subsp. durum OX=4567 GN=TRITD_3Av1G161850 PE=3 SV=1	0.296711	18	9.16069	3.38147e-08	EmDu	-0.920719	#N/A	#N/A	3	P:GO:0006508; P:GO:0006629; F:GO:0004190	P:proteolysis; P:lipid metabolic process; F:aspartic-type endopeptidase activity
p0263	A0A446NJK1	Uncharacterized protein OS=Triticum turgidum subsp. durum OX=4567 GN=TRITD_3Av1G161850 PE=3 SV=1	0.193964	18	-11.9116	5.68425e-10	EiDu	0.798274	#N/A	#N/A	3	P:GO:0006508; P:GO:0006629; F:GO:0004190	P:proteolysis; P:lipid metabolic process; F:aspartic-type endopeptidase activity
p0263	A0A446NJK1	Uncharacterized protein OS=Triticum turgidum subsp. durum OX=4567 GN=TRITD_3Av1G161850 PE=3 SV=1	0.0101723	12.0432	2.33088	0.0379392	DuSp	0.27299	#N/A	#N/A	3	P:GO:0006508; P:GO:0006629; F:GO:0004190	P:proteolysis; P:lipid metabolic process; F:aspartic-type endopeptidase activity
p0263	A0A446NJK1	Uncharacterized protein OS=Triticum turgidum subsp. durum OX=4567 GN=TRITD_3Av1G161850 PE=3 SV=1	0.301508	18	10.3889	4.9492e-09	EiSp	1.07126	#N/A	#N/A	3	P:GO:0006508; P:GO:0006629; F:GO:0004190	P:proteolysis; P:lipid metabolic process; F:aspartic-type endopeptidase activity
p0263	A0A446NJK1	Uncharacterized protein OS=Triticum turgidum subsp. durum OX=4567 GN=TRITD_3Av1G161850 PE=3 SV=1	0.0188156	12.3477	-0.612337	0.551425	SpCw	-0.0774598	#N/A	#N/A	3	P:GO:0006508; P:GO:0006629; F:GO:0004190	P:proteolysis; P:lipid metabolic process; F:aspartic-type endopeptidase activity
p0263	A0A446NJK1	Uncharacterized protein OS=Triticum turgidum subsp. durum OX=4567 GN=TRITD_3Av1G161850 PE=3 SV=1	0.463516	18	-6.592	3.4308e-06	EmCw	-0.725188	#N/A	#N/A	3	P:GO:0006508; P:GO:0006629; F:GO:0004190	P:proteolysis; P:lipid metabolic process; F:aspartic-type endopeptidase activity
p0263	A0A446NJK1	Uncharacterized protein OS=Triticum turgidum subsp. durum OX=4567 GN=TRITD_3Av1G161850 PE=3 SV=1	0.104243	18	-3.71326	0.00159099	EmSp	-0.647729	#N/A	#N/A	3	P:GO:0006508; P:GO:0006629; F:GO:0004190	P:proteolysis; P:lipid metabolic process; F:aspartic-type endopeptidase activity
p0263	A0A446NJK1	Uncharacterized protein OS=Triticum turgidum subsp. durum OX=4567 GN=TRITD_3Av1G161850 PE=3 SV=1	0.693996	18	3.06483	0.00667292	DuCw	0.19553	#N/A	#N/A	3	P:GO:0006508; P:GO:0006629; F:GO:0004190	P:proteolysis; P:lipid metabolic process; F:aspartic-type endopeptidase activity
p0263	A0A446NJK1	Uncharacterized protein OS=Triticum turgidum subsp. durum OX=4567 GN=TRITD_3Av1G161850 PE=3 SV=1	0.662713	18	17.3355	1.11901e-12	EiEm	1.71899	#N/A	#N/A	3	P:GO:0006508; P:GO:0006629; F:GO:0004190	P:proteolysis; P:lipid metabolic process; F:aspartic-type endopeptidase activity
p0263	A0A446NJK1	Uncharacterized protein OS=Triticum turgidum subsp. durum OX=4567 GN=TRITD_3Av1G161850 PE=3 SV=1	0.290606	18	13.7991	5.16332e-11	EiCw	0.993805	#N/A	#N/A	3	P:GO:0006508; P:GO:0006629; F:GO:0004190	P:proteolysis; P:lipid metabolic process; F:aspartic-type endopeptidase activity
p0264	Q9ST57	Serpin-Z2A OS=Triticum aestivum OX=4565 PE=1 SV=1	0.0698202	18	-1.8559	0.0799168	EiSp	-3.26473	5724;9500;	#N/A	2	F:GO:0004867; C:GO:0005615	F:serine-type endopeptidase inhibitor activity; C:extracellular space
p0264	Q9ST57	Serpin-Z2A OS=Triticum aestivum OX=4565 PE=1 SV=1	0.75901	18	-1.77926	0.0920888	EmCw	-0.439134	5724;9500;	#N/A	2	F:GO:0004867; C:GO:0005615	F:serine-type endopeptidase inhibitor activity; C:extracellular space
p0264	Q9ST57	Serpin-Z2A OS=Triticum aestivum OX=4565 PE=1 SV=1	0.923901	18	-5.06471	8.07248e-05	SpCw	-2.2439	5724;9500;	#N/A	2	F:GO:0004867; C:GO:0005615	F:serine-type endopeptidase inhibitor activity; C:extracellular space
p0264	Q9ST57	Serpin-Z2A OS=Triticum aestivum OX=4565 PE=1 SV=1	0.0530217	18	-8.29903	1.44752e-07	EiCw	-5.50863	5724;9500;	#N/A	2	F:GO:0004867; C:GO:0005615	F:serine-type endopeptidase inhibitor activity; C:extracellular space
p0264	Q9ST57	Serpin-Z2A OS=Triticum aestivum OX=4565 PE=1 SV=1	0.845463	18	3.89682	0.00105688	EmSp	1.80477	5724;9500;	#N/A	2	F:GO:0004867; C:GO:0005615	F:serine-type endopeptidase inhibitor activity; C:extracellular space
p0264	Q9ST57	Serpin-Z2A OS=Triticum aestivum OX=4565 PE=1 SV=1	0.0232081	9.01629	-8.06195	2.05884e-05	EiEm	-5.06949	5724;9500;	#N/A	2	F:GO:0004867; C:GO:0005615	F:serine-type endopeptidase inhibitor activity; C:extracellular space
p0266	Q0ZCB0	Low molecular weight glutenin subunit (Fragment) OS=Triticum aestivum OX=4565 PE=4 SV=1	0.610704	18	2.87124	0.0101565	SpCw	0.822609	#N/A	Q0ZCB0	1	F:GO:0045735	F:nutrient reservoir activity
p0267	V9I194	rRNA N-glycosidase (Fragment) OS=Triticum aestivum OX=4565 PE=4 SV=1	0.202687	18	-0.039331	0.969059	EmDu	0.0114248	#N/A	#N/A	2	P:GO:0017148; F:GO:0030598	P:negative regulation of translation; F:rRNA N-glycosylase activity
p0267	V9I194	rRNA N-glycosidase (Fragment) OS=Triticum aestivum OX=4565 PE=4 SV=1	0.0793059	18	0.241022	0.812262	EiDu	-0.0681562	#N/A	#N/A	2	P:GO:0017148; F:GO:0030598	P:negative regulation of translation; F:rRNA N-glycosylase activity
p0267	V9I194	rRNA N-glycosidase (Fragment) OS=Triticum aestivum OX=4565 PE=4 SV=1	0.646775	18	-0.396606	0.696321	EiEm	-0.079581	#N/A	#N/A	2	P:GO:0017148; F:GO:0030598	P:negative regulation of translation; F:rRNA N-glycosylase activity
p0267	V9I194	rRNA N-glycosidase (Fragment) OS=Triticum aestivum OX=4565 PE=4 SV=1	0.0335684	11.151	-2.39564	0.0352244	DuCw	-0.521427	#N/A	#N/A	2	P:GO:0017148; F:GO:0030598	P:negative regulation of translation; F:rRNA N-glycosylase activity
p0267	V9I194	rRNA N-glycosidase (Fragment) OS=Triticum aestivum OX=4565 PE=4 SV=1	0.048444	15.3896	-6.8476	4.82393e-06	SpCw	-1.07632	#N/A	#N/A	2	P:GO:0017148; F:GO:0030598	P:negative regulation of translation; F:rRNA N-glycosylase activity
p0267	V9I194	rRNA N-glycosidase (Fragment) OS=Triticum aestivum OX=4565 PE=4 SV=1	0.200478	18	1.63728	0.118934	DuSp	0.554893	#N/A	#N/A	2	P:GO:0017148; F:GO:0030598	P:negative regulation of translation; F:rRNA N-glycosylase activity
p0267	V9I194	rRNA N-glycosidase (Fragment) OS=Triticum aestivum OX=4565 PE=4 SV=1	0.732291	18	-4.64009	0.000203512	EiCw	-0.589583	#N/A	#N/A	2	P:GO:0017148; F:GO:0030598	P:negative regulation of translation; F:rRNA N-glycosylase activity
p0267	V9I194	rRNA N-glycosidase (Fragment) OS=Triticum aestivum OX=4565 PE=4 SV=1	0.744798	18	2.31511	0.0326143	EmSp	0.566317	#N/A	#N/A	2	P:GO:0017148; F:GO:0030598	P:negative regulation of translation; F:rRNA N-glycosylase activity
p0267	V9I194	rRNA N-glycosidase (Fragment) OS=Triticum aestivum OX=4565 PE=4 SV=1	0.425856	18	-3.4925	0.00259968	EmCw	-0.510002	#N/A	#N/A	2	P:GO:0017148; F:GO:0030598	P:negative regulation of translation; F:rRNA N-glycosylase activity
p0267	V9I194	rRNA N-glycosidase (Fragment) OS=Triticum aestivum OX=4565 PE=4 SV=1	0.290198	18	2.17503	0.0432016	EiSp	0.486736	#N/A	#N/A	2	P:GO:0017148; F:GO:0030598	P:negative regulation of translation; F:rRNA N-glycosylase activity
p0268	P83207	Chymotrypsin inhibitor WCI OS=Triticum aestivum OX=4565 PE=1 SV=1	0.429196	18	2.8446	0.010756	SpCw	0.192714	#N/A	P83207	1	F:GO:0004867	F:serine-type endopeptidase inhibitor activity
p0269	A0A4D6DJB4	Superoxide dismutase OS=Triticum monococcum OX=4568 PE=2 SV=1	0.692826	13	-20.8386	2.26071e-11	EiDu	2.69065	#N/A	#N/A	3	P:GO:0006801; F:GO:0004784; F:GO:0046872	P:superoxide metabolic process; F:superoxide dismutase activity; F:metal ion binding
p0269	A0A4D6DJB4	Superoxide dismutase OS=Triticum monococcum OX=4568 PE=2 SV=1	0.024494	14.4761	6.16899	2.10312e-05	SpCw	0.526283	#N/A	#N/A	3	P:GO:0006801; F:GO:0004784; F:GO:0046872	P:superoxide metabolic process; F:superoxide dismutase activity; F:metal ion binding
p0269	A0A4D6DJB4	Superoxide dismutase OS=Triticum monococcum OX=4568 PE=2 SV=1	0.509515	18	7.28677	9.02308e-07	EiCw	0.441085	#N/A	#N/A	3	P:GO:0006801; F:GO:0004784; F:GO:0046872	P:superoxide metabolic process; F:superoxide dismutase activity; F:metal ion binding
p0269	A0A4D6DJB4	Superoxide dismutase OS=Triticum monococcum OX=4568 PE=2 SV=1	0.0202651	12.9748	-16.838	3.3852e-10	DuSp	-2.77584	#N/A	#N/A	3	P:GO:0006801; F:GO:0004784; F:GO:0046872	P:superoxide metabolic process; F:superoxide dismutase activity; F:metal ion binding
p0269	A0A4D6DJB4	Superoxide dismutase OS=Triticum monococcum OX=4568 PE=2 SV=1	0.0112047	13.8746	-1.1773	0.258876	EiSp	-0.0851977	#N/A	#N/A	3	P:GO:0006801; F:GO:0004784; F:GO:0046872	P:superoxide metabolic process; F:superoxide dismutase activity; F:metal ion binding
p0269	A0A4D6DJB4	Superoxide dismutase OS=Triticum monococcum OX=4568 PE=2 SV=1	0.316329	13	-13.5702	4.71919e-09	DuCw	-2.24956	#N/A	#N/A	3	P:GO:0006801; F:GO:0004784; F:GO:0046872	P:superoxide metabolic process; F:superoxide dismutase activity; F:metal ion binding
p0270	M8AD47	Luminal-binding protein 3 OS=Triticum urartu OX=4572 GN=TRIUR3_32340 PE=3 SV=1	0.633746	18	6.70501	2.74859e-06	EmDu	-0.334812	#N/A	#N/A	2	F:GO:0005524; F:GO:0016887	F:ATP binding; F:ATP hydrolysis activity
p0270	M8AD47	Luminal-binding protein 3 OS=Triticum urartu OX=4572 GN=TRIUR3_32340 PE=3 SV=1	0.304747	18	15.0925	1.16302e-11	EiDu	-0.643592	#N/A	#N/A	2	F:GO:0005524; F:GO:0016887	F:ATP binding; F:ATP hydrolysis activity
p0270	M8AD47	Luminal-binding protein 3 OS=Triticum urartu OX=4572 GN=TRIUR3_32340 PE=3 SV=1	0.10173	18	-3.16192	0.0053954	DuSp	-0.333067	#N/A	#N/A	2	F:GO:0005524; F:GO:0016887	F:ATP binding; F:ATP hydrolysis activity
p0270	M8AD47	Luminal-binding protein 3 OS=Triticum urartu OX=4572 GN=TRIUR3_32340 PE=3 SV=1	0.0610103	18	-7.66281	4.5003e-07	EiSp	-0.976659	#N/A	#N/A	2	F:GO:0005524; F:GO:0016887	F:ATP binding; F:ATP hydrolysis activity
p0270	M8AD47	Luminal-binding protein 3 OS=Triticum urartu OX=4572 GN=TRIUR3_32340 PE=3 SV=1	0.160227	18	-5.59247	2.62403e-05	EiEm	-0.30878	#N/A	#N/A	2	F:GO:0005524; F:GO:0016887	F:ATP binding; F:ATP hydrolysis activity
p0270	M8AD47	Luminal-binding protein 3 OS=Triticum urartu OX=4572 GN=TRIUR3_32340 PE=3 SV=1	0.214287	18	2.69848	0.0146989	SpCw	0.293382	#N/A	#N/A	2	F:GO:0005524; F:GO:0016887	F:ATP binding; F:ATP hydrolysis activity
p0270	M8AD47	Luminal-binding protein 3 OS=Triticum urartu OX=4572 GN=TRIUR3_32340 PE=3 SV=1	0.136033	18	-5.61029	2.52772e-05	EmSp	-0.667879	#N/A	#N/A	2	F:GO:0005524; F:GO:0016887	F:ATP binding; F:ATP hydrolysis activity
p0270	M8AD47	Luminal-binding protein 3 OS=Triticum urartu OX=4572 GN=TRIUR3_32340 PE=3 SV=1	0.332656	18	-0.742742	0.467221	DuCw	-0.039685	#N/A	#N/A	2	F:GO:0005524; F:GO:0016887	F:ATP binding; F:ATP hydrolysis activity
p0270	M8AD47	Luminal-binding protein 3 OS=Triticum urartu OX=4572 GN=TRIUR3_32340 PE=3 SV=1	0.569768	18	-5.898	1.38976e-05	EmCw	-0.374497	#N/A	#N/A	2	F:GO:0005524; F:GO:0016887	F:ATP binding; F:ATP hydrolysis activity
p0270	M8AD47	Luminal-binding protein 3 OS=Triticum urartu OX=4572 GN=TRIUR3_32340 PE=3 SV=1	0.0951255	18	-11.1846	1.55318e-09	EiCw	-0.683277	#N/A	#N/A	2	F:GO:0005524; F:GO:0016887	F:ATP binding; F:ATP hydrolysis activity
p0271	A0A3B6LT59	Uncharacterized protein OS=Triticum aestivum OX=4565 PE=3 SV=1	0.930046	18	1.90842	0.0724161	EmDu	-0.11339	#N/A	#N/A	0	0	0
p0271	A0A3B6LT59	Uncharacterized protein OS=Triticum aestivum OX=4565 PE=3 SV=1	0.422527	18	12.32	3.29984e-10	EmSp	0.927285	#N/A	#N/A	0	0	0
p0271	A0A3B6LT59	Uncharacterized protein OS=Triticum aestivum OX=4565 PE=3 SV=1	0.386233	18	15.4367	7.96728e-12	DuSp	1.04068	#N/A	#N/A	0	0	0
p0271	A0A3B6LT59	Uncharacterized protein OS=Triticum aestivum OX=4565 PE=3 SV=1	0.411144	18	1.05761	0.304219	SpCw	0.106151	#N/A	#N/A	0	0	0
p0271	A0A3B6LT59	Uncharacterized protein OS=Triticum aestivum OX=4565 PE=3 SV=1	0.941363	18	14.8375	1.54658e-11	DuCw	1.14683	#N/A	#N/A	0	0	0
p0271	A0A3B6LT59	Uncharacterized protein OS=Triticum aestivum OX=4565 PE=3 SV=1	0.879759	18	12.1132	4.33814e-10	EmCw	1.03344	#N/A	#N/A	0	0	0
p0272	Q94G97	Gamma-gliadin OS=Triticum aestivum OX=4565 PE=2 SV=1	0.586463	18	-0.995386	0.332742	EmDu	0.237916	3678;	Q94G97	1	F:GO:0045735	F:nutrient reservoir activity
p0272	Q94G97	Gamma-gliadin OS=Triticum aestivum OX=4565 PE=2 SV=1	0.205319	18	3.54859	0.00229513	EiDu	-1.2917	3678;	Q94G97	1	F:GO:0045735	F:nutrient reservoir activity
p0272	Q94G97	Gamma-gliadin OS=Triticum aestivum OX=4565 PE=2 SV=1	0.246708	18	-6.73671	2.58368e-06	EiEm	-1.52961	3678;	Q94G97	1	F:GO:0045735	F:nutrient reservoir activity
p0272	Q94G97	Gamma-gliadin OS=Triticum aestivum OX=4565 PE=2 SV=1	0.840706	18	3.1532	0.00549955	EmSp	0.69859	3678;	Q94G97	1	F:GO:0045735	F:nutrient reservoir activity
p0272	Q94G97	Gamma-gliadin OS=Triticum aestivum OX=4565 PE=2 SV=1	0.249692	18	-2.51929	0.0214304	EiSp	-0.831022	3678;	Q94G97	1	F:GO:0045735	F:nutrient reservoir activity
p0272	Q94G97	Gamma-gliadin OS=Triticum aestivum OX=4565 PE=2 SV=1	0.282998	18	0.547121	0.591015	SpCw	0.147977	3678;	Q94G97	1	F:GO:0045735	F:nutrient reservoir activity
p0272	Q94G97	Gamma-gliadin OS=Triticum aestivum OX=4565 PE=2 SV=1	0.941079	18	-2.57188	0.0191998	EiCw	-0.683045	3678;	Q94G97	1	F:GO:0045735	F:nutrient reservoir activity
p0272	Q94G97	Gamma-gliadin OS=Triticum aestivum OX=4565 PE=2 SV=1	0.289915	18	4.43937	0.000316672	EmCw	0.846567	3678;	Q94G97	1	F:GO:0045735	F:nutrient reservoir activity
p0272	Q94G97	Gamma-gliadin OS=Triticum aestivum OX=4565 PE=2 SV=1	0.226249	18	2.03526	0.0568214	DuCw	0.608652	3678;	Q94G97	1	F:GO:0045735	F:nutrient reservoir activity
p0272	Q94G97	Gamma-gliadin OS=Triticum aestivum OX=4565 PE=2 SV=1	0.720684	18	1.45488	0.162919	DuSp	0.460674	3678;	Q94G97	1	F:GO:0045735	F:nutrient reservoir activity
p0273	A0A446UPC8	SERPIN domain-containing protein OS=Triticum turgidum subsp. durum OX=4567 GN=TRITD_5Bv1G209030 PE=3 SV=1	0.00013618	9.03547	25.6282	9.50378e-10	EiDu	-6.07299	#N/A	#N/A	2	F:GO:0004867; C:GO:0005615	F:serine-type endopeptidase inhibitor activity; C:extracellular space
p0273	A0A446UPC8	SERPIN domain-containing protein OS=Triticum turgidum subsp. durum OX=4567 GN=TRITD_5Bv1G209030 PE=3 SV=1	0.124199	14	16.6354	1.28491e-10	DuCw	3.97004	#N/A	#N/A	2	F:GO:0004867; C:GO:0005615	F:serine-type endopeptidase inhibitor activity; C:extracellular space
p0273	A0A446UPC8	SERPIN domain-containing protein OS=Triticum turgidum subsp. durum OX=4567 GN=TRITD_5Bv1G209030 PE=3 SV=1	0.121776	14	-1.92924	0.0742224	EiCw	-2.10295	#N/A	#N/A	2	F:GO:0004867; C:GO:0005615	F:serine-type endopeptidase inhibitor activity; C:extracellular space
p0273	A0A446UPC8	SERPIN domain-containing protein OS=Triticum turgidum subsp. durum OX=4567 GN=TRITD_5Bv1G209030 PE=3 SV=1	0.293251	16	-0.974202	0.344456	EiSp	-1.83991	#N/A	#N/A	2	F:GO:0004867; C:GO:0005615	F:serine-type endopeptidase inhibitor activity; C:extracellular space
p0273	A0A446UPC8	SERPIN domain-containing protein OS=Triticum turgidum subsp. durum OX=4567 GN=TRITD_5Bv1G209030 PE=3 SV=1	0.946058	12	-0.180201	0.860002	SpCw	-0.263045	#N/A	#N/A	2	F:GO:0004867; C:GO:0005615	F:serine-type endopeptidase inhibitor activity; C:extracellular space
p0273	A0A446UPC8	SERPIN domain-containing protein OS=Triticum turgidum subsp. durum OX=4567 GN=TRITD_5Bv1G209030 PE=3 SV=1	0.256123	16	16.2138	2.36602e-11	DuSp	4.23308	#N/A	#N/A	2	F:GO:0004867; C:GO:0005615	F:serine-type endopeptidase inhibitor activity; C:extracellular space
p0274	M7ZMC9	ATP synthase subunit alpha OS=Triticum urartu OX=4572 GN=TRIUR3_09479 PE=3 SV=1	0.215979	18	8.19492	1.73646e-07	EmDu	-1.06303	#N/A	#N/A	4	P:GO:0015986; F:GO:0005524; F:GO:0046933; C:GO:0045261	P:ATP synthesis coupled proton transport; F:ATP binding; F:proton-transporting ATP synthase activity, rotational mechanism; C:proton-transporting ATP synthase complex, catalytic core F(1)
p0274	M7ZMC9	ATP synthase subunit alpha OS=Triticum urartu OX=4572 GN=TRIUR3_09479 PE=3 SV=1	0.0255232	12.6388	2.29972	0.039205	EiDu	-0.24957	#N/A	#N/A	4	P:GO:0015986; F:GO:0005524; F:GO:0046933; C:GO:0045261	P:ATP synthesis coupled proton transport; F:ATP binding; F:proton-transporting ATP synthase activity, rotational mechanism; C:proton-transporting ATP synthase complex, catalytic core F(1)
p0274	M7ZMC9	ATP synthase subunit alpha OS=Triticum urartu OX=4572 GN=TRIUR3_09479 PE=3 SV=1	0.00883655	11.2155	1.07215	0.30618	EiCw	0.127928	#N/A	#N/A	4	P:GO:0015986; F:GO:0005524; F:GO:0046933; C:GO:0045261	P:ATP synthesis coupled proton transport; F:ATP binding; F:proton-transporting ATP synthase activity, rotational mechanism; C:proton-transporting ATP synthase complex, catalytic core F(1)
p0274	M7ZMC9	ATP synthase subunit alpha OS=Triticum urartu OX=4572 GN=TRIUR3_09479 PE=3 SV=1	0.483075	18	4.28569	0.000444993	EiEm	0.81346	#N/A	#N/A	4	P:GO:0015986; F:GO:0005524; F:GO:0046933; C:GO:0045261	P:ATP synthesis coupled proton transport; F:ATP binding; F:proton-transporting ATP synthase activity, rotational mechanism; C:proton-transporting ATP synthase complex, catalytic core F(1)
p0274	M7ZMC9	ATP synthase subunit alpha OS=Triticum urartu OX=4572 GN=TRIUR3_09479 PE=3 SV=1	0.673064	18	-1.28361	0.215558	EiSp	-0.190336	#N/A	#N/A	4	P:GO:0015986; F:GO:0005524; F:GO:0046933; C:GO:0045261	P:ATP synthesis coupled proton transport; F:ATP binding; F:proton-transporting ATP synthase activity, rotational mechanism; C:proton-transporting ATP synthase complex, catalytic core F(1)
p0274	M7ZMC9	ATP synthase subunit alpha OS=Triticum urartu OX=4572 GN=TRIUR3_09479 PE=3 SV=1	0.27328	18	0.545735	0.591948	DuSp	0.0592339	#N/A	#N/A	4	P:GO:0015986; F:GO:0005524; F:GO:0046933; C:GO:0045261	P:ATP synthesis coupled proton transport; F:ATP binding; F:proton-transporting ATP synthase activity, rotational mechanism; C:proton-transporting ATP synthase complex, catalytic core F(1)
p0274	M7ZMC9	ATP synthase subunit alpha OS=Triticum urartu OX=4572 GN=TRIUR3_09479 PE=3 SV=1	0.88819	18	-5.44194	3.60392e-05	EmSp	-1.0038	#N/A	#N/A	4	P:GO:0015986; F:GO:0005524; F:GO:0046933; C:GO:0045261	P:ATP synthesis coupled proton transport; F:ATP binding; F:proton-transporting ATP synthase activity, rotational mechanism; C:proton-transporting ATP synthase complex, catalytic core F(1)
p0274	M7ZMC9	ATP synthase subunit alpha OS=Triticum urartu OX=4572 GN=TRIUR3_09479 PE=3 SV=1	0.110087	18	-4.78106	0.000149453	EmCw	-0.685532	#N/A	#N/A	4	P:GO:0015986; F:GO:0005524; F:GO:0046933; C:GO:0045261	P:ATP synthesis coupled proton transport; F:ATP binding; F:proton-transporting ATP synthase activity, rotational mechanism; C:proton-transporting ATP synthase complex, catalytic core F(1)
p0274	M7ZMC9	ATP synthase subunit alpha OS=Triticum urartu OX=4572 GN=TRIUR3_09479 PE=3 SV=1	0.50356	18	6.32644	5.81559e-06	DuCw	0.377498	#N/A	#N/A	4	P:GO:0015986; F:GO:0005524; F:GO:0046933; C:GO:0045261	P:ATP synthesis coupled proton transport; F:ATP binding; F:proton-transporting ATP synthase activity, rotational mechanism; C:proton-transporting ATP synthase complex, catalytic core F(1)
p0274	M7ZMC9	ATP synthase subunit alpha OS=Triticum urartu OX=4572 GN=TRIUR3_09479 PE=3 SV=1	0.173586	18	2.66218	0.0158746	SpCw	0.318264	#N/A	#N/A	4	P:GO:0015986; F:GO:0005524; F:GO:0046933; C:GO:0045261	P:ATP synthesis coupled proton transport; F:ATP binding; F:proton-transporting ATP synthase activity, rotational mechanism; C:proton-transporting ATP synthase complex, catalytic core F(1)
p0275	A0A3B5ZRA1	Uncharacterized protein OS=Triticum aestivum OX=4565 PE=4 SV=1	0.190356	15	7.75292	1.26446e-06	EiDu	-0.618025	#N/A	#N/A	1	F:GO:0016491	F:oxidoreductase activity
p0275	A0A3B5ZRA1	Uncharacterized protein OS=Triticum aestivum OX=4565 PE=4 SV=1	0.00740201	10.7776	-17.5309	2.88473e-09	EiSp	-1.60267	#N/A	#N/A	1	F:GO:0016491	F:oxidoreductase activity
p0275	A0A3B5ZRA1	Uncharacterized protein OS=Triticum aestivum OX=4565 PE=4 SV=1	0.63792	18	3.14495	0.00559995	SpCw	0.290076	#N/A	#N/A	1	F:GO:0016491	F:oxidoreductase activity
p0275	A0A3B5ZRA1	Uncharacterized protein OS=Triticum aestivum OX=4565 PE=4 SV=1	0.0644794	16	-5.81606	2.62823e-05	DuCw	-0.694569	#N/A	#N/A	1	F:GO:0016491	F:oxidoreductase activity
p0275	A0A3B5ZRA1	Uncharacterized protein OS=Triticum aestivum OX=4565 PE=4 SV=1	0.0634463	16	-11.0361	6.85285e-09	DuSp	-0.984645	#N/A	#N/A	1	F:GO:0016491	F:oxidoreductase activity
p0275	A0A3B5ZRA1	Uncharacterized protein OS=Triticum aestivum OX=4565 PE=4 SV=1	0.0134345	10.1782	-10.5184	8.61694e-07	EiCw	-1.31259	#N/A	#N/A	1	F:GO:0016491	F:oxidoreductase activity
p0276	A0A446TH54	SERPIN domain-containing protein OS=Triticum turgidum subsp. durum OX=4567 GN=TRITD_5Av1G213320 PE=3 SV=1	0.380612	18	6.37689	5.257e-06	EmDu	-1.29003	#N/A	#N/A	2	F:GO:0004867; C:GO:0005615	F:serine-type endopeptidase inhibitor activity; C:extracellular space
p0276	A0A446TH54	SERPIN domain-containing protein OS=Triticum turgidum subsp. durum OX=4567 GN=TRITD_5Av1G213320 PE=3 SV=1	0.373876	18	-0.192771	0.849297	DuCw	-0.0257059	#N/A	#N/A	2	F:GO:0004867; C:GO:0005615	F:serine-type endopeptidase inhibitor activity; C:extracellular space
p0276	A0A446TH54	SERPIN domain-containing protein OS=Triticum turgidum subsp. durum OX=4567 GN=TRITD_5Av1G213320 PE=3 SV=1	0.867083	18	0.29144	0.774047	DuSp	0.0437008	#N/A	#N/A	2	F:GO:0004867; C:GO:0005615	F:serine-type endopeptidase inhibitor activity; C:extracellular space
p0276	A0A446TH54	SERPIN domain-containing protein OS=Triticum turgidum subsp. durum OX=4567 GN=TRITD_5Av1G213320 PE=3 SV=1	0.965498	18	-9.05169	4.04397e-08	EmCw	-1.31573	#N/A	#N/A	2	F:GO:0004867; C:GO:0005615	F:serine-type endopeptidase inhibitor activity; C:extracellular space
p0276	A0A446TH54	SERPIN domain-containing protein OS=Triticum turgidum subsp. durum OX=4567 GN=TRITD_5Av1G213320 PE=3 SV=1	0.327756	18	-7.06453	1.37342e-06	EmSp	-1.24632	#N/A	#N/A	2	F:GO:0004867; C:GO:0005615	F:serine-type endopeptidase inhibitor activity; C:extracellular space
p0276	A0A446TH54	SERPIN domain-containing protein OS=Triticum turgidum subsp. durum OX=4567 GN=TRITD_5Av1G213320 PE=3 SV=1	0.324604	18	-0.596872	0.558026	SpCw	-0.0694067	#N/A	#N/A	2	F:GO:0004867; C:GO:0005615	F:serine-type endopeptidase inhibitor activity; C:extracellular space
p0277	A0A446LLA4	Superoxide dismutase OS=Triticum turgidum subsp. durum OX=4567 GN=TRITD_2Av1G281680 PE=3 SV=1	0.46578	18	4.89691	0.000116108	EmDu	-0.568537	#N/A	#N/A	3	P:GO:0006801; F:GO:0004784; F:GO:0046872	P:superoxide metabolic process; F:superoxide dismutase activity; F:metal ion binding
p0277	A0A446LLA4	Superoxide dismutase OS=Triticum turgidum subsp. durum OX=4567 GN=TRITD_2Av1G281680 PE=3 SV=1	0.689597	18	-4.49481	0.000280187	SpCw	-0.824999	#N/A	#N/A	3	P:GO:0006801; F:GO:0004784; F:GO:0046872	P:superoxide metabolic process; F:superoxide dismutase activity; F:metal ion binding
p0277	A0A446LLA4	Superoxide dismutase OS=Triticum turgidum subsp. durum OX=4567 GN=TRITD_2Av1G281680 PE=3 SV=1	0.954431	18	6.81298	2.2275e-06	DuSp	1.06327	#N/A	#N/A	3	P:GO:0006801; F:GO:0004784; F:GO:0046872	P:superoxide metabolic process; F:superoxide dismutase activity; F:metal ion binding
p0277	A0A446LLA4	Superoxide dismutase OS=Triticum turgidum subsp. durum OX=4567 GN=TRITD_2Av1G281680 PE=3 SV=1	0.374905	18	3.0319	0.00716981	EmSp	0.494732	#N/A	#N/A	3	P:GO:0006801; F:GO:0004784; F:GO:0046872	P:superoxide metabolic process; F:superoxide dismutase activity; F:metal ion binding
p0277	A0A446LLA4	Superoxide dismutase OS=Triticum turgidum subsp. durum OX=4567 GN=TRITD_2Av1G281680 PE=3 SV=1	0.261464	18	-2.37974	0.0285895	EmCw	-0.330267	#N/A	#N/A	3	P:GO:0006801; F:GO:0004784; F:GO:0046872	P:superoxide metabolic process; F:superoxide dismutase activity; F:metal ion binding
p0277	A0A446LLA4	Superoxide dismutase OS=Triticum turgidum subsp. durum OX=4567 GN=TRITD_2Av1G281680 PE=3 SV=1	0.672598	18	1.81927	0.085545	DuCw	0.23827	#N/A	#N/A	3	P:GO:0006801; F:GO:0004784; F:GO:0046872	P:superoxide metabolic process; F:superoxide dismutase activity; F:metal ion binding
p0278	A2TN60	Low-molecular-weight glutenin subunit OS=Triticum polonicum OX=77606 GN=LMW-GS PE=4 SV=1	0.169583	18	3.53874	0.00234594	EmDu	-0.82981	#N/A	#N/A	1	F:GO:0045735	F:nutrient reservoir activity
p0278	A2TN60	Low-molecular-weight glutenin subunit OS=Triticum polonicum OX=77606 GN=LMW-GS PE=4 SV=1	0.26474	15	6.1195	1.96228e-05	EiDu	-3.67047	#N/A	#N/A	1	F:GO:0045735	F:nutrient reservoir activity
p0278	A2TN60	Low-molecular-weight glutenin subunit OS=Triticum polonicum OX=77606 GN=LMW-GS PE=4 SV=1	0.386208	18	0.544117	0.593037	DuSp	0.106943	#N/A	#N/A	1	F:GO:0045735	F:nutrient reservoir activity
p0278	A2TN60	Low-molecular-weight glutenin subunit OS=Triticum polonicum OX=77606 GN=LMW-GS PE=4 SV=1	0.970089	15	-8.39535	4.73038e-07	EiEm	-2.84066	#N/A	#N/A	1	F:GO:0045735	F:nutrient reservoir activity
p0278	A2TN60	Low-molecular-weight glutenin subunit OS=Triticum polonicum OX=77606 GN=LMW-GS PE=4 SV=1	0.599455	18	9.73623	1.34544e-08	SpCw	2.10637	#N/A	#N/A	1	F:GO:0045735	F:nutrient reservoir activity
p0278	A2TN60	Low-molecular-weight glutenin subunit OS=Triticum polonicum OX=77606 GN=LMW-GS PE=4 SV=1	0.218303	18	-5.81338	1.6553e-05	EmSp	-0.722867	#N/A	#N/A	1	F:GO:0045735	F:nutrient reservoir activity
p0278	A2TN60	Low-molecular-weight glutenin subunit OS=Triticum polonicum OX=77606 GN=LMW-GS PE=4 SV=1	0.270027	18	6.07384	9.69168e-06	DuCw	2.21331	#N/A	#N/A	1	F:GO:0045735	F:nutrient reservoir activity
p0278	A2TN60	Low-molecular-weight glutenin subunit OS=Triticum polonicum OX=77606 GN=LMW-GS PE=4 SV=1	0.657905	15	-1.87213	0.0808163	EiCw	-1.45716	#N/A	#N/A	1	F:GO:0045735	F:nutrient reservoir activity
p0278	A2TN60	Low-molecular-weight glutenin subunit OS=Triticum polonicum OX=77606 GN=LMW-GS PE=4 SV=1	0.548854	18	5.95244	1.24247e-05	EmCw	1.3835	#N/A	#N/A	1	F:GO:0045735	F:nutrient reservoir activity
p0278	A2TN60	Low-molecular-weight glutenin subunit OS=Triticum polonicum OX=77606 GN=LMW-GS PE=4 SV=1	0.379532	15	-10.8072	1.78282e-08	EiSp	-3.56353	#N/A	#N/A	1	F:GO:0045735	F:nutrient reservoir activity
p0279	M7XM49	Uncharacterized protein OS=Triticum urartu OX=4572 GN=TRIUR3_28913 PE=4 SV=1	0.0511003	16	4.21553	0.000656819	EmDu	-2.22543	#N/A	#N/A	0	0	0
p0279	M7XM49	Uncharacterized protein OS=Triticum urartu OX=4572 GN=TRIUR3_28913 PE=4 SV=1	0.00262977	9.86237	1.39408	0.193904	EiDu	-0.344499	#N/A	#N/A	0	0	0
p0279	M7XM49	Uncharacterized protein OS=Triticum urartu OX=4572 GN=TRIUR3_28913 PE=4 SV=1	0.0488366	12.7518	-7.18803	7.87809e-06	EmSp	-3.03383	#N/A	#N/A	0	0	0
p0279	M7XM49	Uncharacterized protein OS=Triticum urartu OX=4572 GN=TRIUR3_28913 PE=4 SV=1	0.0906237	18	-13.8923	4.61964e-11	EiCw	-1.59392	#N/A	#N/A	0	0	0
p0279	M7XM49	Uncharacterized protein OS=Triticum urartu OX=4572 GN=TRIUR3_28913 PE=4 SV=1	0.281883	18	-7.44987	6.65734e-07	DuCw	-1.24942	#N/A	#N/A	0	0	0
p0279	M7XM49	Uncharacterized protein OS=Triticum urartu OX=4572 GN=TRIUR3_28913 PE=4 SV=1	0.584211	18	-3.08401	0.00639914	DuSp	-0.808395	#N/A	#N/A	0	0	0
p0279	M7XM49	Uncharacterized protein OS=Triticum urartu OX=4572 GN=TRIUR3_28913 PE=4 SV=1	0.168823	18	-2.82252	0.0112786	SpCw	-0.441024	#N/A	#N/A	0	0	0
p0279	M7XM49	Uncharacterized protein OS=Triticum urartu OX=4572 GN=TRIUR3_28913 PE=4 SV=1	0.617015	16	6.37973	9.12568e-06	EiEm	1.88093	#N/A	#N/A	0	0	0
p0279	M7XM49	Uncharacterized protein OS=Triticum urartu OX=4572 GN=TRIUR3_28913 PE=4 SV=1	0.00701426	9.5145	-4.92734	0.000692956	EiSp	-1.15289	#N/A	#N/A	0	0	0
p0279	M7XM49	Uncharacterized protein OS=Triticum urartu OX=4572 GN=TRIUR3_28913 PE=4 SV=1	0.351869	16	-14.5967	1.14906e-10	EmCw	-3.47485	#N/A	#N/A	0	0	0
p0280	P12862	ATP synthase subunit alpha, mitochondrial OS=Triticum aestivum OX=4565 GN=ATPA PE=3 SV=1	0.492939	16	-1.62263	0.124205	EmDu	0.251284	#N/A	#N/A	4	P:GO:0015986; F:GO:0005524; F:GO:0046933; C:GO:0045261	P:ATP synthesis coupled proton transport; F:ATP binding; F:proton-transporting ATP synthase activity, rotational mechanism; C:proton-transporting ATP synthase complex, catalytic core F(1)
p0280	P12862	ATP synthase subunit alpha, mitochondrial OS=Triticum aestivum OX=4565 GN=ATPA PE=3 SV=1	0.531448	18	-2.48235	0.0231406	EiDu	0.362991	#N/A	#N/A	4	P:GO:0015986; F:GO:0005524; F:GO:0046933; C:GO:0045261	P:ATP synthesis coupled proton transport; F:ATP binding; F:proton-transporting ATP synthase activity, rotational mechanism; C:proton-transporting ATP synthase complex, catalytic core F(1)
p0280	P12862	ATP synthase subunit alpha, mitochondrial OS=Triticum aestivum OX=4565 GN=ATPA PE=3 SV=1	0.414105	18	6.56932	3.58766e-06	EiSp	1.18818	#N/A	#N/A	4	P:GO:0015986; F:GO:0005524; F:GO:0046933; C:GO:0045261	P:ATP synthesis coupled proton transport; F:ATP binding; F:proton-transporting ATP synthase activity, rotational mechanism; C:proton-transporting ATP synthase complex, catalytic core F(1)
p0280	P12862	ATP synthase subunit alpha, mitochondrial OS=Triticum aestivum OX=4565 GN=ATPA PE=3 SV=1	0.97214	18	10.6449	3.38504e-09	EiCw	1.819	#N/A	#N/A	4	P:GO:0015986; F:GO:0005524; F:GO:0046933; C:GO:0045261	P:ATP synthesis coupled proton transport; F:ATP binding; F:proton-transporting ATP synthase activity, rotational mechanism; C:proton-transporting ATP synthase complex, catalytic core F(1)
p0280	P12862	ATP synthase subunit alpha, mitochondrial OS=Triticum aestivum OX=4565 GN=ATPA PE=3 SV=1	0.991948	16	10.3018	1.8133e-08	EmCw	1.7073	#N/A	#N/A	4	P:GO:0015986; F:GO:0005524; F:GO:0046933; C:GO:0045261	P:ATP synthesis coupled proton transport; F:ATP binding; F:proton-transporting ATP synthase activity, rotational mechanism; C:proton-transporting ATP synthase complex, catalytic core F(1)
p0280	P12862	ATP synthase subunit alpha, mitochondrial OS=Triticum aestivum OX=4565 GN=ATPA PE=3 SV=1	0.971766	16	0.963879	0.34945	EiEm	0.111707	#N/A	#N/A	4	P:GO:0015986; F:GO:0005524; F:GO:0046933; C:GO:0045261	P:ATP synthesis coupled proton transport; F:ATP binding; F:proton-transporting ATP synthase activity, rotational mechanism; C:proton-transporting ATP synthase complex, catalytic core F(1)
p0280	P12862	ATP synthase subunit alpha, mitochondrial OS=Triticum aestivum OX=4565 GN=ATPA PE=3 SV=1	0.88053	18	3.54209	0.00232852	DuSp	0.82519	#N/A	#N/A	4	P:GO:0015986; F:GO:0005524; F:GO:0046933; C:GO:0045261	P:ATP synthesis coupled proton transport; F:ATP binding; F:proton-transporting ATP synthase activity, rotational mechanism; C:proton-transporting ATP synthase complex, catalytic core F(1)
p0280	P12862	ATP synthase subunit alpha, mitochondrial OS=Triticum aestivum OX=4565 GN=ATPA PE=3 SV=1	0.364741	16	5.66324	3.52701e-05	EmSp	1.07647	#N/A	#N/A	4	P:GO:0015986; F:GO:0005524; F:GO:0046933; C:GO:0045261	P:ATP synthesis coupled proton transport; F:ATP binding; F:proton-transporting ATP synthase activity, rotational mechanism; C:proton-transporting ATP synthase complex, catalytic core F(1)
p0280	P12862	ATP synthase subunit alpha, mitochondrial OS=Triticum aestivum OX=4565 GN=ATPA PE=3 SV=1	0.416974	18	6.18712	7.69982e-06	DuCw	1.45601	#N/A	#N/A	4	P:GO:0015986; F:GO:0005524; F:GO:0046933; C:GO:0045261	P:ATP synthesis coupled proton transport; F:ATP binding; F:proton-transporting ATP synthase activity, rotational mechanism; C:proton-transporting ATP synthase complex, catalytic core F(1)
p0280	P12862	ATP synthase subunit alpha, mitochondrial OS=Triticum aestivum OX=4565 GN=ATPA PE=3 SV=1	0.277959	18	2.06894	0.0532237	SpCw	0.630822	#N/A	#N/A	4	P:GO:0015986; F:GO:0005524; F:GO:0046933; C:GO:0045261	P:ATP synthesis coupled proton transport; F:ATP binding; F:proton-transporting ATP synthase activity, rotational mechanism; C:proton-transporting ATP synthase complex, catalytic core F(1)
p0281	Q9ZRG0	Heat shock protein 80 OS=Triticum aestivum OX=4565 PE=2 SV=1	0.712366	18	-3.07106	0.00658282	EmDu	0.190988	#N/A	#N/A	4	P:GO:0006457; F:GO:0005524; F:GO:0016887; F:GO:0051082	P:protein folding; F:ATP binding; F:ATP hydrolysis activity; F:unfolded protein binding
p0281	Q9ZRG0	Heat shock protein 80 OS=Triticum aestivum OX=4565 PE=2 SV=1	0.280706	18	8.89101	5.2782e-08	EiDu	-0.557906	#N/A	#N/A	4	P:GO:0006457; F:GO:0005524; F:GO:0016887; F:GO:0051082	P:protein folding; F:ATP binding; F:ATP hydrolysis activity; F:unfolded protein binding
p0281	Q9ZRG0	Heat shock protein 80 OS=Triticum aestivum OX=4565 PE=2 SV=1	0.219977	18	-11.1352	1.66587e-09	EiEm	-0.748895	#N/A	#N/A	4	P:GO:0006457; F:GO:0005524; F:GO:0016887; F:GO:0051082	P:protein folding; F:ATP binding; F:ATP hydrolysis activity; F:unfolded protein binding
p0281	Q9ZRG0	Heat shock protein 80 OS=Triticum aestivum OX=4565 PE=2 SV=1	0.213703	18	3.76183	0.0014278	SpCw	0.264141	#N/A	#N/A	4	P:GO:0006457; F:GO:0005524; F:GO:0016887; F:GO:0051082	P:protein folding; F:ATP binding; F:ATP hydrolysis activity; F:unfolded protein binding
p0281	Q9ZRG0	Heat shock protein 80 OS=Triticum aestivum OX=4565 PE=2 SV=1	0.225611	18	12.4167	2.90737e-10	EmCw	0.854334	#N/A	#N/A	4	P:GO:0006457; F:GO:0005524; F:GO:0016887; F:GO:0051082	P:protein folding; F:ATP binding; F:ATP hydrolysis activity; F:unfolded protein binding
p0281	Q9ZRG0	Heat shock protein 80 OS=Triticum aestivum OX=4565 PE=2 SV=1	0.215754	18	-2.3066	0.0331818	EiSp	-0.158702	#N/A	#N/A	4	P:GO:0006457; F:GO:0005524; F:GO:0016887; F:GO:0051082	P:protein folding; F:ATP binding; F:ATP hydrolysis activity; F:unfolded protein binding
p0281	Q9ZRG0	Heat shock protein 80 OS=Triticum aestivum OX=4565 PE=2 SV=1	0.734348	18	8.57909	8.93251e-08	EmSp	0.590193	#N/A	#N/A	4	P:GO:0006457; F:GO:0005524; F:GO:0016887; F:GO:0051082	P:protein folding; F:ATP binding; F:ATP hydrolysis activity; F:unfolded protein binding
p0281	Q9ZRG0	Heat shock protein 80 OS=Triticum aestivum OX=4565 PE=2 SV=1	0.952178	18	6.09345	9.31206e-06	DuSp	0.399205	#N/A	#N/A	4	P:GO:0006457; F:GO:0005524; F:GO:0016887; F:GO:0051082	P:protein folding; F:ATP binding; F:ATP hydrolysis activity; F:unfolded protein binding
p0281	Q9ZRG0	Heat shock protein 80 OS=Triticum aestivum OX=4565 PE=2 SV=1	0.927082	18	1.62799	0.120905	EiCw	0.105439	#N/A	#N/A	4	P:GO:0006457; F:GO:0005524; F:GO:0016887; F:GO:0051082	P:protein folding; F:ATP binding; F:ATP hydrolysis activity; F:unfolded protein binding
p0281	Q9ZRG0	Heat shock protein 80 OS=Triticum aestivum OX=4565 PE=2 SV=1	0.286256	18	10.3601	5.16717e-09	DuCw	0.663346	#N/A	#N/A	4	P:GO:0006457; F:GO:0005524; F:GO:0016887; F:GO:0051082	P:protein folding; F:ATP binding; F:ATP hydrolysis activity; F:unfolded protein binding
p0283	V5M0V6	Avenin-like protein OS=Triticum monococcum OX=4568 PE=4 SV=1	0.359166	18	1.01284	0.32456	EmDu	-1.39621	#N/A	#N/A	1	F:GO:0045735	F:nutrient reservoir activity
p0283	V5M0V6	Avenin-like protein OS=Triticum monococcum OX=4568 PE=4 SV=1	0.334988	18	-15.057	1.20973e-11	EiDu	3.70002	#N/A	#N/A	1	F:GO:0045735	F:nutrient reservoir activity
p0283	V5M0V6	Avenin-like protein OS=Triticum monococcum OX=4568 PE=4 SV=1	0.000313783	9.20276	24.2698	1.17196e-09	EiSp	4.70246	#N/A	#N/A	1	F:GO:0045735	F:nutrient reservoir activity
p0283	V5M0V6	Avenin-like protein OS=Triticum monococcum OX=4568 PE=4 SV=1	0.373144	18	0.81731	0.424438	DuSp	1.00245	#N/A	#N/A	1	F:GO:0045735	F:nutrient reservoir activity
p0283	V5M0V6	Avenin-like protein OS=Triticum monococcum OX=4568 PE=4 SV=1	0.000269025	9.15373	24.5344	1.15203e-09	EiEm	5.09623	#N/A	#N/A	1	F:GO:0045735	F:nutrient reservoir activity
p0283	V5M0V6	Avenin-like protein OS=Triticum monococcum OX=4568 PE=4 SV=1	0.680566	18	-1.65449	0.115359	EmSp	-0.393769	#N/A	#N/A	1	F:GO:0045735	F:nutrient reservoir activity
p0283	V5M0V6	Avenin-like protein OS=Triticum monococcum OX=4568 PE=4 SV=1	0.345857	18	1.00481	0.328308	DuCw	1.37712	#N/A	#N/A	1	F:GO:0045735	F:nutrient reservoir activity
p0283	V5M0V6	Avenin-like protein OS=Triticum monococcum OX=4568 PE=4 SV=1	0.440594	18	1.61205	0.124347	SpCw	0.37467	#N/A	#N/A	1	F:GO:0045735	F:nutrient reservoir activity
p0283	V5M0V6	Avenin-like protein OS=Triticum monococcum OX=4568 PE=4 SV=1	0.000238459	9.14153	24.5328	1.17627e-09	EiCw	5.07713	#N/A	#N/A	1	F:GO:0045735	F:nutrient reservoir activity
p0283	V5M0V6	Avenin-like protein OS=Triticum monococcum OX=4568 PE=4 SV=1	0.670639	18	-0.0772006	0.939316	EmCw	-0.0190989	#N/A	#N/A	1	F:GO:0045735	F:nutrient reservoir activity
p0284	A0A3B6ASV9	Superoxide dismutase [Cu-Zn] OS=Triticum aestivum OX=4565 PE=3 SV=1	0.56875	18	5.97571	1.18452e-05	EmDu	-0.497812	#N/A	#N/A	2	P:GO:0006801; F:GO:0046872	P:superoxide metabolic process; F:metal ion binding
p0284	A0A3B6ASV9	Superoxide dismutase [Cu-Zn] OS=Triticum aestivum OX=4565 PE=3 SV=1	0.343401	18	-2.5404	0.0205072	EiDu	0.128689	#N/A	#N/A	2	P:GO:0006801; F:GO:0046872	P:superoxide metabolic process; F:metal ion binding
p0284	A0A3B6ASV9	Superoxide dismutase [Cu-Zn] OS=Triticum aestivum OX=4565 PE=3 SV=1	0.624776	18	11.0982	1.75616e-09	EiCw	0.655468	#N/A	#N/A	2	P:GO:0006801; F:GO:0046872	P:superoxide metabolic process; F:metal ion binding
p0284	A0A3B6ASV9	Superoxide dismutase [Cu-Zn] OS=Triticum aestivum OX=4565 PE=3 SV=1	0.622383	18	10.7412	2.93935e-09	DuSp	0.78016	#N/A	#N/A	2	P:GO:0006801; F:GO:0046872	P:superoxide metabolic process; F:metal ion binding
p0284	A0A3B6ASV9	Superoxide dismutase [Cu-Zn] OS=Triticum aestivum OX=4565 PE=3 SV=1	0.0924957	18	9.00363	4.37788e-08	EiEm	0.626501	#N/A	#N/A	2	P:GO:0006801; F:GO:0046872	P:superoxide metabolic process; F:metal ion binding
p0284	A0A3B6ASV9	Superoxide dismutase [Cu-Zn] OS=Triticum aestivum OX=4565 PE=3 SV=1	0.21885	18	2.81965	0.0113483	EmSp	0.282348	#N/A	#N/A	2	P:GO:0006801; F:GO:0046872	P:superoxide metabolic process; F:metal ion binding
p0284	A0A3B6ASV9	Superoxide dismutase [Cu-Zn] OS=Triticum aestivum OX=4565 PE=3 SV=1	0.290813	18	0.291652	0.773887	EmCw	0.0289672	#N/A	#N/A	2	P:GO:0006801; F:GO:0046872	P:superoxide metabolic process; F:metal ion binding
p0284	A0A3B6ASV9	Superoxide dismutase [Cu-Zn] OS=Triticum aestivum OX=4565 PE=3 SV=1	0.472722	18	16.5179	2.54253e-12	EiSp	0.908848	#N/A	#N/A	2	P:GO:0006801; F:GO:0046872	P:superoxide metabolic process; F:metal ion binding
p0284	A0A3B6ASV9	Superoxide dismutase [Cu-Zn] OS=Triticum aestivum OX=4565 PE=3 SV=1	0.660243	18	7.11387	1.2504e-06	DuCw	0.526779	#N/A	#N/A	2	P:GO:0006801; F:GO:0046872	P:superoxide metabolic process; F:metal ion binding
p0284	A0A3B6ASV9	Superoxide dismutase [Cu-Zn] OS=Triticum aestivum OX=4565 PE=3 SV=1	0.97823	18	-2.92874	0.0089704	SpCw	-0.253381	#N/A	#N/A	2	P:GO:0006801; F:GO:0046872	P:superoxide metabolic process; F:metal ion binding
p0285	C4P5B7	Monomeric alpha-amylase inhibitor OS=Triticum dicoccoides OX=85692 GN=WMAI PE=3 SV=1	0.489243	18	-0.426799	0.674587	SpCw	-0.0880402	#N/A	#N/A	1	F:GO:0004867	F:serine-type endopeptidase inhibitor activity
p0285	C4P5B7	Monomeric alpha-amylase inhibitor OS=Triticum dicoccoides OX=85692 GN=WMAI PE=3 SV=1	0.936281	18	4.54176	0.00025264	EmSp	0.803982	#N/A	#N/A	1	F:GO:0004867	F:serine-type endopeptidase inhibitor activity
p0285	C4P5B7	Monomeric alpha-amylase inhibitor OS=Triticum dicoccoides OX=85692 GN=WMAI PE=3 SV=1	0.470337	18	4.50257	0.000275435	EmCw	0.715942	#N/A	#N/A	1	F:GO:0004867	F:serine-type endopeptidase inhibitor activity
p0286	A0A3B6SNK2	Uncharacterized protein OS=Triticum aestivum OX=4565 PE=4 SV=1	0.617817	18	2.6106	0.0177003	EmDu	-0.802908	#N/A	#N/A	3	P:GO:0006952; C:GO:0005576; C:GO:0016021	P:defense response; C:extracellular region; C:integral component of membrane
p0286	A0A3B6SNK2	Uncharacterized protein OS=Triticum aestivum OX=4565 PE=4 SV=1	0.0193048	9.29994	9.5343	4.19477e-06	EiDu	-3.32918	#N/A	#N/A	3	P:GO:0006952; C:GO:0005576; C:GO:0016021	P:defense response; C:extracellular region; C:integral component of membrane
p0286	A0A3B6SNK2	Uncharacterized protein OS=Triticum aestivum OX=4565 PE=4 SV=1	0.220493	18	-3.24243	0.00452011	EmSp	-0.872337	#N/A	#N/A	3	P:GO:0006952; C:GO:0005576; C:GO:0016021	P:defense response; C:extracellular region; C:integral component of membrane
p0286	A0A3B6SNK2	Uncharacterized protein OS=Triticum aestivum OX=4565 PE=4 SV=1	0.0487076	9.72603	-15.505	3.51547e-08	EiSp	-3.39861	#N/A	#N/A	3	P:GO:0006952; C:GO:0005576; C:GO:0016021	P:defense response; C:extracellular region; C:integral component of membrane
p0286	A0A3B6SNK2	Uncharacterized protein OS=Triticum aestivum OX=4565 PE=4 SV=1	0.064889	18	1.45155	0.163833	DuCw	0.227799	#N/A	#N/A	3	P:GO:0006952; C:GO:0005576; C:GO:0016021	P:defense response; C:extracellular region; C:integral component of membrane
p0286	A0A3B6SNK2	Uncharacterized protein OS=Triticum aestivum OX=4565 PE=4 SV=1	0.280789	18	-0.443098	0.662974	DuSp	-0.0694289	#N/A	#N/A	3	P:GO:0006952; C:GO:0005576; C:GO:0016021	P:defense response; C:extracellular region; C:integral component of membrane
p0286	A0A3B6SNK2	Uncharacterized protein OS=Triticum aestivum OX=4565 PE=4 SV=1	0.104251	16	-17.6548	6.48612e-12	EiCw	-3.10138	#N/A	#N/A	3	P:GO:0006952; C:GO:0005576; C:GO:0016021	P:defense response; C:extracellular region; C:integral component of membrane
p0286	A0A3B6SNK2	Uncharacterized protein OS=Triticum aestivum OX=4565 PE=4 SV=1	0.0590625	16	-3.13437	0.00640165	EiEm	-2.52627	#N/A	#N/A	3	P:GO:0006952; C:GO:0005576; C:GO:0016021	P:defense response; C:extracellular region; C:integral component of membrane
p0286	A0A3B6SNK2	Uncharacterized protein OS=Triticum aestivum OX=4565 PE=4 SV=1	0.323055	18	2.77468	0.012496	SpCw	0.297228	#N/A	#N/A	3	P:GO:0006952; C:GO:0005576; C:GO:0016021	P:defense response; C:extracellular region; C:integral component of membrane
p0286	A0A3B6SNK2	Uncharacterized protein OS=Triticum aestivum OX=4565 PE=4 SV=1	0.093869	18	-2.02049	0.0584675	EmCw	-0.575109	#N/A	#N/A	3	P:GO:0006952; C:GO:0005576; C:GO:0016021	P:defense response; C:extracellular region; C:integral component of membrane
p0287	A0A446T648	Uncharacterized protein OS=Triticum turgidum subsp. durum OX=4567 GN=TRITD_5Av1G157760 PE=3 SV=1	0.276794	13	5.13099	0.00019298	EiDu	-0.498184	#N/A	#N/A	4	P:GO:0006457; F:GO:0005524; F:GO:0016887; F:GO:0051082	P:protein folding; F:ATP binding; F:ATP hydrolysis activity; F:unfolded protein binding
p0287	A0A446T648	Uncharacterized protein OS=Triticum turgidum subsp. durum OX=4567 GN=TRITD_5Av1G157760 PE=3 SV=1	0.845126	7	-1.26048	0.247884	DuCw	-0.201243	#N/A	#N/A	4	P:GO:0006457; F:GO:0005524; F:GO:0016887; F:GO:0051082	P:protein folding; F:ATP binding; F:ATP hydrolysis activity; F:unfolded protein binding
p0287	A0A446T648	Uncharacterized protein OS=Triticum turgidum subsp. durum OX=4567 GN=TRITD_5Av1G157760 PE=3 SV=1	0.217155	12	-6.18931	4.66108e-05	EiCw	-0.699427	#N/A	#N/A	4	P:GO:0006457; F:GO:0005524; F:GO:0016887; F:GO:0051082	P:protein folding; F:ATP binding; F:ATP hydrolysis activity; F:unfolded protein binding
p0288	A0A446VFP6	Gp_dh_C domain-containing protein OS=Triticum turgidum subsp. durum OX=4567 GN=TRITD_6Av1G133330 PE=3 SV=1	0.0373249	12.0768	4.15329	0.00132102	EmDu	-0.185202	#N/A	#N/A	1	F:GO:0016620	F:oxidoreductase activity, acting on the aldehyde or oxo group of donors, NAD or NADP as acceptor
p0288	A0A446VFP6	Gp_dh_C domain-containing protein OS=Triticum turgidum subsp. durum OX=4567 GN=TRITD_6Av1G133330 PE=3 SV=1	0.0496736	13.5341	16.2039	2.98747e-10	EiDu	-0.723607	#N/A	#N/A	1	F:GO:0016620	F:oxidoreductase activity, acting on the aldehyde or oxo group of donors, NAD or NADP as acceptor
p0288	A0A446VFP6	Gp_dh_C domain-containing protein OS=Triticum turgidum subsp. durum OX=4567 GN=TRITD_6Av1G133330 PE=3 SV=1	0.603768	18	-7.96896	2.5901e-07	EiEm	-0.538405	#N/A	#N/A	1	F:GO:0016620	F:oxidoreductase activity, acting on the aldehyde or oxo group of donors, NAD or NADP as acceptor
p0288	A0A446VFP6	Gp_dh_C domain-containing protein OS=Triticum turgidum subsp. durum OX=4567 GN=TRITD_6Av1G133330 PE=3 SV=1	0.908799	18	-1.56593	0.134776	EmSp	-0.0881692	#N/A	#N/A	1	F:GO:0016620	F:oxidoreductase activity, acting on the aldehyde or oxo group of donors, NAD or NADP as acceptor
p0288	A0A446VFP6	Gp_dh_C domain-containing protein OS=Triticum turgidum subsp. durum OX=4567 GN=TRITD_6Av1G133330 PE=3 SV=1	0.606133	18	-10.395	4.90392e-09	EiSp	-0.626574	#N/A	#N/A	1	F:GO:0016620	F:oxidoreductase activity, acting on the aldehyde or oxo group of donors, NAD or NADP as acceptor
[truncated: 17,294 more rows]
