# Supplementary material for: Reference proteomes of five wheat species as starting point for future design of cultivars with lower allergenic potential
Source: NPJ Sci Food. 2023 Mar 25;7:9. doi: 10.1038/s41538-023-00188-0 (PMC10039927; doi:10.1038/s41538-023-00188-0)
Supplement: Supplementary file 5 — Supplementary Table 3 [file 41538_2023_188_MOESM5_ESM.xlsx]

## Sheet: Sheet1
Reference proteomes of five wheat species as starting point for future design of cultivars with lower allergenic potential Muhammad Afzal, Malte Sielaff, Ute Distler, Detlef Schuppan, Stefan Tenzer and C. Friedrich H. Longin Supplementary Table 3. Cultivars of five wheat species
Species	Genotype/Cultivar	Internal code	Market	Seed multiplication area, sum 2018-2021 in ha
Common wheat	Elixer	Elixer	market cultivar - C quality class - most important German variety in that class since > 5 years	5537
Common wheat	RGTReform	RGTReform	market cultivar - A quality class - Largest german variety last 5 years	25611
Common wheat	Nordkap	Nordkap	market cultivar - A quality class	3252
Common wheat	KWSTalent	KWSTalent	market cultivar - B quality class	5203
Common wheat	CW line 1	44_60/16-234-315-26	late breeding line in process towards registration	NA
Common wheat	CW line 2	44_60/16-234-315-28	late breeding line in process towards registration	NA
Common wheat	CW line 3	44_60/16-234-315-33	late breeding line in process towards registration	NA
Common wheat	CW line 4	44_60/16-234-315-48	late breeding line in process towards registration	NA
Common wheat	CW line 5	44_60/16-234-315-7	late breeding line in process towards registration	NA
Common wheat	CW line 6	44_60/16-234-315-9	late breeding line in process towards registration	NA
Spelt	Zollernspelz	Zollernspelz	market cultivar - most important the last decade	2867
Spelt	Zollernperle	Zollernperle	market cultivar - 3rd largest in Germany 2021	1395
Spelt	Franckenkorn	Franckenkorn	market cultivar - 2nd most important the last decade	1704
Spelt	Albertino	Albertino	market cultivar - largest in Germany 2021	1736
Spelt	SP line 1	D-14005-305/15/1-417/2/3	late breeding line in process towards registration	NA
Spelt	SP line 2	D-14005-305/32/1-422/2/3	late breeding line in process towards registration	NA
Spelt	SP line 3	D-14005-305/4/1-415/1/1	late breeding line in process towards registration	NA
Spelt	SP line 4	D-14010-308/27/2457/5/3	late breeding line in process towards registration	NA
Spelt	SP line 5	D-14010-308/39/3-461/3/3	late breeding line in process towards registration	NA
Spelt	SP line 6	D-14010-308/47/2-463/1/1	late breeding line in process towards registration	NA
Durum	Wintergold	Wintergold	Most popular German winter durum cultivar	2076
Durum	Durasol	Durasol	German spring durum cultivar	123
Durum	Duramonte	Duramonte	popular German spring durum cultivar	484
Durum	Fulgur	Fulgur	German spring durum cultivar	37
Durum	Miradoux	Miradoux	French durum variety with large EU market share in larst decade	NA
Durum	Diadur	Diadur	Austrian winter durum cultivar	163
Durum	Sambadur	Sambadur	Most popular Austrian winter durum cultivar	766
Durum	Tempodur	Tempodur	Austrian winter durum cultivar	NA
Durum	Lupidur	Lupidur	Austrian winter durum cultivar	NA
Durum	Durofinus	Durofinus	Popular Austrian spring durum cultivar	166
Emmer	Späths Albjuwel	Späths Albjuwel	market cultivar with large markert share	NA
Emmer	Roter Heidfelder	Roter Heidfelder	market cultivar with large markert share	NA
Emmer	EM line 1	E-12036-325/3/1-428	in registration trial	NA
Emmer	EM line 2	E-14005-303/1/2-407/1/3	late breeding line in process towards registration	NA
Emmer	EM line 3	E-14005-303/17/1-411/1/3	late breeding line in process towards registration	NA
Emmer	EM line 4	E-14005-303/22/1-412/3/3	late breeding line in process towards registration	NA
Emmer	EM line 5	E-14005-303/30/1-413/4/3	late breeding line in process towards registration	NA
Emmer	EM line 6	E-14005-303/33/1-415/5/3	late breeding line in process towards registration	NA
Emmer	EM line 7	E-14005-303/39/1-422/1/3	late breeding line in process towards registration	NA
Emmer	EM line 8	E-14005-303/8/2-410/1/3	late breeding line in process towards registration	NA
Einkorn	Terzino	Terzino	old variety with still important market share	NA
Einkorn	Monomax	Monomax	market cultivar - largest in 2022 in Germany; derivative of Monlis	NA
Einkorn	Aurifex SZS	Aurifex SZS	market cultivar with market share like Terzino	NA
Einkorn	EK line 1	M-14001-301/1/3-401/1/3	late breeding line in process towards registration	NA
Einkorn	EK line 2	M-14001-301/25/3-407/3/3	late breeding line in process towards registration	NA
Einkorn	EK line 3	M-14001-301/46/1-409/2/3	late breeding line in process towards registration	NA
Einkorn	EK line 4	M-14001-301/5/3-402/2/3	late breeding line in process towards registration	NA
Einkorn	EK line 5	M-14001-301/53/3-410/2/3	late breeding line in process towards registration	NA
Einkorn	EK line 6	M-14001-301/7/3-403/1/3	late breeding line in process towards registration	NA
Einkorn	EK line 7	M-14001-301/8/3-404/6/3	late breeding line in process towards registration	NA
