# Supplementary material for: Reference proteomes of five wheat species as starting point for future design of cultivars with lower allergenic potential
Source: NPJ Sci Food. 2023 Mar 25;7:9. doi: 10.1038/s41538-023-00188-0 (PMC10039927; doi:10.1038/s41538-023-00188-0)
Supplement: Supplementary file 6 — Supplementary Table 4 [file 41538_2023_188_MOESM6_ESM.xlsx]

## Sheet: Allergens
Reference proteomes of five wheat species as starting point for future design of cultivars with lower allergenic potential Muhammad Afzal, Malte Sielaff, Ute Distler, Detlef Schuppan, Stefan Tenzer and C. Friedrich H. Longin Supplementary Table 4. Allergenic proteins IPN internal protein number, CV coefficient of variation
Species	IPN	Accession (UniProt)	Annotations (UniProt)	CV (%)	Heritability	Allergome ID	Seed-borne allergens (Juhász et al27)
Common wheat	p0010	V9TRL3	High molecular weight glutenin subunit 1Dy protein OS=Triticum aestivum OX=4565 GN=Glu-D1-2 PE=3 SV=1	14.1921	0.88	#N/A	V9TRL3
Common wheat	p0019	A0A060MZP1	High molecular weight glutenin subunit (Fragment) OS=Triticum aestivum OX=4565 GN=glu PE=3 SV=1	75.4438	0.99	#N/A	A0A060MZP1
Common wheat	p0023	P10388	high molecular weight subunit DX5 OS=Triticum aestivum OX=4565 GN=GLU-1D-1D PE=3 SV=5	7.45976	0.7	2898	P10388
Common wheat	p0024	W0C8U3	High-molecular-weight glutenin subunit 1By15 OS=Triticum aestivum OX=4565 GN=Glu-B1 PE=3 SV=1	24.873	0	#N/A	W0C8U3
Common wheat	p0025	Q0Q5D8	High-molecular-weight glutenin By8 OS=Triticum aestivum OX=4565 GN=Glu PE=3 SV=1	46.4278	0	2898	Q0Q5D8
Common wheat	p0026	Q5UHH6	0.19 dimeric alpha-amylase inhibitor (Fragment) OS=Triticum aestivum OX=4565 PE=3 SV=1	7.18788	0	8186	Q5UHH6
Common wheat	p0032	A0A0E3Z7F7	Alpha-gliadin (Fragment) OS=Triticum aestivum OX=4565 PE=4 SV=1	58.1706	0.66	#N/A	A0A0E3Z7F7
Common wheat	p0033	A0A1K0J4W5	Alpha-gliadin OS=Triticum aestivum OX=4565 GN=Gli-D2-11 PE=4 SV=1	25.4093	0.79	#N/A	A0A1K0J4W5
Common wheat	p0038	Q306F9	Alpha-gliadin Gli2-CN16-12 OS=Triticum aestivum OX=4565 PE=4 SV=1	9.62073	0.42	3682	Q306F9
Common wheat	p0041	A5HMG2	HMW glutenin subunit 1By16 OS=Triticum aestivum OX=4565 PE=3 SV=1	49.9327	0.5	2898	A5HMG2
Common wheat	p0044	P01084	Alpha-amylase inhibitor 0.53 OS=Triticum aestivum OX=4565 PE=1 SV=1	9.59254	0	8186	P01084
Common wheat	p0045	D2TGC2	Putative alpha-amylase inhibitor CM2 (Fragment) OS=Triticum aestivum OX=4565 GN=wtai-CM2 PE=2 SV=1	18.2131	0.34	8188	D2TGC2
Common wheat	p0046	P04724	Alpha/beta-gliadin A-IV OS=Triticum aestivum OX=4565 PE=2 SV=1	9.96689	0.4	#N/A	P04724
Common wheat	p0050	A0A0A7AA38	Grain softness protein (Fragment) OS=Triticum aestivum OX=4565 GN=Gsp-1A PE=4 SV=1	46.7972	0.95	#N/A	A0A0A7AA38
Common wheat	p0054	Q4W0V7	Alpha-amylase inhibitor 0.19 (Fragment) OS=Triticum aestivum OX=4565 GN=0.19 PE=2 SV=1	6.96091	0	8186	Q4W0V7
Common wheat	p0061	A0A1K0K0P5	Alpha-gliadin OS=Triticum aestivum OX=4565 GN=Gli-A2-18 PE=4 SV=1	69.7462	0.55	#N/A	A0A1K0K0P5
Common wheat	p0070	C7C4X0	Alpha amylase inhibitor CM1 (Fragment) OS=Triticum aestivum OX=4565 GN=wtai-CM1 PE=2 SV=1	7.14125	0.78	8188	C7C4X0
Common wheat	p0075	I6PWK7	Dimeric alpha-amylase inhibitor (Fragment) OS=Triticum aestivum OX=4565 PE=4 SV=1	30.6412	0.55	#N/A	I6PWK7
Common wheat	p0076	R4JAP5	Low-molecular-weight glutenin subunit (Fragment) OS=Triticum aestivum OX=4565 GN=LMW-GS PE=4 SV=1	27.1325	0.59	#N/A	R4JAP5
Common wheat	p0078	A8QRL7	Grain softness protein (Fragment) OS=Triticum aestivum OX=4565 GN=Gsp1B PE=4 SV=1	11.2979	0.77	#N/A	A8QRL7
Common wheat	p0080	A0A0E3UR77	Alpha-gliadin (Fragment) OS=Triticum aestivum OX=4565 PE=4 SV=1	47.7895	0.39	#N/A	A0A0E3UR77
Common wheat	p0081	I1XB56	Low-molecular-weight glutenin subunit (Fragment) OS=Triticum aestivum OX=4565 GN=LMW-GS PE=4 SV=1	43.8441	0.89	2674	I1XB56
Common wheat	p0082	B6RR52	Grain softness protein (Fragment) OS=Triticum urartu OX=4572 GN=Gsp-1A PE=4 SV=1	39.0939	0.91	#N/A	B6RR52
Common wheat	p0088	R9XSV7	Alpha-gliadin OS=Triticum aestivum OX=4565 GN=gli-2 PE=4 SV=1	48.9476	0.4	#N/A	R9XSV7
Common wheat	p0093	P93693	Serpin-Z1B OS=Triticum aestivum OX=4565 PE=1 SV=1	7.6531	0.54	5724	#N/A
Common wheat	p0094	Q6J160	S-type low molecular weight glutenin L4-55 (Fragment) OS=Triticum aestivum OX=4565 PE=4 SV=1	16.7525	0	#N/A	Q6J160
Common wheat	p0095	P17314	Alpha-amylase/trypsin inhibitor CM3 OS=Triticum aestivum OX=4565 PE=1 SV=1	6.41922	0.31	1051	P17314
Common wheat	p0098	B3EY90	LMWGS2 OS=Triticum aestivum OX=4565 GN=XYGluB3 PE=4 SV=1	3.17106	0	#N/A	B3EY90
Common wheat	p0103	A0A1K0JNF2	Alpha-gliadin OS=Triticum aestivum OX=4565 GN=Gli-B2-11 PE=4 SV=1	84.1563	0.75	#N/A	A0A1K0JNF2
Common wheat	p0111	Q2A784	Avenin-like a1 OS=Triticum aestivum OX=4565 GN=AVNLA PE=2 SV=1	15.1398	0.87	#N/A	Q2A784
Common wheat	p0112	M7ZUH8	Gamma-hordein-3 OS=Triticum urartu OX=4572 GN=TRIUR3_02355 PE=4 SV=1	14.9941	0.51	#N/A	M7ZUH8
Common wheat	p0125	P16347	Endogenous alpha-amylase/subtilisin inhibitor OS=Triticum aestivum OX=4565 PE=1 SV=1	8.21433	0.49	9593	#N/A
Common wheat	p0133	Q9ST58	Serpin-Z1C OS=Triticum aestivum OX=4565 PE=1 SV=1	5.11371	0	5724	#N/A
Common wheat	p0137	P04727	Alpha/beta-gliadin clone PW8142 OS=Triticum aestivum OX=4565 PE=3 SV=1	38.2709	0.8	#N/A	P04727
Common wheat	p0147	A5HE08	Dimeric alpha-amylase inhibitor (Fragment) OS=Triticum urartu OX=4572 PE=3 SV=1	138.303	0.43	#N/A	A5HE08
Common wheat	p0151	H9XH67	X-type HMW-G OS=Triticum urartu OX=4572 GN=HMW-GS PE=3 SV=1	69.669	0.95	#N/A	H9XH67
Common wheat	p0153	D7RFI3	LMW glutenin subunit Glu-D3 (Fragment) OS=Triticum aestivum OX=4565 PE=4 SV=1	16.416	0.77	#N/A	D7RFI3
Common wheat	p0154	P93594	Beta-amylase Tri a 17 OS=Triticum aestivum OX=4565 GN=BMY1 PE=1 SV=1	87.7475	0	12172	#N/A
Common wheat	p0155	P01083	Alpha-amylase inhibitor 0.28 OS=Triticum aestivum OX=4565 GN=IMA1 PE=1 SV=3	98.2662	0	8725	P01083
Common wheat	p0164	P33432	Puroindoline-A OS=Triticum aestivum OX=4565 GN=PINA PE=1 SV=2	22.594	0	#N/A	P33432
Common wheat	p0174	R9XV91	LMW-GS OS=Triticum aestivum OX=4565 GN=glu-3 PE=4 SV=1	58.939	0.42	#N/A	R9XV91
Common wheat	p0175	C3VN75	Low molecular weight glutenin OS=Triticum aestivum OX=4565 GN=Glu-A3 PE=4 SV=1	58.113	0.37	#N/A	C3VN75
Common wheat	p0183	Q43657	15kDa grain softness protein (Fragment) OS=Triticum aestivum OX=4565 GN=GSP-1a PE=2 SV=1	9.78559	0.86	#N/A	Q43657
Common wheat	p0194	Q7X9J9	Progesterone binding protein (Fragment) OS=Triticum aestivum OX=4565 PE=2 SV=1	7.86495	0	#N/A	Q7X9J9
Common wheat	p0197	A5HE07	Dimeric alpha-amylase inhibitor (Fragment) OS=Triticum urartu OX=4572 PE=3 SV=1	67.4662	0.88	#N/A	A5HE07
Common wheat	p0200	Q8H737	Lmw-gs (Fragment) OS=Triticum aestivum OX=4565 PE=2 SV=1	37.7252	0.78	#N/A	Q8H737
Common wheat	p0204	A0A089XB95	Low-molecular-weight glutenin subunit (Fragment) OS=Triticum urartu OX=4572 GN=LMW-GS PE=4 SV=1	24.8035	0.06	#N/A	A0A089XB95
Common wheat	p0205	X2KWE1	Alpha-gliadin protein OS=Triticum aestivum OX=4565 PE=4 SV=1	40.1983	0.69	#N/A	X2KWE1
Common wheat	p0206	J7K291	Acidic protein (Fragment) OS=Triticum aestivum OX=4565 PE=2 SV=1	11.2891	0.4	9834	#N/A
Common wheat	p0212	K7WVC4	Gamma-gliadin OS=Triticum aestivum OX=4565 PE=4 SV=1	46.5847	0.98	#N/A	K7WVC4
Common wheat	p0215	D2KFG9	Gliadin/avenin-like seed protein OS=Triticum aestivum OX=4565 PE=2 SV=1	6.68162	0.46	#N/A	D2KFG9
Common wheat	p0225	K7X1R6	Gamma-gliadin OS=Triticum aestivum OX=4565 PE=4 SV=1	154.628	0.91	#N/A	K7X1R6
Common wheat	p0229	D0ES80	Gamma gliadin OS=Triticum aestivum OX=4565 PE=4 SV=1	43.0039	0	#N/A	D0ES80
Common wheat	p0231	P82900	Non-specific lipid-transfer protein 2G OS=Triticum aestivum OX=4565 PE=1 SV=2	15.5207	0.88	8724	#N/A
Common wheat	p0241	V5RM09	Puroindoline OS=Triticum aestivum OX=4565 PE=4 SV=1	28.8094	0	#N/A	V5RM09
Common wheat	p0245	R9XWF4	LMW-GS OS=Triticum aestivum OX=4565 GN=glu-3 PE=4 SV=1	48.9207	0.32	#N/A	R9XWF4
Common wheat	p0254	P82901	Non-specific lipid-transfer protein 2P OS=Triticum aestivum OX=4565 PE=1 SV=1	41.9781	0.87	8724	#N/A
Common wheat	p0264	Q9ST57	Serpin-Z2A OS=Triticum aestivum OX=4565 PE=1 SV=1	37.2577	0.89	5724	#N/A
Common wheat	p0266	Q0ZCB0	Low molecular weight glutenin subunit (Fragment) OS=Triticum aestivum OX=4565 PE=4 SV=1	47.4557	0.8	#N/A	Q0ZCB0
Common wheat	p0268	P83207	Chymotrypsin inhibitor WCI OS=Triticum aestivum OX=4565 PE=1 SV=1	9.22263	0.87	#N/A	P83207
Common wheat	p0272	Q94G97	Gamma-gliadin OS=Triticum aestivum OX=4565 PE=2 SV=1	34.2005	0.97	3678	Q94G97
Common wheat	p0320	A0A173DQZ7	Type-b avenin-like protein OS=Triticum aestivum OX=4565 GN=ALPb-4A1 PE=4 SV=1	31.1606	0.49	#N/A	A0A173DQZ7
Common wheat	p0322	V5M0Z7	Avenin-like protein OS=Triticum aestivum OX=4565 PE=4 SV=1	22.4036	0.73	#N/A	V5M0Z7
Common wheat	p0328	A0A0S2GJS0	Low-molecular-weight glutenin subunit OS=Triticum aestivum OX=4565 GN=LMW-GS PE=4 SV=1	24.0797	0.63	#N/A	A0A0S2GJS0
Common wheat	p0350	P93692	Serpin-Z2B OS=Triticum aestivum OX=4565 PE=1 SV=1	8.6571	0	5724	#N/A
Common wheat	p0358	M7ZT31	Gamma-hordein-3 OS=Triticum urartu OX=4572 GN=TRIUR3_02356 PE=4 SV=1	34.1803	0.41	#N/A	M7ZT31
Common wheat	p0362	A0A159KI10	Omega-secalin OS=Triticum aestivum OX=4565 PE=4 SV=1	76.6186	0.84	#N/A	A0A159KI10
Common wheat	p0364	D0EVP3	LMW-m glutenin subunit OS=Triticum aestivum OX=4565 PE=4 SV=1	14.7689	0.86	#N/A	D0EVP3
Common wheat	p0402	K9K7W7	Low molecular weight glutenin subunit (Fragment) OS=Triticum aestivum OX=4565 PE=4 SV=1	18.9649	0.42	#N/A	K9K7W7
Common wheat	p0412	Q43691	Trypsin/alpha-amylase inhibitor CMX2 OS=Triticum aestivum OX=4565 PE=2 SV=1	16.5151	0	11042	Q43691
Common wheat	p0431	A0A1D5UB33	AAI domain-containing protein OS=Triticum aestivum OX=4565 PE=3 SV=1	30.3465	0.68	#N/A	A0A1D5UB33
Common wheat	p0455	A0A173DQZ4	Type-b avenin-like protein OS=Triticum aestivum OX=4565 GN=ALPb-4A2 PE=4 SV=1	23.1585	0.47	#N/A	A0A173DQZ4
Common wheat	p0458	Q8LK23	Peroxidase OS=Triticum aestivum OX=4565 GN=WSP1 PE=2 SV=1	11.8352	0.83	9597	#N/A
Common wheat	p0462	I0IT53	Alpha/beta-gliadin OS=Triticum aestivum OX=4565 GN=Gli-2 PE=4 SV=1	35.7051	0.97	#N/A	I0IT53
Common wheat	p0492	D2KFH0	Gliadin/avenin-like seed protein OS=Triticum aestivum OX=4565 PE=2 SV=1	32.0656	0.89	#N/A	D2KFH0
Common wheat	p0499	Q6W8Q2	1-Cys peroxiredoxin PER1 OS=Triticum aestivum OX=4565 GN=PER1 PE=2 SV=1	23.3237	0.97	6327	#N/A
Common wheat	p0512	H2DLU3	Puroindoline b protein OS=Triticum aestivum OX=4565 GN=Pinb-D1 PE=4 SV=1	23.8801	0.82	#N/A	H2DLU3
Common wheat	p0515	A0A0K2QJT3	Alpha/beta-gliadin OS=Triticum aestivum OX=4565 PE=4 SV=1	30.9113	0.16	#N/A	A0A0K2QJT3
Common wheat	p0519	P82977	Subtilisin-chymotrypsin inhibitor WSCI OS=Triticum aestivum OX=4565 PE=1 SV=2	48.1274	0.29	10784	#N/A
Common wheat	p0526	D3JUT3	Xylanase inhibitor protein I OS=Triticum aestivum OX=4565 PE=2 SV=1	4.56987	0.05	9596	#N/A
Common wheat	p0533	A0A0A7AAG7	Puroindoline b OS=Triticum aestivum OX=4565 GN=Pinb-D1 PE=4 SV=1	62.108	0.21	#N/A	A0A0A7AAG7
Common wheat	p0540	Q7Y1Z2	27K protein (Fragment) OS=Triticum aestivum OX=4565 GN=Tria27 PE=2 SV=1	10.4927	0.44	6148	#N/A
Common wheat	p0548	O22108	LMM glutenin 1 (Fragment) OS=Triticum aestivum OX=4565 PE=4 SV=2	92.0253	0.74	#N/A	O22108
Common wheat	p0583	H9XH02	Low-molecular-weight glutenin subunit OS=Triticum aestivum OX=4565 GN=LMW-5 PE=4 SV=1	61.1464	0.2	#N/A	H9XH02
Common wheat	p0585	H9BFB6	Gamma-gliadin OS=Triticum aestivum OX=4565 GN=Gligamma PE=4 SV=1	22.3019	0.94	#N/A	H9BFB6
Common wheat	p0616	H6U7Y8	PINB-2v1-3 OS=Triticum aestivum OX=4565 PE=4 SV=1	19.7147	0.55	#N/A	H6U7Y8
Common wheat	p0623	I7KM78	Gamma-gliadin OS=Triticum aestivum OX=4565 GN=GID-HE1 PE=2 SV=1	3.9008	0.06	#N/A	I7KM78
Common wheat	p0645	B6UKP2	Gamma-gliadin OS=Triticum aestivum OX=4565 GN=ll931-2 PE=4 SV=1	53.7857	0.77	3678	B6UKP2
Common wheat	p0653	Q6EEW8	Gamma gliadin OS=Triticum aestivum OX=4565 PE=2 SV=1	15.6521	0	#N/A	Q6EEW8
Common wheat	p0659	V9P771	LMW-m glutenin subunit 18 (Fragment) OS=Triticum aestivum OX=4565 GN=Glu-3 PE=4 SV=1	26.3481	0.01	#N/A	V9P771
Common wheat	p0740	Q41543	Gamma-gliadin (Fragment) OS=Triticum aestivum OX=4565 PE=4 SV=1	49.4392	0.62	3678	Q41543
Common wheat	p0776	P81496	Allergen C-C (Fragment) OS=Triticum aestivum OX=4565 PE=1 SV=1	12.3072	0.6	11042	#N/A
Common wheat	p1165	Q9LDX4	Thioredoxin H OS=Triticum aestivum OX=4565 PE=2 SV=1	10.3628	0.1	2683	#N/A
Common wheat	p1179	L7R666	Gamma-gliadin OS=Triticum aestivum OX=4565 PE=4 SV=1	80.1912	0.8	#N/A	L7R666
Common wheat	p1333	H6U7Z0	PINB-2v3-4 OS=Triticum aestivum OX=4565 PE=4 SV=1	27.5397	0.1	#N/A	H6U7Z0
Common wheat	p1418	D3KVP3	Purple acid phosphatase OS=Triticum aestivum OX=4565 PE=2 SV=1	11.6025	0.3	10367	#N/A
Common wheat	p1623	P10969	Agglutinin isolectin 3 (Fragment) OS=Triticum aestivum OX=4565 PE=1 SV=1	18.8091	0.78	650	#N/A
Common wheat	p1638	Q43219	Peroxidase (Fragment) OS=Triticum aestivum OX=4565 GN=pox3 PE=2 SV=1	39.1653	0.6	1474	#N/A
Common wheat	p1640	L7R664	Gamma-gliadin OS=Triticum aestivum OX=4565 PE=4 SV=1	87.2333	0	#N/A	L7R664
Common wheat	p1849	M7ZXQ3	Trypsin inhibitor CMe OS=Triticum urartu OX=4572 GN=TRIUR3_06696 PE=3 SV=1	12.3895	0.06	#N/A	M7ZXQ3
Common wheat	p2293	Q2PCD1	Non-specific lipid-transfer protein OS=Triticum aestivum OX=4565 GN=ltp9.7c PE=3 SV=1	21.3056	0.76	1059	#N/A
Spelt	p0010	V9TRL3	High molecular weight glutenin subunit 1Dy protein OS=Triticum aestivum OX=4565 GN=Glu-D1-2 PE=3 SV=1	21.0312	0.86	#N/A	V9TRL3
Spelt	p0019	A0A060MZP1	High molecular weight glutenin subunit (Fragment) OS=Triticum aestivum OX=4565 GN=glu PE=3 SV=1	65.5084	0.97	#N/A	A0A060MZP1
Spelt	p0023	P10388	high molecular weight subunit DX5 OS=Triticum aestivum OX=4565 GN=GLU-1D-1D PE=3 SV=5	5.04644	0	2898	P10388
Spelt	p0032	A0A0E3Z7F7	Alpha-gliadin (Fragment) OS=Triticum aestivum OX=4565 PE=4 SV=1	19.8638	0	#N/A	A0A0E3Z7F7
Spelt	p0033	A0A1K0J4W5	Alpha-gliadin OS=Triticum aestivum OX=4565 GN=Gli-D2-11 PE=4 SV=1	9.77054	0	#N/A	A0A1K0J4W5
Spelt	p0038	Q306F9	Alpha-gliadin Gli2-CN16-12 OS=Triticum aestivum OX=4565 PE=4 SV=1	49.426	0.35	3682	Q306F9
Spelt	p0041	A5HMG2	HMW glutenin subunit 1By16 OS=Triticum aestivum OX=4565 PE=3 SV=1	118.406	0.92	2898	A5HMG2
Spelt	p0044	P01084	Alpha-amylase inhibitor 0.53 OS=Triticum aestivum OX=4565 PE=1 SV=1	18.3608	0.64	8186	P01084
Spelt	p0045	D2TGC2	Putative alpha-amylase inhibitor CM2 (Fragment) OS=Triticum aestivum OX=4565 GN=wtai-CM2 PE=2 SV=1	25.3691	0	8188	D2TGC2
Spelt	p0046	P04724	Alpha/beta-gliadin A-IV OS=Triticum aestivum OX=4565 PE=2 SV=1	57.9867	0.88	#N/A	P04724
Spelt	p0050	A0A0A7AA38	Grain softness protein (Fragment) OS=Triticum aestivum OX=4565 GN=Gsp-1A PE=4 SV=1	6.86397	0.11	#N/A	A0A0A7AA38
Spelt	p0054	Q4W0V7	Alpha-amylase inhibitor 0.19 (Fragment) OS=Triticum aestivum OX=4565 GN=0.19 PE=2 SV=1	8.32784	0	8186	Q4W0V7
Spelt	p0061	A0A1K0K0P5	Alpha-gliadin OS=Triticum aestivum OX=4565 GN=Gli-A2-18 PE=4 SV=1	35.8736	0.63	#N/A	A0A1K0K0P5
Spelt	p0070	C7C4X0	Alpha amylase inhibitor CM1 (Fragment) OS=Triticum aestivum OX=4565 GN=wtai-CM1 PE=2 SV=1	9.49741	0.69	8188	C7C4X0
Spelt	p0075	I6PWK7	Dimeric alpha-amylase inhibitor (Fragment) OS=Triticum aestivum OX=4565 PE=4 SV=1	15.2812	0	#N/A	I6PWK7
Spelt	p0076	R4JAP5	Low-molecular-weight glutenin subunit (Fragment) OS=Triticum aestivum OX=4565 GN=LMW-GS PE=4 SV=1	45.6004	0.85	#N/A	R4JAP5
Spelt	p0078	A8QRL7	Grain softness protein (Fragment) OS=Triticum aestivum OX=4565 GN=Gsp1B PE=4 SV=1	9.02314	0.14	#N/A	A8QRL7
Spelt	p0080	A0A0E3UR77	Alpha-gliadin (Fragment) OS=Triticum aestivum OX=4565 PE=4 SV=1	32.0495	0	#N/A	A0A0E3UR77
Spelt	p0082	B6RR52	Grain softness protein (Fragment) OS=Triticum urartu OX=4572 GN=Gsp-1A PE=4 SV=1	26.2802	0.38	#N/A	B6RR52
Spelt	p0088	R9XSV7	Alpha-gliadin OS=Triticum aestivum OX=4565 GN=gli-2 PE=4 SV=1	19.4699	0.35	#N/A	R9XSV7
Spelt	p0093	P93693	Serpin-Z1B OS=Triticum aestivum OX=4565 PE=1 SV=1	7.96318	0.28	5724	#N/A
Spelt	p0094	Q6J160	S-type low molecular weight glutenin L4-55 (Fragment) OS=Triticum aestivum OX=4565 PE=4 SV=1	15.0111	0.35	#N/A	Q6J160
Spelt	p0095	P17314	Alpha-amylase/trypsin inhibitor CM3 OS=Triticum aestivum OX=4565 PE=1 SV=1	7.15596	0.55	1051	P17314
Spelt	p0098	B3EY90	LMWGS2 OS=Triticum aestivum OX=4565 GN=XYGluB3 PE=4 SV=1	9.27803	0.31	#N/A	B3EY90
Spelt	p0107	Q8W3W6	Low-molecular-weight glutenin subunit group 3 type II (Fragment) OS=Triticum aestivum OX=4565 GN=lmw-gs PE=4 SV=1	9.64792	0.46	#N/A	Q8W3W6
Spelt	p0111	Q2A784	Avenin-like a1 OS=Triticum aestivum OX=4565 GN=AVNLA PE=2 SV=1	6.27718	0	#N/A	Q2A784
Spelt	p0112	M7ZUH8	Gamma-hordein-3 OS=Triticum urartu OX=4572 GN=TRIUR3_02355 PE=4 SV=1	17.1513	0.22	#N/A	M7ZUH8
Spelt	p0125	P16347	Endogenous alpha-amylase/subtilisin inhibitor OS=Triticum aestivum OX=4565 PE=1 SV=1	9.65626	0.44	9593	#N/A
Spelt	p0133	Q9ST58	Serpin-Z1C OS=Triticum aestivum OX=4565 PE=1 SV=1	7.10401	0.6	5724	#N/A
Spelt	p0137	P04727	Alpha/beta-gliadin clone PW8142 OS=Triticum aestivum OX=4565 PE=3 SV=1	42.5766	0.6	#N/A	P04727
Spelt	p0147	A5HE08	Dimeric alpha-amylase inhibitor (Fragment) OS=Triticum urartu OX=4572 PE=3 SV=1	74.1935	0.94	#N/A	A5HE08
Spelt	p0151	H9XH67	X-type HMW-G OS=Triticum urartu OX=4572 GN=HMW-GS PE=3 SV=1	62.1351	0.93	#N/A	H9XH67
Spelt	p0153	D7RFI3	LMW glutenin subunit Glu-D3 (Fragment) OS=Triticum aestivum OX=4565 PE=4 SV=1	15.4304	0	#N/A	D7RFI3
Spelt	p0154	P93594	Beta-amylase Tri a 17 OS=Triticum aestivum OX=4565 GN=BMY1 PE=1 SV=1	34.8809	0.51	12172	#N/A
Spelt	p0155	P01083	Alpha-amylase inhibitor 0.28 OS=Triticum aestivum OX=4565 GN=IMA1 PE=1 SV=3	20.2299	0	8725	P01083
Spelt	p0164	P33432	Puroindoline-A OS=Triticum aestivum OX=4565 GN=PINA PE=1 SV=2	39.5709	0	#N/A	P33432
Spelt	p0174	R9XV91	LMW-GS OS=Triticum aestivum OX=4565 GN=glu-3 PE=4 SV=1	76.5713	0.44	#N/A	R9XV91
Spelt	p0175	C3VN75	Low molecular weight glutenin OS=Triticum aestivum OX=4565 GN=Glu-A3 PE=4 SV=1	99.1988	0.84	#N/A	C3VN75
Spelt	p0183	Q43657	15kDa grain softness protein (Fragment) OS=Triticum aestivum OX=4565 GN=GSP-1a PE=2 SV=1	5.57315	0	#N/A	Q43657
Spelt	p0194	Q7X9J9	Progesterone binding protein (Fragment) OS=Triticum aestivum OX=4565 PE=2 SV=1	57.1817	0.16	#N/A	Q7X9J9
Spelt	p0200	Q8H737	Lmw-gs (Fragment) OS=Triticum aestivum OX=4565 PE=2 SV=1	35.4088	0	#N/A	Q8H737
Spelt	p0204	A0A089XB95	Low-molecular-weight glutenin subunit (Fragment) OS=Triticum urartu OX=4572 GN=LMW-GS PE=4 SV=1	73.6666	0.79	#N/A	A0A089XB95
Spelt	p0205	X2KWE1	Alpha-gliadin protein OS=Triticum aestivum OX=4565 PE=4 SV=1	36.0326	0.73	#N/A	X2KWE1
Spelt	p0206	J7K291	Acidic protein (Fragment) OS=Triticum aestivum OX=4565 PE=2 SV=1	11.9719	0.54	9834	#N/A
Spelt	p0212	K7WVC4	Gamma-gliadin OS=Triticum aestivum OX=4565 PE=4 SV=1	39.4563	0.88	#N/A	K7WVC4
Spelt	p0215	D2KFG9	Gliadin/avenin-like seed protein OS=Triticum aestivum OX=4565 PE=2 SV=1	6.13149	0	#N/A	D2KFG9
Spelt	p0224	B6DQB1	Gamma-gliadin (Fragment) OS=Triticum aestivum OX=4565 PE=4 SV=1	45.1939	0.02	3678	B6DQB1
Spelt	p0225	K7X1R6	Gamma-gliadin OS=Triticum aestivum OX=4565 PE=4 SV=1	102.394	0.99	#N/A	K7X1R6
Spelt	p0231	P82900	Non-specific lipid-transfer protein 2G OS=Triticum aestivum OX=4565 PE=1 SV=2	25.0589	0.92	8724	#N/A
Spelt	p0241	V5RM09	Puroindoline OS=Triticum aestivum OX=4565 PE=4 SV=1	15.258	0.36	#N/A	V5RM09
Spelt	p0245	R9XWF4	LMW-GS OS=Triticum aestivum OX=4565 GN=glu-3 PE=4 SV=1	98.2919	0	#N/A	R9XWF4
Spelt	p0254	P82901	Non-specific lipid-transfer protein 2P OS=Triticum aestivum OX=4565 PE=1 SV=1	29.681	0.89	8724	#N/A
Spelt	p0264	Q9ST57	Serpin-Z2A OS=Triticum aestivum OX=4565 PE=1 SV=1	152.61	0.96	5724	#N/A
Spelt	p0266	Q0ZCB0	Low molecular weight glutenin subunit (Fragment) OS=Triticum aestivum OX=4565 PE=4 SV=1	39.6347	0.87	#N/A	Q0ZCB0
Spelt	p0268	P83207	Chymotrypsin inhibitor WCI OS=Triticum aestivum OX=4565 PE=1 SV=1	11.3186	0.77	#N/A	P83207
Spelt	p0272	Q94G97	Gamma-gliadin OS=Triticum aestivum OX=4565 PE=2 SV=1	47.1382	0.96	3678	Q94G97
Spelt	p0320	A0A173DQZ7	Type-b avenin-like protein OS=Triticum aestivum OX=4565 GN=ALPb-4A1 PE=4 SV=1	11.1163	0.4	#N/A	A0A173DQZ7
Spelt	p0322	V5M0Z7	Avenin-like protein OS=Triticum aestivum OX=4565 PE=4 SV=1	11.5009	0	#N/A	V5M0Z7
Spelt	p0328	A0A0S2GJS0	Low-molecular-weight glutenin subunit OS=Triticum aestivum OX=4565 GN=LMW-GS PE=4 SV=1	50.491	0.14	#N/A	A0A0S2GJS0
Spelt	p0350	P93692	Serpin-Z2B OS=Triticum aestivum OX=4565 PE=1 SV=1	6.44178	0.24	5724	#N/A
Spelt	p0364	D0EVP3	LMW-m glutenin subunit OS=Triticum aestivum OX=4565 PE=4 SV=1	9.22476	0.35	#N/A	D0EVP3
Spelt	p0402	K9K7W7	Low molecular weight glutenin subunit (Fragment) OS=Triticum aestivum OX=4565 PE=4 SV=1	12.1876	0	#N/A	K9K7W7
Spelt	p0412	Q43691	Trypsin/alpha-amylase inhibitor CMX2 OS=Triticum aestivum OX=4565 PE=2 SV=1	36.9494	0.27	11042	Q43691
Spelt	p0431	A0A1D5UB33	AAI domain-containing protein OS=Triticum aestivum OX=4565 PE=3 SV=1	22.0359	0.78	#N/A	A0A1D5UB33
Spelt	p0458	Q8LK23	Peroxidase OS=Triticum aestivum OX=4565 GN=WSP1 PE=2 SV=1	11.1071	0.57	9597	#N/A
Spelt	p0462	I0IT53	Alpha/beta-gliadin OS=Triticum aestivum OX=4565 GN=Gli-2 PE=4 SV=1	29.791	0.92	#N/A	I0IT53
Spelt	p0492	D2KFH0	Gliadin/avenin-like seed protein OS=Triticum aestivum OX=4565 PE=2 SV=1	9.89668	0.5	#N/A	D2KFH0
Spelt	p0499	Q6W8Q2	1-Cys peroxiredoxin PER1 OS=Triticum aestivum OX=4565 GN=PER1 PE=2 SV=1	7.49376	0.28	6327	#N/A
Spelt	p0512	H2DLU3	Puroindoline b protein OS=Triticum aestivum OX=4565 GN=Pinb-D1 PE=4 SV=1	5.74698	0	#N/A	H2DLU3
Spelt	p0515	A0A0K2QJT3	Alpha/beta-gliadin OS=Triticum aestivum OX=4565 PE=4 SV=1	19.8767	0.18	#N/A	A0A0K2QJT3
Spelt	p0526	D3JUT3	Xylanase inhibitor protein I OS=Triticum aestivum OX=4565 PE=2 SV=1	16.5804	0.86	9596	#N/A
Spelt	p0533	A0A0A7AAG7	Puroindoline b OS=Triticum aestivum OX=4565 GN=Pinb-D1 PE=4 SV=1	4.94439	0	#N/A	A0A0A7AAG7
Spelt	p0535	K7WV92	Low molecular weight glutenin subunit OS=Triticum aestivum OX=4565 GN=glu-3 PE=4 SV=1	19.2885	0	#N/A	K7WV92
Spelt	p0540	Q7Y1Z2	27K protein (Fragment) OS=Triticum aestivum OX=4565 GN=Tria27 PE=2 SV=1	12.0173	0.77	6148	#N/A
Spelt	p0548	O22108	LMM glutenin 1 (Fragment) OS=Triticum aestivum OX=4565 PE=4 SV=2	33.7696	0.81	#N/A	O22108
Spelt	p0583	H9XH02	Low-molecular-weight glutenin subunit OS=Triticum aestivum OX=4565 GN=LMW-5 PE=4 SV=1	32.0756	0.77	#N/A	H9XH02
Spelt	p0585	H9BFB6	Gamma-gliadin OS=Triticum aestivum OX=4565 GN=Gligamma PE=4 SV=1	10.3095	0.24	#N/A	H9BFB6
Spelt	p0616	H6U7Y8	PINB-2v1-3 OS=Triticum aestivum OX=4565 PE=4 SV=1	14.9375	0	#N/A	H6U7Y8
Spelt	p0623	I7KM78	Gamma-gliadin OS=Triticum aestivum OX=4565 GN=GID-HE1 PE=2 SV=1	8.18875	0.78	#N/A	I7KM78
Spelt	p0645	B6UKP2	Gamma-gliadin OS=Triticum aestivum OX=4565 GN=ll931-2 PE=4 SV=1	17.7156	0	3678	B6UKP2
Spelt	p0653	Q6EEW8	Gamma gliadin OS=Triticum aestivum OX=4565 PE=2 SV=1	7.79594	0	#N/A	Q6EEW8
Spelt	p0659	V9P771	LMW-m glutenin subunit 18 (Fragment) OS=Triticum aestivum OX=4565 GN=Glu-3 PE=4 SV=1	30.4961	0.58	#N/A	V9P771
Spelt	p0728	Q9M4L5	Gamma-gliadin OS=Triticum aestivum OX=4565 PE=4 SV=1	9.26944	0	3678	Q9M4L5
Spelt	p0776	P81496	Allergen C-C (Fragment) OS=Triticum aestivum OX=4565 PE=1 SV=1	7.15726	0	11042	#N/A
Spelt	p1165	Q9LDX4	Thioredoxin H OS=Triticum aestivum OX=4565 PE=2 SV=1	12.4924	0.37	2683	#N/A
Spelt	p1418	D3KVP3	Purple acid phosphatase OS=Triticum aestivum OX=4565 PE=2 SV=1	12.9575	0.53	10367	#N/A
Spelt	p1623	P10969	Agglutinin isolectin 3 (Fragment) OS=Triticum aestivum OX=4565 PE=1 SV=1	9.92316	0.18	650	#N/A
Spelt	p1849	M7ZXQ3	Trypsin inhibitor CMe OS=Triticum urartu OX=4572 GN=TRIUR3_06696 PE=3 SV=1	12.4269	0.5	#N/A	M7ZXQ3
Spelt	p2293	Q2PCD1	Non-specific lipid-transfer protein OS=Triticum aestivum OX=4565 GN=ltp9.7c PE=3 SV=1	32.0348	0.78	1059	#N/A
Durum	p0019	A0A060MZP1	High molecular weight glutenin subunit (Fragment) OS=Triticum aestivum OX=4565 GN=glu PE=3 SV=1	261.254	1	#N/A	A0A060MZP1
Durum	p0023	P10388	high molecular weight subunit DX5 OS=Triticum aestivum OX=4565 GN=GLU-1D-1D PE=3 SV=5	101.652	0	2898	P10388
Durum	p0025	Q0Q5D8	High-molecular-weight glutenin By8 OS=Triticum aestivum OX=4565 GN=Glu PE=3 SV=1	33.9364	0.74	2898	Q0Q5D8
Durum	p0038	Q306F9	Alpha-gliadin Gli2-CN16-12 OS=Triticum aestivum OX=4565 PE=4 SV=1	95.6541	0.02	3682	Q306F9
Durum	p0044	P01084	Alpha-amylase inhibitor 0.53 OS=Triticum aestivum OX=4565 PE=1 SV=1	12.6015	0.63	8186	P01084
Durum	p0045	D2TGC2	Putative alpha-amylase inhibitor CM2 (Fragment) OS=Triticum aestivum OX=4565 GN=wtai-CM2 PE=2 SV=1	23.4537	0.61	8188	D2TGC2
Durum	p0046	P04724	Alpha/beta-gliadin A-IV OS=Triticum aestivum OX=4565 PE=2 SV=1	85.2152	0.14	#N/A	P04724
Durum	p0050	A0A0A7AA38	Grain softness protein (Fragment) OS=Triticum aestivum OX=4565 GN=Gsp-1A PE=4 SV=1	8.45322	0.56	#N/A	A0A0A7AA38
Durum	p0054	Q4W0V7	Alpha-amylase inhibitor 0.19 (Fragment) OS=Triticum aestivum OX=4565 GN=0.19 PE=2 SV=1	47.6672	0	8186	Q4W0V7
Durum	p0061	A0A1K0K0P5	Alpha-gliadin OS=Triticum aestivum OX=4565 GN=Gli-A2-18 PE=4 SV=1	8.12627	0	#N/A	A0A1K0K0P5
Durum	p0070	C7C4X0	Alpha amylase inhibitor CM1 (Fragment) OS=Triticum aestivum OX=4565 GN=wtai-CM1 PE=2 SV=1	57.0679	0	8188	C7C4X0
Durum	p0075	I6PWK7	Dimeric alpha-amylase inhibitor (Fragment) OS=Triticum aestivum OX=4565 PE=4 SV=1	29.5924	0.76	#N/A	I6PWK7
Durum	p0076	R4JAP5	Low-molecular-weight glutenin subunit (Fragment) OS=Triticum aestivum OX=4565 GN=LMW-GS PE=4 SV=1	99.8965	0	#N/A	R4JAP5
Durum	p0078	A8QRL7	Grain softness protein (Fragment) OS=Triticum aestivum OX=4565 GN=Gsp1B PE=4 SV=1	22.4541	0.66	#N/A	A8QRL7
Durum	p0080	A0A0E3UR77	Alpha-gliadin (Fragment) OS=Triticum aestivum OX=4565 PE=4 SV=1	45.957	0.83	#N/A	A0A0E3UR77
Durum	p0082	B6RR52	Grain softness protein (Fragment) OS=Triticum urartu OX=4572 GN=Gsp-1A PE=4 SV=1	19.164	0	#N/A	B6RR52
Durum	p0088	R9XSV7	Alpha-gliadin OS=Triticum aestivum OX=4565 GN=gli-2 PE=4 SV=1	24.8995	0	#N/A	R9XSV7
Durum	p0089	A0A0E3Z5X0	Alpha-gliadin (Fragment) OS=Triticum urartu OX=4572 PE=4 SV=1	10.4399	0	#N/A	A0A0E3Z5X0
Durum	p0093	P93693	Serpin-Z1B OS=Triticum aestivum OX=4565 PE=1 SV=1	78.1163	0.99	5724	#N/A
Durum	p0094	Q6J160	S-type low molecular weight glutenin L4-55 (Fragment) OS=Triticum aestivum OX=4565 PE=4 SV=1	72.3175	0.66	#N/A	Q6J160
Durum	p0095	P17314	Alpha-amylase/trypsin inhibitor CM3 OS=Triticum aestivum OX=4565 PE=1 SV=1	12.8771	0.66	1051	P17314
Durum	p0096	B2Y2S3	Low molecular weight glutenin subunit OS=Triticum aestivum OX=4565 GN=GluB3-2 PE=4 SV=1	72.3175	0.66	2674	B2Y2S3
Durum	p0098	B3EY90	LMWGS2 OS=Triticum aestivum OX=4565 GN=XYGluB3 PE=4 SV=1	87.1293	0.4	#N/A	B3EY90
Durum	p0100	H9XH01	Low-molecular-weight glutenin subunit OS=Triticum aestivum OX=4565 GN=LMW-4 PE=4 SV=1	21.2922	0.37	2674	H9XH01
Durum	p0104	Q3S4V7	Alpha-/beta-gliadin storage protein OS=Triticum aestivum OX=4565 PE=4 SV=1	56.4924	0	#N/A	Q3S4V7
Durum	p0107	Q8W3W6	Low-molecular-weight glutenin subunit group 3 type II (Fragment) OS=Triticum aestivum OX=4565 GN=lmw-gs PE=4 SV=1	11.6111	0	#N/A	Q8W3W6
Durum	p0111	Q2A784	Avenin-like a1 OS=Triticum aestivum OX=4565 GN=AVNLA PE=2 SV=1	13.3508	0	#N/A	Q2A784
Durum	p0112	M7ZUH8	Gamma-hordein-3 OS=Triticum urartu OX=4572 GN=TRIUR3_02355 PE=4 SV=1	77.842	0.71	#N/A	M7ZUH8
Durum	p0125	P16347	Endogenous alpha-amylase/subtilisin inhibitor OS=Triticum aestivum OX=4565 PE=1 SV=1	7.01716	0.49	9593	#N/A
Durum	p0133	Q9ST58	Serpin-Z1C OS=Triticum aestivum OX=4565 PE=1 SV=1	13.6644	0.85	5724	#N/A
Durum	p0137	P04727	Alpha/beta-gliadin clone PW8142 OS=Triticum aestivum OX=4565 PE=3 SV=1	172.73	0.31	#N/A	P04727
Durum	p0147	A5HE08	Dimeric alpha-amylase inhibitor (Fragment) OS=Triticum urartu OX=4572 PE=3 SV=1	148.855	0.99	#N/A	A5HE08
Durum	p0151	H9XH67	X-type HMW-G OS=Triticum urartu OX=4572 GN=HMW-GS PE=3 SV=1	227.625	0.99	#N/A	H9XH67
Durum	p0153	D7RFI3	LMW glutenin subunit Glu-D3 (Fragment) OS=Triticum aestivum OX=4565 PE=4 SV=1	102.442	0.14	#N/A	D7RFI3
Durum	p0154	P93594	Beta-amylase Tri a 17 OS=Triticum aestivum OX=4565 GN=BMY1 PE=1 SV=1	40.4614	0.66	12172	#N/A
Durum	p0155	P01083	Alpha-amylase inhibitor 0.28 OS=Triticum aestivum OX=4565 GN=IMA1 PE=1 SV=3	89.911	0.52	8725	P01083
Durum	p0174	R9XV91	LMW-GS OS=Triticum aestivum OX=4565 GN=glu-3 PE=4 SV=1	204.001	0.99	#N/A	R9XV91
Durum	p0175	C3VN75	Low molecular weight glutenin OS=Triticum aestivum OX=4565 GN=Glu-A3 PE=4 SV=1	72.6596	0	#N/A	C3VN75
Durum	p0200	Q8H737	Lmw-gs (Fragment) OS=Triticum aestivum OX=4565 PE=2 SV=1	57.5919	0.47	#N/A	Q8H737
Durum	p0204	A0A089XB95	Low-molecular-weight glutenin subunit (Fragment) OS=Triticum urartu OX=4572 GN=LMW-GS PE=4 SV=1	157.289	0.64	#N/A	A0A089XB95
Durum	p0205	X2KWE1	Alpha-gliadin protein OS=Triticum aestivum OX=4565 PE=4 SV=1	230.187	0.58	#N/A	X2KWE1
Durum	p0206	J7K291	Acidic protein (Fragment) OS=Triticum aestivum OX=4565 PE=2 SV=1	16.0626	0.81	9834	#N/A
Durum	p0212	K7WVC4	Gamma-gliadin OS=Triticum aestivum OX=4565 PE=4 SV=1	14.7826	0.5	#N/A	K7WVC4
Durum	p0225	K7X1R6	Gamma-gliadin OS=Triticum aestivum OX=4565 PE=4 SV=1	116.067	0.99	#N/A	K7X1R6
Durum	p0231	P82900	Non-specific lipid-transfer protein 2G OS=Triticum aestivum OX=4565 PE=1 SV=2	12.9882	0.82	8724	#N/A
Durum	p0236	D2KFH1	Avenin-like a4 OS=Triticum aestivum OX=4565 PE=2 SV=1	19.5626	0.12	#N/A	D2KFH1
Durum	p0241	V5RM09	Puroindoline OS=Triticum aestivum OX=4565 PE=4 SV=1	18.6926	0.01	#N/A	V5RM09
Durum	p0245	R9XWF4	LMW-GS OS=Triticum aestivum OX=4565 GN=glu-3 PE=4 SV=1	53.8626	0.67	#N/A	R9XWF4
Durum	p0248	A7XDG3	Gamma gliadin OS=Triticum aestivum OX=4565 PE=4 SV=1	57.1516	0.99	#N/A	A7XDG3
Durum	p0254	P82901	Non-specific lipid-transfer protein 2P OS=Triticum aestivum OX=4565 PE=1 SV=1	15.9911	0.37	8724	#N/A
Durum	p0272	Q94G97	Gamma-gliadin OS=Triticum aestivum OX=4565 PE=2 SV=1	48.5478	0.97	3678	Q94G97
Durum	p0320	A0A173DQZ7	Type-b avenin-like protein OS=Triticum aestivum OX=4565 GN=ALPb-4A1 PE=4 SV=1	76.7285	0.99	#N/A	A0A173DQZ7
Durum	p0328	A0A0S2GJS0	Low-molecular-weight glutenin subunit OS=Triticum aestivum OX=4565 GN=LMW-GS PE=4 SV=1	76.103	0.68	#N/A	A0A0S2GJS0
Durum	p0344	R9XVA5	LMW-GS OS=Triticum aestivum OX=4565 GN=glu-3 PE=4 SV=1	51.7509	0.66	#N/A	R9XVA5
Durum	p0350	P93692	Serpin-Z2B OS=Triticum aestivum OX=4565 PE=1 SV=1	31.2966	0.79	5724	#N/A
Durum	p0364	D0EVP3	LMW-m glutenin subunit OS=Triticum aestivum OX=4565 PE=4 SV=1	77.337	0.21	#N/A	D0EVP3
Durum	p0402	K9K7W7	Low molecular weight glutenin subunit (Fragment) OS=Triticum aestivum OX=4565 PE=4 SV=1	24.5694	0.77	#N/A	K9K7W7
Durum	p0412	Q43691	Trypsin/alpha-amylase inhibitor CMX2 OS=Triticum aestivum OX=4565 PE=2 SV=1	21.3388	0	11042	Q43691
Durum	p0431	A0A1D5UB33	AAI domain-containing protein OS=Triticum aestivum OX=4565 PE=3 SV=1	45.7905	0.98	#N/A	A0A1D5UB33
Durum	p0436	A0A0N9LRP5	Low molecular weight glutenin subunit OS=Triticum urartu OX=4572 GN=LMW-GS PE=4 SV=1	106.136	0.84	#N/A	A0A0N9LRP5
Durum	p0458	Q8LK23	Peroxidase OS=Triticum aestivum OX=4565 GN=WSP1 PE=2 SV=1	35.9819	0.98	9597	#N/A
Durum	p0462	I0IT53	Alpha/beta-gliadin OS=Triticum aestivum OX=4565 GN=Gli-2 PE=4 SV=1	14.9752	0.55	#N/A	I0IT53
Durum	p0492	D2KFH0	Gliadin/avenin-like seed protein OS=Triticum aestivum OX=4565 PE=2 SV=1	7.16633	0.35	#N/A	D2KFH0
Durum	p0499	Q6W8Q2	1-Cys peroxiredoxin PER1 OS=Triticum aestivum OX=4565 GN=PER1 PE=2 SV=1	22.9984	0.92	6327	#N/A
Durum	p0515	A0A0K2QJT3	Alpha/beta-gliadin OS=Triticum aestivum OX=4565 PE=4 SV=1	34.0854	0.66	#N/A	A0A0K2QJT3
Durum	p0519	P82977	Subtilisin-chymotrypsin inhibitor WSCI OS=Triticum aestivum OX=4565 PE=1 SV=2	98.0979	0.48	10784	#N/A
Durum	p0526	D3JUT3	Xylanase inhibitor protein I OS=Triticum aestivum OX=4565 PE=2 SV=1	39.1611	0.57	9596	#N/A
Durum	p0535	K7WV92	Low molecular weight glutenin subunit OS=Triticum aestivum OX=4565 GN=glu-3 PE=4 SV=1	177.206	0.99	#N/A	K7WV92
Durum	p0540	Q7Y1Z2	27K protein (Fragment) OS=Triticum aestivum OX=4565 GN=Tria27 PE=2 SV=1	8.23252	0	6148	#N/A
Durum	p0548	O22108	LMM glutenin 1 (Fragment) OS=Triticum aestivum OX=4565 PE=4 SV=2	177.017	0.78	#N/A	O22108
Durum	p0550	A0A089VSC2	Low-molecular-weight glutenin subunit (Fragment) OS=Triticum urartu OX=4572 GN=LMW-GS PE=4 SV=1	69.8759	0.53	#N/A	A0A089VSC2
Durum	p0583	H9XH02	Low-molecular-weight glutenin subunit OS=Triticum aestivum OX=4565 GN=LMW-5 PE=4 SV=1	191.062	0.44	#N/A	H9XH02
Durum	p0585	H9BFB6	Gamma-gliadin OS=Triticum aestivum OX=4565 GN=Gligamma PE=4 SV=1	48.0428	0.39	#N/A	H9BFB6
Durum	p0645	B6UKP2	Gamma-gliadin OS=Triticum aestivum OX=4565 GN=ll931-2 PE=4 SV=1	18.6532	0.4	3678	B6UKP2
Durum	p0653	Q6EEW8	Gamma gliadin OS=Triticum aestivum OX=4565 PE=2 SV=1	39.7678	0.79	#N/A	Q6EEW8
Durum	p0659	V9P771	LMW-m glutenin subunit 18 (Fragment) OS=Triticum aestivum OX=4565 GN=Glu-3 PE=4 SV=1	224.508	0.41	#N/A	V9P771
Durum	p0728	Q9M4L5	Gamma-gliadin OS=Triticum aestivum OX=4565 PE=4 SV=1	17.3857	0.14	3678	Q9M4L5
Durum	p0740	Q41543	Gamma-gliadin (Fragment) OS=Triticum aestivum OX=4565 PE=4 SV=1	17.3857	0.14	3678	Q41543
Durum	p1333	H6U7Z0	PINB-2v3-4 OS=Triticum aestivum OX=4565 PE=4 SV=1	10.4343	0.25	#N/A	H6U7Z0
Durum	p1418	D3KVP3	Purple acid phosphatase OS=Triticum aestivum OX=4565 PE=2 SV=1	26.1582	0.92	10367	#N/A
Durum	p1623	P10969	Agglutinin isolectin 3 (Fragment) OS=Triticum aestivum OX=4565 PE=1 SV=1	20.5704	0.61	650	#N/A
Durum	p1849	M7ZXQ3	Trypsin inhibitor CMe OS=Triticum urartu OX=4572 GN=TRIUR3_06696 PE=3 SV=1	98.0277	0.88	#N/A	M7ZXQ3
Durum	p2293	Q2PCD1	Non-specific lipid-transfer protein OS=Triticum aestivum OX=4565 GN=ltp9.7c PE=3 SV=1	19.2341	0.06	1059	#N/A
Emmer	p0019	A0A060MZP1	High molecular weight glutenin subunit (Fragment) OS=Triticum aestivum OX=4565 GN=glu PE=3 SV=1	13.9809	0.25	#N/A	A0A060MZP1
Emmer	p0024	W0C8U3	High-molecular-weight glutenin subunit 1By15 OS=Triticum aestivum OX=4565 GN=Glu-B1 PE=3 SV=1	35.8782	0.78	#N/A	W0C8U3
Emmer	p0025	Q0Q5D8	High-molecular-weight glutenin By8 OS=Triticum aestivum OX=4565 GN=Glu PE=3 SV=1	116.245	0.57	2898	Q0Q5D8
Emmer	p0038	Q306F9	Alpha-gliadin Gli2-CN16-12 OS=Triticum aestivum OX=4565 PE=4 SV=1	149.505	0	3682	Q306F9
Emmer	p0041	A5HMG2	HMW glutenin subunit 1By16 OS=Triticum aestivum OX=4565 PE=3 SV=1	174.67	0.53	2898	A5HMG2
Emmer	p0044	P01084	Alpha-amylase inhibitor 0.53 OS=Triticum aestivum OX=4565 PE=1 SV=1	7.31728	0	8186	P01084
Emmer	p0046	P04724	Alpha/beta-gliadin A-IV OS=Triticum aestivum OX=4565 PE=2 SV=1	149.505	0	#N/A	P04724
Emmer	p0050	A0A0A7AA38	Grain softness protein (Fragment) OS=Triticum aestivum OX=4565 GN=Gsp-1A PE=4 SV=1	55.4071	0.96	#N/A	A0A0A7AA38
Emmer	p0075	I6PWK7	Dimeric alpha-amylase inhibitor (Fragment) OS=Triticum aestivum OX=4565 PE=4 SV=1	29.2808	0.45	#N/A	I6PWK7
Emmer	p0078	A8QRL7	Grain softness protein (Fragment) OS=Triticum aestivum OX=4565 GN=Gsp1B PE=4 SV=1	27.2088	0	#N/A	A8QRL7
Emmer	p0080	A0A0E3UR77	Alpha-gliadin (Fragment) OS=Triticum aestivum OX=4565 PE=4 SV=1	13.7454	0.71	#N/A	A0A0E3UR77
Emmer	p0081	I1XB56	Low-molecular-weight glutenin subunit (Fragment) OS=Triticum aestivum OX=4565 GN=LMW-GS PE=4 SV=1	40.3914	0.74	2674	I1XB56
Emmer	p0082	B6RR52	Grain softness protein (Fragment) OS=Triticum urartu OX=4572 GN=Gsp-1A PE=4 SV=1	74.7061	0.82	#N/A	B6RR52
Emmer	p0093	P93693	Serpin-Z1B OS=Triticum aestivum OX=4565 PE=1 SV=1	57.9841	0.54	5724	#N/A
Emmer	p0095	P17314	Alpha-amylase/trypsin inhibitor CM3 OS=Triticum aestivum OX=4565 PE=1 SV=1	10.7125	0.15	1051	P17314
Emmer	p0096	B2Y2S3	Low molecular weight glutenin subunit OS=Triticum aestivum OX=4565 GN=GluB3-2 PE=4 SV=1	38.7483	0.6	2674	B2Y2S3
Emmer	p0098	B3EY90	LMWGS2 OS=Triticum aestivum OX=4565 GN=XYGluB3 PE=4 SV=1	28.904	0.43	#N/A	B3EY90
Emmer	p0100	H9XH01	Low-molecular-weight glutenin subunit OS=Triticum aestivum OX=4565 GN=LMW-4 PE=4 SV=1	61.8432	0	2674	H9XH01
Emmer	p0107	Q8W3W6	Low-molecular-weight glutenin subunit group 3 type II (Fragment) OS=Triticum aestivum OX=4565 GN=lmw-gs PE=4 SV=1	207.132	0.98	#N/A	Q8W3W6
Emmer	p0111	Q2A784	Avenin-like a1 OS=Triticum aestivum OX=4565 GN=AVNLA PE=2 SV=1	12.0813	0	#N/A	Q2A784
Emmer	p0112	M7ZUH8	Gamma-hordein-3 OS=Triticum urartu OX=4572 GN=TRIUR3_02355 PE=4 SV=1	26.5631	0.66	#N/A	M7ZUH8
Emmer	p0125	P16347	Endogenous alpha-amylase/subtilisin inhibitor OS=Triticum aestivum OX=4565 PE=1 SV=1	9.53088	0	9593	#N/A
Emmer	p0133	Q9ST58	Serpin-Z1C OS=Triticum aestivum OX=4565 PE=1 SV=1	9.95502	0.32	5724	#N/A
Emmer	p0137	P04727	Alpha/beta-gliadin clone PW8142 OS=Triticum aestivum OX=4565 PE=3 SV=1	46.5318	0.36	#N/A	P04727
Emmer	p0147	A5HE08	Dimeric alpha-amylase inhibitor (Fragment) OS=Triticum urartu OX=4572 PE=3 SV=1	11.5741	0	#N/A	A5HE08
Emmer	p0151	H9XH67	X-type HMW-G OS=Triticum urartu OX=4572 GN=HMW-GS PE=3 SV=1	23.9638	0	#N/A	H9XH67
Emmer	p0154	P93594	Beta-amylase Tri a 17 OS=Triticum aestivum OX=4565 GN=BMY1 PE=1 SV=1	41.3799	0.28	12172	#N/A
Emmer	p0155	P01083	Alpha-amylase inhibitor 0.28 OS=Triticum aestivum OX=4565 GN=IMA1 PE=1 SV=3	24.351	0	8725	P01083
Emmer	p0174	R9XV91	LMW-GS OS=Triticum aestivum OX=4565 GN=glu-3 PE=4 SV=1	114.553	0.86	#N/A	R9XV91
Emmer	p0175	C3VN75	Low molecular weight glutenin OS=Triticum aestivum OX=4565 GN=Glu-A3 PE=4 SV=1	114.553	0.86	#N/A	C3VN75
Emmer	p0204	A0A089XB95	Low-molecular-weight glutenin subunit (Fragment) OS=Triticum urartu OX=4572 GN=LMW-GS PE=4 SV=1	139.546	0.59	#N/A	A0A089XB95
Emmer	p0205	X2KWE1	Alpha-gliadin protein OS=Triticum aestivum OX=4565 PE=4 SV=1	35.5568	0	#N/A	X2KWE1
Emmer	p0206	J7K291	Acidic protein (Fragment) OS=Triticum aestivum OX=4565 PE=2 SV=1	12.4172	0.34	9834	#N/A
Emmer	p0212	K7WVC4	Gamma-gliadin OS=Triticum aestivum OX=4565 PE=4 SV=1	33.6868	0.45	#N/A	K7WVC4
Emmer	p0225	K7X1R6	Gamma-gliadin OS=Triticum aestivum OX=4565 PE=4 SV=1	24.8099	0	#N/A	K7X1R6
Emmer	p0231	P82900	Non-specific lipid-transfer protein 2G OS=Triticum aestivum OX=4565 PE=1 SV=2	14.8181	0	8724	#N/A
Emmer	p0245	R9XWF4	LMW-GS OS=Triticum aestivum OX=4565 GN=glu-3 PE=4 SV=1	97.441	0.67	#N/A	R9XWF4
Emmer	p0248	A7XDG3	Gamma gliadin OS=Triticum aestivum OX=4565 PE=4 SV=1	27.6528	0.75	#N/A	A7XDG3
Emmer	p0254	P82901	Non-specific lipid-transfer protein 2P OS=Triticum aestivum OX=4565 PE=1 SV=1	25.2061	0.05	8724	#N/A
Emmer	p0264	Q9ST57	Serpin-Z2A OS=Triticum aestivum OX=4565 PE=1 SV=1	38.0394	0.63	5724	#N/A
Emmer	p0272	Q94G97	Gamma-gliadin OS=Triticum aestivum OX=4565 PE=2 SV=1	25.2603	0.33	3678	Q94G97
Emmer	p0320	A0A173DQZ7	Type-b avenin-like protein OS=Triticum aestivum OX=4565 GN=ALPb-4A1 PE=4 SV=1	15.1129	0.42	#N/A	A0A173DQZ7
Emmer	p0358	M7ZT31	Gamma-hordein-3 OS=Triticum urartu OX=4572 GN=TRIUR3_02356 PE=4 SV=1	14.898	0	#N/A	M7ZT31
Emmer	p0364	D0EVP3	LMW-m glutenin subunit OS=Triticum aestivum OX=4565 PE=4 SV=1	127.636	0	#N/A	D0EVP3
Emmer	p0431	A0A1D5UB33	AAI domain-containing protein OS=Triticum aestivum OX=4565 PE=3 SV=1	14.735	0.63	#N/A	A0A1D5UB33
Emmer	p0436	A0A0N9LRP5	Low molecular weight glutenin subunit OS=Triticum urartu OX=4572 GN=LMW-GS PE=4 SV=1	119.49	0.63	#N/A	A0A0N9LRP5
Emmer	p0458	Q8LK23	Peroxidase OS=Triticum aestivum OX=4565 GN=WSP1 PE=2 SV=1	20.1058	0	9597	#N/A
Emmer	p0462	I0IT53	Alpha/beta-gliadin OS=Triticum aestivum OX=4565 GN=Gli-2 PE=4 SV=1	12.8883	0	#N/A	I0IT53
Emmer	p0492	D2KFH0	Gliadin/avenin-like seed protein OS=Triticum aestivum OX=4565 PE=2 SV=1	22.3384	0.06	#N/A	D2KFH0
Emmer	p0499	Q6W8Q2	1-Cys peroxiredoxin PER1 OS=Triticum aestivum OX=4565 GN=PER1 PE=2 SV=1	11.08	0.12	6327	#N/A
Emmer	p0515	A0A0K2QJT3	Alpha/beta-gliadin OS=Triticum aestivum OX=4565 PE=4 SV=1	45.9855	0.49	#N/A	A0A0K2QJT3
Emmer	p0526	D3JUT3	Xylanase inhibitor protein I OS=Triticum aestivum OX=4565 PE=2 SV=1	47.8595	0.22	9596	#N/A
Emmer	p0535	K7WV92	Low molecular weight glutenin subunit OS=Triticum aestivum OX=4565 GN=glu-3 PE=4 SV=1	76.0785	0.22	#N/A	K7WV92
Emmer	p0540	Q7Y1Z2	27K protein (Fragment) OS=Triticum aestivum OX=4565 GN=Tria27 PE=2 SV=1	13.6457	0	6148	#N/A
Emmer	p0548	O22108	LMM glutenin 1 (Fragment) OS=Triticum aestivum OX=4565 PE=4 SV=2	18.4831	0.19	#N/A	O22108
Emmer	p0645	B6UKP2	Gamma-gliadin OS=Triticum aestivum OX=4565 GN=ll931-2 PE=4 SV=1	27.3077	0.4	3678	B6UKP2
Emmer	p0653	Q6EEW8	Gamma gliadin OS=Triticum aestivum OX=4565 PE=2 SV=1	22.1106	0	#N/A	Q6EEW8
Emmer	p1418	D3KVP3	Purple acid phosphatase OS=Triticum aestivum OX=4565 PE=2 SV=1	19.0185	0	10367	#N/A
Emmer	p1623	P10969	Agglutinin isolectin 3 (Fragment) OS=Triticum aestivum OX=4565 PE=1 SV=1	19.1144	0.49	650	#N/A
Emmer	p1849	M7ZXQ3	Trypsin inhibitor CMe OS=Triticum urartu OX=4572 GN=TRIUR3_06696 PE=3 SV=1	27.9631	0.29	#N/A	M7ZXQ3
Emmer	p2293	Q2PCD1	Non-specific lipid-transfer protein OS=Triticum aestivum OX=4565 GN=ltp9.7c PE=3 SV=1	17.9374	0	1059	#N/A
Einkorn	p0019	A0A060MZP1	High molecular weight glutenin subunit (Fragment) OS=Triticum aestivum OX=4565 GN=glu PE=3 SV=1	41.2286	0.14	#N/A	A0A060MZP1
Einkorn	p0032	A0A0E3Z7F7	Alpha-gliadin (Fragment) OS=Triticum aestivum OX=4565 PE=4 SV=1	20.5087	0.44	#N/A	A0A0E3Z7F7
Einkorn	p0033	A0A1K0J4W5	Alpha-gliadin OS=Triticum aestivum OX=4565 GN=Gli-D2-11 PE=4 SV=1	20.5087	0.44	#N/A	A0A1K0J4W5
Einkorn	p0038	Q306F9	Alpha-gliadin Gli2-CN16-12 OS=Triticum aestivum OX=4565 PE=4 SV=1	20.5087	0.44	3682	Q306F9
Einkorn	p0044	P01084	Alpha-amylase inhibitor 0.53 OS=Triticum aestivum OX=4565 PE=1 SV=1	77.8246	0.13	8186	P01084
Einkorn	p0045	D2TGC2	Putative alpha-amylase inhibitor CM2 (Fragment) OS=Triticum aestivum OX=4565 GN=wtai-CM2 PE=2 SV=1	49.0353	0.19	8188	D2TGC2
Einkorn	p0046	P04724	Alpha/beta-gliadin A-IV OS=Triticum aestivum OX=4565 PE=2 SV=1	20.5087	0.44	#N/A	P04724
Einkorn	p0054	Q4W0V7	Alpha-amylase inhibitor 0.19 (Fragment) OS=Triticum aestivum OX=4565 GN=0.19 PE=2 SV=1	79.075	0	8186	Q4W0V7
Einkorn	p0070	C7C4X0	Alpha amylase inhibitor CM1 (Fragment) OS=Triticum aestivum OX=4565 GN=wtai-CM1 PE=2 SV=1	63.6944	0.11	8188	C7C4X0
Einkorn	p0078	A8QRL7	Grain softness protein (Fragment) OS=Triticum aestivum OX=4565 GN=Gsp1B PE=4 SV=1	9.65307	0	#N/A	A8QRL7
Einkorn	p0079	Q9M4M0	Alpha-gliadin OS=Triticum aestivum OX=4565 PE=2 SV=1	23.0349	0.45	3682	Q9M4M0
Einkorn	p0080	A0A0E3UR77	Alpha-gliadin (Fragment) OS=Triticum aestivum OX=4565 PE=4 SV=1	123.206	0.03	#N/A	A0A0E3UR77
Einkorn	p0081	I1XB56	Low-molecular-weight glutenin subunit (Fragment) OS=Triticum aestivum OX=4565 GN=LMW-GS PE=4 SV=1	102.968	0.38	2674	I1XB56
Einkorn	p0082	B6RR52	Grain softness protein (Fragment) OS=Triticum urartu OX=4572 GN=Gsp-1A PE=4 SV=1	6.0371	0.13	#N/A	B6RR52
Einkorn	p0093	P93693	Serpin-Z1B OS=Triticum aestivum OX=4565 PE=1 SV=1	19.4874	0.39	5724	#N/A
Einkorn	p0094	Q6J160	S-type low molecular weight glutenin L4-55 (Fragment) OS=Triticum aestivum OX=4565 PE=4 SV=1	91.827	0.42	#N/A	Q6J160
Einkorn	p0095	P17314	Alpha-amylase/trypsin inhibitor CM3 OS=Triticum aestivum OX=4565 PE=1 SV=1	73.6668	0.44	1051	P17314
Einkorn	p0096	B2Y2S3	Low molecular weight glutenin subunit OS=Triticum aestivum OX=4565 GN=GluB3-2 PE=4 SV=1	91.827	0.42	2674	B2Y2S3
Einkorn	p0098	B3EY90	LMWGS2 OS=Triticum aestivum OX=4565 GN=XYGluB3 PE=4 SV=1	58.4487	0.68	#N/A	B3EY90
Einkorn	p0100	H9XH01	Low-molecular-weight glutenin subunit OS=Triticum aestivum OX=4565 GN=LMW-4 PE=4 SV=1	78.6926	0.56	2674	H9XH01
Einkorn	p0103	A0A1K0JNF2	Alpha-gliadin OS=Triticum aestivum OX=4565 GN=Gli-B2-11 PE=4 SV=1	21.0926	0.53	#N/A	A0A1K0JNF2
Einkorn	p0107	Q8W3W6	Low-molecular-weight glutenin subunit group 3 type II (Fragment) OS=Triticum aestivum OX=4565 GN=lmw-gs PE=4 SV=1	107.216	0	#N/A	Q8W3W6
Einkorn	p0112	M7ZUH8	Gamma-hordein-3 OS=Triticum urartu OX=4572 GN=TRIUR3_02355 PE=4 SV=1	32.045	0.1	#N/A	M7ZUH8
Einkorn	p0133	Q9ST58	Serpin-Z1C OS=Triticum aestivum OX=4565 PE=1 SV=1	11.7267	0.36	5724	#N/A
Einkorn	p0137	P04727	Alpha/beta-gliadin clone PW8142 OS=Triticum aestivum OX=4565 PE=3 SV=1	25.0219	0.44	#N/A	P04727
Einkorn	p0147	A5HE08	Dimeric alpha-amylase inhibitor (Fragment) OS=Triticum urartu OX=4572 PE=3 SV=1	37.389	0.13	#N/A	A5HE08
Einkorn	p0151	H9XH67	X-type HMW-G OS=Triticum urartu OX=4572 GN=HMW-GS PE=3 SV=1	102.295	0.36	#N/A	H9XH67
Einkorn	p0152	Q3LGB5	Low-molecular-weight glutenin subunit (Fragment) OS=Triticum aestivum OX=4565 GN=Glu-A3D PE=4 SV=1	41.7827	0.11	#N/A	Q3LGB5
Einkorn	p0155	P01083	Alpha-amylase inhibitor 0.28 OS=Triticum aestivum OX=4565 GN=IMA1 PE=1 SV=3	79.614	0.5	8725	P01083
Einkorn	p0157	P16315	low molecular weight subunit PTDUCD1 OS=Triticum aestivum OX=4565 PE=1 SV=1	52.6273	0.91	#N/A	P16315
Einkorn	p0164	P33432	Puroindoline-A OS=Triticum aestivum OX=4565 GN=PINA PE=1 SV=2	24.2952	0	#N/A	P33432
Einkorn	p0197	A5HE07	Dimeric alpha-amylase inhibitor (Fragment) OS=Triticum urartu OX=4572 PE=3 SV=1	33.6612	0.05	#N/A	A5HE07
Einkorn	p0200	Q8H737	Lmw-gs (Fragment) OS=Triticum aestivum OX=4565 PE=2 SV=1	31.1026	0.47	#N/A	Q8H737
Einkorn	p0204	A0A089XB95	Low-molecular-weight glutenin subunit (Fragment) OS=Triticum urartu OX=4572 GN=LMW-GS PE=4 SV=1	19.7034	0.19	#N/A	A0A089XB95
Einkorn	p0205	X2KWE1	Alpha-gliadin protein OS=Triticum aestivum OX=4565 PE=4 SV=1	75.7256	0.15	#N/A	X2KWE1
Einkorn	p0206	J7K291	Acidic protein (Fragment) OS=Triticum aestivum OX=4565 PE=2 SV=1	6.88253	0	9834	#N/A
Einkorn	p0212	K7WVC4	Gamma-gliadin OS=Triticum aestivum OX=4565 PE=4 SV=1	23.762	0	#N/A	K7WVC4
Einkorn	p0221	Q43205	Acidic protein OS=Triticum aestivum OX=4565 PE=3 SV=1	6.88253	0	9834	#N/A
Einkorn	p0225	K7X1R6	Gamma-gliadin OS=Triticum aestivum OX=4565 PE=4 SV=1	44.1616	0.83	#N/A	K7X1R6
Einkorn	p0231	P82900	Non-specific lipid-transfer protein 2G OS=Triticum aestivum OX=4565 PE=1 SV=2	76.6112	0.77	8724	#N/A
Einkorn	p0245	R9XWF4	LMW-GS OS=Triticum aestivum OX=4565 GN=glu-3 PE=4 SV=1	118.27	0.1	#N/A	R9XWF4
Einkorn	p0248	A7XDG3	Gamma gliadin OS=Triticum aestivum OX=4565 PE=4 SV=1	26.1376	0	#N/A	A7XDG3
Einkorn	p0254	P82901	Non-specific lipid-transfer protein 2P OS=Triticum aestivum OX=4565 PE=1 SV=1	32.0042	0	8724	#N/A
Einkorn	p0264	Q9ST57	Serpin-Z2A OS=Triticum aestivum OX=4565 PE=1 SV=1	38.4236	0.31	5724	#N/A
Einkorn	p0272	Q94G97	Gamma-gliadin OS=Triticum aestivum OX=4565 PE=2 SV=1	50.2805	0.94	3678	Q94G97
Einkorn	p0320	A0A173DQZ7	Type-b avenin-like protein OS=Triticum aestivum OX=4565 GN=ALPb-4A1 PE=4 SV=1	91.3151	0.37	#N/A	A0A173DQZ7
Einkorn	p0344	R9XVA5	LMW-GS OS=Triticum aestivum OX=4565 GN=glu-3 PE=4 SV=1	79.5593	0.32	#N/A	R9XVA5
Einkorn	p0364	D0EVP3	LMW-m glutenin subunit OS=Triticum aestivum OX=4565 PE=4 SV=1	19.3726	0	#N/A	D0EVP3
Einkorn	p0412	Q43691	Trypsin/alpha-amylase inhibitor CMX2 OS=Triticum aestivum OX=4565 PE=2 SV=1	9.34175	0	11042	Q43691
Einkorn	p0431	A0A1D5UB33	AAI domain-containing protein OS=Triticum aestivum OX=4565 PE=3 SV=1	12.9473	0	#N/A	A0A1D5UB33
Einkorn	p0462	I0IT53	Alpha/beta-gliadin OS=Triticum aestivum OX=4565 GN=Gli-2 PE=4 SV=1	55.552	0	#N/A	I0IT53
Einkorn	p0499	Q6W8Q2	1-Cys peroxiredoxin PER1 OS=Triticum aestivum OX=4565 GN=PER1 PE=2 SV=1	4.51954	0	6327	#N/A
Einkorn	p0515	A0A0K2QJT3	Alpha/beta-gliadin OS=Triticum aestivum OX=4565 PE=4 SV=1	22.3574	0.45	#N/A	A0A0K2QJT3
Einkorn	p0519	P82977	Subtilisin-chymotrypsin inhibitor WSCI OS=Triticum aestivum OX=4565 PE=1 SV=2	73.6992	0.59	10784	#N/A
Einkorn	p0526	D3JUT3	Xylanase inhibitor protein I OS=Triticum aestivum OX=4565 PE=2 SV=1	12.3555	0.21	9596	#N/A
Einkorn	p0548	O22108	LMM glutenin 1 (Fragment) OS=Triticum aestivum OX=4565 PE=4 SV=2	35.7215	0.84	#N/A	O22108
Einkorn	p0583	H9XH02	Low-molecular-weight glutenin subunit OS=Triticum aestivum OX=4565 GN=LMW-5 PE=4 SV=1	48.2918	0.97	#N/A	H9XH02
Einkorn	p0585	H9BFB6	Gamma-gliadin OS=Triticum aestivum OX=4565 GN=Gligamma PE=4 SV=1	20.6857	0	#N/A	H9BFB6
Einkorn	p0623	I7KM78	Gamma-gliadin OS=Triticum aestivum OX=4565 GN=GID-HE1 PE=2 SV=1	21.1295	0.43	#N/A	I7KM78
Einkorn	p0728	Q9M4L5	Gamma-gliadin OS=Triticum aestivum OX=4565 PE=4 SV=1	31.818	0	3678	Q9M4L5
Einkorn	p0740	Q41543	Gamma-gliadin (Fragment) OS=Triticum aestivum OX=4565 PE=4 SV=1	31.818	0	3678	Q41543
Einkorn	p1418	D3KVP3	Purple acid phosphatase OS=Triticum aestivum OX=4565 PE=2 SV=1	28.1653	0.52	10367	#N/A
Einkorn	p1623	P10969	Agglutinin isolectin 3 (Fragment) OS=Triticum aestivum OX=4565 PE=1 SV=1	9.56958	0	650	#N/A
Einkorn	p2293	Q2PCD1	Non-specific lipid-transfer protein OS=Triticum aestivum OX=4565 GN=ltp9.7c PE=3 SV=1	41.8548	0.06	1059	#N/A

## Sheet: ATIs
Reference proteomes of five wheat species as starting point for future design of cultivars with lower allergenic potential Muhammad Afzal, Malte Sielaff, Ute Distler, Detlef Schuppan, Stefan Tenzer and C. Friedrich H. Longin Supplementary Table 4. ATIs IPN internal protein number, CV coefficient of variation, ATI amylase/trypsin inhibitor, BBTTI Bowman-Birk type trypsin inhibitor, CM chloroform/m…
Species	IPN	Accession (UniProt)	Annotations (UniProt)	CV (%)	Heritability	Allergome ID	Seed-borne allergens (Juhász et al27)	Type of ATI
Common wheat	p0026	Q5UHH6	0.19 dimeric alpha-amylase inhibitor (Fragment) OS=Triticum aestivum OX=4565 PE=3 SV=1	7.18788	0	8186	Q5UHH6	0.19
Common wheat	p0031	C3VWP9	Dimeric alpha-amylase inhibitor OS=Triticum dicoccoides OX=85692 GN=AAI PE=3 SV=1	50.3681	0.18	#N/A	#N/A	unknown
Common wheat	p0035	C3VWS9	Dimeric alpha-amylase inhibitor OS=Triticum timopheevii subsp. araraticum OX=860351 GN=AAI PE=3 SV=1	25.3854	0.55	#N/A	#N/A	unknown
Common wheat	p0044	P01084	Alpha-amylase inhibitor 0.53 OS=Triticum aestivum OX=4565 PE=1 SV=1	9.59254	0	8186	P01084	0.53
Common wheat	p0045	D2TGC2	Putative alpha-amylase inhibitor CM2 (Fragment) OS=Triticum aestivum OX=4565 GN=wtai-CM2 PE=2 SV=1	18.2131	0.34	8188	D2TGC2	CM2
Common wheat	p0054	Q4W0V7	Alpha-amylase inhibitor 0.19 (Fragment) OS=Triticum aestivum OX=4565 GN=0.19 PE=2 SV=1	6.96091	0	8186	Q4W0V7	0.19
Common wheat	p0070	C7C4X0	Alpha amylase inhibitor CM1 (Fragment) OS=Triticum aestivum OX=4565 GN=wtai-CM1 PE=2 SV=1	7.14125	0.78	8188	C7C4X0	CM1
Common wheat	p0075	I6PWK7	Dimeric alpha-amylase inhibitor (Fragment) OS=Triticum aestivum OX=4565 PE=4 SV=1	30.6412	0.55	#N/A	I6PWK7	unknown
Common wheat	p0083	C3VW64	Dimeric alpha-amylase inhibitor OS=Triticum dicoccoides OX=85692 GN=AAI PE=3 SV=1	19.2133	0	#N/A	#N/A	unknown
Common wheat	p0090	C3VWQ4	Dimeric alpha-amylase inhibitor OS=Triticum dicoccoides OX=85692 GN=AAI PE=3 SV=1	68.6225	0.41	#N/A	#N/A	unknown
Common wheat	p0095	P17314	Alpha-amylase/trypsin inhibitor CM3 OS=Triticum aestivum OX=4565 PE=1 SV=1	6.41922	0.31	1051	P17314	CM3
Common wheat	p0125	P16347	Endogenous alpha-amylase/subtilisin inhibitor OS=Triticum aestivum OX=4565 PE=1 SV=1	8.21433	0.49	9593	#N/A	unknown
Common wheat	p0130	A4ZIU3	Monomeric alpha-amylase inhibitor (Fragment) OS=Triticum monococcum OX=4568 PE=3 SV=1	22.5655	0.29	#N/A	#N/A	unknown
Common wheat	p0147	A5HE08	Dimeric alpha-amylase inhibitor (Fragment) OS=Triticum urartu OX=4572 PE=3 SV=1	138.303	0.43	#N/A	A5HE08	unknown
Common wheat	p0155	P01083	Alpha-amylase inhibitor 0.28 OS=Triticum aestivum OX=4565 GN=IMA1 PE=1 SV=3	98.2662	0	8725	P01083	0.28
Common wheat	p0159	C4P5R2	Monomeric alpha-amylase inhibitor OS=Triticum dicoccoides OX=85692 GN=WMAI PE=3 SV=1	42.7815	0.85	#N/A	#N/A	unknown
Common wheat	p0162	P81713	Bowman-Birk type trypsin inhibitor OS=Triticum aestivum OX=4565 PE=1 SV=1	141.536	0.97	#N/A	#N/A	BBTTI
Common wheat	p0178	C4P5E4	Monomeric alpha-amylase inhibitor OS=Triticum dicoccoides OX=85692 GN=WMAI PE=3 SV=1	22.6989	0	#N/A	#N/A	unknown
Common wheat	p0179	B9VRI3	Alpha-amylase inhibitor CM16 subunit (Fragment) OS=Triticum macha OX=69994 PE=3 SV=1	9.8422	0.66	#N/A	#N/A	CM16
Common wheat	p0197	A5HE07	Dimeric alpha-amylase inhibitor (Fragment) OS=Triticum urartu OX=4572 PE=3 SV=1	67.4662	0.88	#N/A	A5HE07	unknown
Common wheat	p0268	P83207	Chymotrypsin inhibitor WCI OS=Triticum aestivum OX=4565 PE=1 SV=1	9.22263	0.87	#N/A	P83207	WCI
Common wheat	p0285	C4P5B7	Monomeric alpha-amylase inhibitor OS=Triticum dicoccoides OX=85692 GN=WMAI PE=3 SV=1	28.046	0.52	#N/A	#N/A	unknown
Common wheat	p0353	C3VW62	Dimeric alpha-amylase inhibitor OS=Triticum dicoccoides OX=85692 GN=AAI PE=3 SV=1	47.9688	0.86	#N/A	#N/A	unknown
Common wheat	p0370	M8A1S2	Trypsin/alpha-amylase inhibitor CMX1/CMX3 OS=Triticum urartu OX=4572 GN=TRIUR3_03804 PE=4 SV=1	18.5964	0	#N/A	#N/A	CMX1/CMX3
Common wheat	p0412	Q43691	Trypsin/alpha-amylase inhibitor CMX2 OS=Triticum aestivum OX=4565 PE=2 SV=1	16.5151	0	11042	Q43691	CMX2
Common wheat	p0519	P82977	Subtilisin-chymotrypsin inhibitor WSCI OS=Triticum aestivum OX=4565 PE=1 SV=2	48.1274	0.29	10784	#N/A	WSCI
Common wheat	p0572	C3VWF7	Dimeric alpha-amylase inhibitor OS=Triticum dicoccoides OX=85692 GN=AAI PE=3 SV=1	21.7982	0	#N/A	#N/A	unknown
Common wheat	p1058	M8A6E3	Bowman-Birk type trypsin inhibitor OS=Triticum urartu OX=4572 GN=TRIUR3_08867 PE=3 SV=1	61.0597	0.78	#N/A	#N/A	BBTTI
Common wheat	p1849	M7ZXQ3	Trypsin inhibitor CMe OS=Triticum urartu OX=4572 GN=TRIUR3_06696 PE=3 SV=1	12.3895	0.06	#N/A	M7ZXQ3	CMe
Spelt	p0031	C3VWP9	Dimeric alpha-amylase inhibitor OS=Triticum dicoccoides OX=85692 GN=AAI PE=3 SV=1	37.8187	0.61	#N/A	#N/A	unknown
Spelt	p0035	C3VWS9	Dimeric alpha-amylase inhibitor OS=Triticum timopheevii subsp. araraticum OX=860351 GN=AAI PE=3 SV=1	28.3979	0.63	#N/A	#N/A	unknown
Spelt	p0044	P01084	Alpha-amylase inhibitor 0.53 OS=Triticum aestivum OX=4565 PE=1 SV=1	18.3608	0.64	8186	P01084	0.53
Spelt	p0045	D2TGC2	Putative alpha-amylase inhibitor CM2 (Fragment) OS=Triticum aestivum OX=4565 GN=wtai-CM2 PE=2 SV=1	25.3691	0	8188	D2TGC2	CM2
Spelt	p0054	Q4W0V7	Alpha-amylase inhibitor 0.19 (Fragment) OS=Triticum aestivum OX=4565 GN=0.19 PE=2 SV=1	8.32784	0	8186	Q4W0V7	0.19
Spelt	p0062	C3VWJ9	Dimeric alpha-amylase inhibitor OS=Triticum dicoccoides OX=85692 GN=AAI PE=3 SV=1	20.3648	0.32	#N/A	#N/A	unknown
Spelt	p0070	C7C4X0	Alpha amylase inhibitor CM1 (Fragment) OS=Triticum aestivum OX=4565 GN=wtai-CM1 PE=2 SV=1	9.49741	0.69	8188	C7C4X0	CM1
Spelt	p0075	I6PWK7	Dimeric alpha-amylase inhibitor (Fragment) OS=Triticum aestivum OX=4565 PE=4 SV=1	15.2812	0	#N/A	I6PWK7	unknown
Spelt	p0083	C3VW64	Dimeric alpha-amylase inhibitor OS=Triticum dicoccoides OX=85692 GN=AAI PE=3 SV=1	26.6126	0	#N/A	#N/A	unknown
Spelt	p0090	C3VWQ4	Dimeric alpha-amylase inhibitor OS=Triticum dicoccoides OX=85692 GN=AAI PE=3 SV=1	31.999	0.08	#N/A	#N/A	unknown
Spelt	p0095	P17314	Alpha-amylase/trypsin inhibitor CM3 OS=Triticum aestivum OX=4565 PE=1 SV=1	7.15596	0.55	1051	P17314	CM3
Spelt	p0125	P16347	Endogenous alpha-amylase/subtilisin inhibitor OS=Triticum aestivum OX=4565 PE=1 SV=1	9.65626	0.44	9593	#N/A	unknown
Spelt	p0130	A4ZIU3	Monomeric alpha-amylase inhibitor (Fragment) OS=Triticum monococcum OX=4568 PE=3 SV=1	80.1721	0.76	#N/A	#N/A	unknown
Spelt	p0147	A5HE08	Dimeric alpha-amylase inhibitor (Fragment) OS=Triticum urartu OX=4572 PE=3 SV=1	74.1935	0.94	#N/A	A5HE08	unknown
Spelt	p0155	P01083	Alpha-amylase inhibitor 0.28 OS=Triticum aestivum OX=4565 GN=IMA1 PE=1 SV=3	20.2299	0	8725	P01083	0.28
Spelt	p0159	C4P5R2	Monomeric alpha-amylase inhibitor OS=Triticum dicoccoides OX=85692 GN=WMAI PE=3 SV=1	25.5092	0.75	#N/A	#N/A	unknown
Spelt	p0162	P81713	Bowman-Birk type trypsin inhibitor OS=Triticum aestivum OX=4565 PE=1 SV=1	32.5878	0.88	#N/A	#N/A	BBTTI
Spelt	p0179	B9VRI3	Alpha-amylase inhibitor CM16 subunit (Fragment) OS=Triticum macha OX=69994 PE=3 SV=1	7.87952	0.07	#N/A	#N/A	CM16
Spelt	p0268	P83207	Chymotrypsin inhibitor WCI OS=Triticum aestivum OX=4565 PE=1 SV=1	11.3186	0.77	#N/A	P83207	WCI
Spelt	p0285	C4P5B7	Monomeric alpha-amylase inhibitor OS=Triticum dicoccoides OX=85692 GN=WMAI PE=3 SV=1	35.8474	0.75	#N/A	#N/A	unknown
Spelt	p0289	C4P5A2	Monomeric alpha-amylase inhibitor OS=Triticum dicoccoides OX=85692 GN=WMAI PE=3 SV=1	28.4159	0.33	#N/A	#N/A	unknown
Spelt	p0293	C4P5B9	Monomeric alpha-amylase inhibitor OS=Triticum dicoccoides OX=85692 GN=WMAI PE=4 SV=1	27.9911	0.14	#N/A	#N/A	unknown
Spelt	p0353	C3VW62	Dimeric alpha-amylase inhibitor OS=Triticum dicoccoides OX=85692 GN=AAI PE=3 SV=1	50.7051	0.57	#N/A	#N/A	unknown
Spelt	p0370	M8A1S2	Trypsin/alpha-amylase inhibitor CMX1/CMX3 OS=Triticum urartu OX=4572 GN=TRIUR3_03804 PE=4 SV=1	15.3646	0	#N/A	#N/A	CMX1/CMX3
Spelt	p0412	Q43691	Trypsin/alpha-amylase inhibitor CMX2 OS=Triticum aestivum OX=4565 PE=2 SV=1	36.9494	0.27	11042	Q43691	CMX2
Spelt	p0572	C3VWF7	Dimeric alpha-amylase inhibitor OS=Triticum dicoccoides OX=85692 GN=AAI PE=3 SV=1	37.6387	0.35	#N/A	#N/A	unknown
Spelt	p1058	M8A6E3	Bowman-Birk type trypsin inhibitor OS=Triticum urartu OX=4572 GN=TRIUR3_08867 PE=3 SV=1	19.1698	0	#N/A	#N/A	BBTTI
Spelt	p1849	M7ZXQ3	Trypsin inhibitor CMe OS=Triticum urartu OX=4572 GN=TRIUR3_06696 PE=3 SV=1	12.4269	0.5	#N/A	M7ZXQ3	CMe
Durum	p0031	C3VWP9	Dimeric alpha-amylase inhibitor OS=Triticum dicoccoides OX=85692 GN=AAI PE=3 SV=1	25.8988	0.77	#N/A	#N/A	unknown
Durum	p0035	C3VWS9	Dimeric alpha-amylase inhibitor OS=Triticum timopheevii subsp. araraticum OX=860351 GN=AAI PE=3 SV=1	21.223	0.44	#N/A	#N/A	unknown
Durum	p0044	P01084	Alpha-amylase inhibitor 0.53 OS=Triticum aestivum OX=4565 PE=1 SV=1	12.6015	0.63	8186	P01084	0.53
Durum	p0045	D2TGC2	Putative alpha-amylase inhibitor CM2 (Fragment) OS=Triticum aestivum OX=4565 GN=wtai-CM2 PE=2 SV=1	23.4537	0.61	8188	D2TGC2	CM2
Durum	p0054	Q4W0V7	Alpha-amylase inhibitor 0.19 (Fragment) OS=Triticum aestivum OX=4565 GN=0.19 PE=2 SV=1	47.6672	0	8186	Q4W0V7	0.19
Durum	p0062	C3VWJ9	Dimeric alpha-amylase inhibitor OS=Triticum dicoccoides OX=85692 GN=AAI PE=3 SV=1	9.74411	0	#N/A	#N/A	unknown
Durum	p0070	C7C4X0	Alpha amylase inhibitor CM1 (Fragment) OS=Triticum aestivum OX=4565 GN=wtai-CM1 PE=2 SV=1	57.0679	0	8188	C7C4X0	CM1
Durum	p0075	I6PWK7	Dimeric alpha-amylase inhibitor (Fragment) OS=Triticum aestivum OX=4565 PE=4 SV=1	29.5924	0.76	#N/A	I6PWK7	unknown
Durum	p0083	C3VW64	Dimeric alpha-amylase inhibitor OS=Triticum dicoccoides OX=85692 GN=AAI PE=3 SV=1	68.387	0	#N/A	#N/A	unknown
Durum	p0090	C3VWQ4	Dimeric alpha-amylase inhibitor OS=Triticum dicoccoides OX=85692 GN=AAI PE=3 SV=1	47.0641	0	#N/A	#N/A	unknown
Durum	p0095	P17314	Alpha-amylase/trypsin inhibitor CM3 OS=Triticum aestivum OX=4565 PE=1 SV=1	12.8771	0.66	1051	P17314	CM3
Durum	p0125	P16347	Endogenous alpha-amylase/subtilisin inhibitor OS=Triticum aestivum OX=4565 PE=1 SV=1	7.01716	0.49	9593	#N/A	unknown
Durum	p0147	A5HE08	Dimeric alpha-amylase inhibitor (Fragment) OS=Triticum urartu OX=4572 PE=3 SV=1	148.855	0.99	#N/A	A5HE08	unknown
Durum	p0155	P01083	Alpha-amylase inhibitor 0.28 OS=Triticum aestivum OX=4565 GN=IMA1 PE=1 SV=3	89.911	0.52	8725	P01083	0.28
Durum	p0162	P81713	Bowman-Birk type trypsin inhibitor OS=Triticum aestivum OX=4565 PE=1 SV=1	18.4195	0.75	#N/A	#N/A	BBTTI
Durum	p0178	C4P5E4	Monomeric alpha-amylase inhibitor OS=Triticum dicoccoides OX=85692 GN=WMAI PE=3 SV=1	39.2902	0.1	#N/A	#N/A	unknown
Durum	p0179	B9VRI3	Alpha-amylase inhibitor CM16 subunit (Fragment) OS=Triticum macha OX=69994 PE=3 SV=1	7.82558	0.13	#N/A	#N/A	CM16
Durum	p0353	C3VW62	Dimeric alpha-amylase inhibitor OS=Triticum dicoccoides OX=85692 GN=AAI PE=3 SV=1	62.8934	0	#N/A	#N/A	unknown
Durum	p0370	M8A1S2	Trypsin/alpha-amylase inhibitor CMX1/CMX3 OS=Triticum urartu OX=4572 GN=TRIUR3_03804 PE=4 SV=1	21.429	0.27	#N/A	#N/A	CMX1/CMX3
Durum	p0412	Q43691	Trypsin/alpha-amylase inhibitor CMX2 OS=Triticum aestivum OX=4565 PE=2 SV=1	21.3388	0	11042	Q43691	CMX2
Durum	p0519	P82977	Subtilisin-chymotrypsin inhibitor WSCI OS=Triticum aestivum OX=4565 PE=1 SV=2	98.0979	0.48	10784	#N/A	WSCI
Durum	p0572	C3VWF7	Dimeric alpha-amylase inhibitor OS=Triticum dicoccoides OX=85692 GN=AAI PE=3 SV=1	48.2611	0	#N/A	#N/A	unknown
Durum	p1058	M8A6E3	Bowman-Birk type trypsin inhibitor OS=Triticum urartu OX=4572 GN=TRIUR3_08867 PE=3 SV=1	16.0607	0	#N/A	#N/A	BBTTI
Durum	p1849	M7ZXQ3	Trypsin inhibitor CMe OS=Triticum urartu OX=4572 GN=TRIUR3_06696 PE=3 SV=1	98.0277	0.88	#N/A	M7ZXQ3	CMe
Emmer	p0031	C3VWP9	Dimeric alpha-amylase inhibitor OS=Triticum dicoccoides OX=85692 GN=AAI PE=3 SV=1	20.8461	0.15	#N/A	#N/A	unknown
Emmer	p0035	C3VWS9	Dimeric alpha-amylase inhibitor OS=Triticum timopheevii subsp. araraticum OX=860351 GN=AAI PE=3 SV=1	29.5448	0	#N/A	#N/A	unknown
Emmer	p0044	P01084	Alpha-amylase inhibitor 0.53 OS=Triticum aestivum OX=4565 PE=1 SV=1	7.31728	0	8186	P01084	0.53
Emmer	p0062	C3VWJ9	Dimeric alpha-amylase inhibitor OS=Triticum dicoccoides OX=85692 GN=AAI PE=3 SV=1	25.2619	0.25	#N/A	#N/A	unknown
Emmer	p0075	I6PWK7	Dimeric alpha-amylase inhibitor (Fragment) OS=Triticum aestivum OX=4565 PE=4 SV=1	29.2808	0.45	#N/A	I6PWK7	unknown
Emmer	p0083	C3VW64	Dimeric alpha-amylase inhibitor OS=Triticum dicoccoides OX=85692 GN=AAI PE=3 SV=1	59.1999	0	#N/A	#N/A	unknown
Emmer	p0095	P17314	Alpha-amylase/trypsin inhibitor CM3 OS=Triticum aestivum OX=4565 PE=1 SV=1	10.7125	0.15	1051	P17314	CM3
Emmer	p0125	P16347	Endogenous alpha-amylase/subtilisin inhibitor OS=Triticum aestivum OX=4565 PE=1 SV=1	9.53088	0	9593	#N/A	unknown
Emmer	p0130	A4ZIU3	Monomeric alpha-amylase inhibitor (Fragment) OS=Triticum monococcum OX=4568 PE=3 SV=1	41.4722	0.54	#N/A	#N/A	unknown
Emmer	p0147	A5HE08	Dimeric alpha-amylase inhibitor (Fragment) OS=Triticum urartu OX=4572 PE=3 SV=1	11.5741	0	#N/A	A5HE08	unknown
Emmer	p0155	P01083	Alpha-amylase inhibitor 0.28 OS=Triticum aestivum OX=4565 GN=IMA1 PE=1 SV=3	24.351	0	8725	P01083	0.28
Emmer	p0159	C4P5R2	Monomeric alpha-amylase inhibitor OS=Triticum dicoccoides OX=85692 GN=WMAI PE=3 SV=1	18.1848	0.09	#N/A	#N/A	unknown
Emmer	p0178	C4P5E4	Monomeric alpha-amylase inhibitor OS=Triticum dicoccoides OX=85692 GN=WMAI PE=3 SV=1	47.1118	0	#N/A	#N/A	unknown
Emmer	p0179	B9VRI3	Alpha-amylase inhibitor CM16 subunit (Fragment) OS=Triticum macha OX=69994 PE=3 SV=1	11.0767	0.1	#N/A	#N/A	CM16
Emmer	p0199	C5J3R4	Trypsin inhibitor OS=Triticum monococcum subsp. monococcum OX=408188 GN=Eti-Am1 PE=2 SV=1	69.6606	0.38	#N/A	#N/A	unknown
Emmer	p0285	C4P5B7	Monomeric alpha-amylase inhibitor OS=Triticum dicoccoides OX=85692 GN=WMAI PE=3 SV=1	21.5246	0	#N/A	#N/A	unknown
Emmer	p0293	C4P5B9	Monomeric alpha-amylase inhibitor OS=Triticum dicoccoides OX=85692 GN=WMAI PE=4 SV=1	47.585	0.87	#N/A	#N/A	unknown
Emmer	p0353	C3VW62	Dimeric alpha-amylase inhibitor OS=Triticum dicoccoides OX=85692 GN=AAI PE=3 SV=1	87.3557	0	#N/A	#N/A	unknown
Emmer	p0370	M8A1S2	Trypsin/alpha-amylase inhibitor CMX1/CMX3 OS=Triticum urartu OX=4572 GN=TRIUR3_03804 PE=4 SV=1	21.8134	0	#N/A	#N/A	CMX1/CMX3
Emmer	p0572	C3VWF7	Dimeric alpha-amylase inhibitor OS=Triticum dicoccoides OX=85692 GN=AAI PE=3 SV=1	109.802	0.87	#N/A	#N/A	unknown
Emmer	p1058	M8A6E3	Bowman-Birk type trypsin inhibitor OS=Triticum urartu OX=4572 GN=TRIUR3_08867 PE=3 SV=1	20.9955	0	#N/A	#N/A	BBTTI
Emmer	p1849	M7ZXQ3	Trypsin inhibitor CMe OS=Triticum urartu OX=4572 GN=TRIUR3_06696 PE=3 SV=1	27.9631	0.29	#N/A	M7ZXQ3	CMe
Einkorn	p0031	C3VWP9	Dimeric alpha-amylase inhibitor OS=Triticum dicoccoides OX=85692 GN=AAI PE=3 SV=1	70.3144	0.4	#N/A	#N/A	unknown
Einkorn	p0035	C3VWS9	Dimeric alpha-amylase inhibitor OS=Triticum timopheevii subsp. araraticum OX=860351 GN=AAI PE=3 SV=1	48.0553	0.34	#N/A	#N/A	unknown
Einkorn	p0039	C3VWE6	Dimeric alpha-amylase inhibitor OS=Triticum dicoccoides OX=85692 GN=AAI PE=3 SV=1	88.49	0.27	#N/A	#N/A	unknown
Einkorn	p0044	P01084	Alpha-amylase inhibitor 0.53 OS=Triticum aestivum OX=4565 PE=1 SV=1	77.8246	0.13	8186	P01084	0.53
Einkorn	p0045	D2TGC2	Putative alpha-amylase inhibitor CM2 (Fragment) OS=Triticum aestivum OX=4565 GN=wtai-CM2 PE=2 SV=1	49.0353	0.19	8188	D2TGC2	CM2
Einkorn	p0054	Q4W0V7	Alpha-amylase inhibitor 0.19 (Fragment) OS=Triticum aestivum OX=4565 GN=0.19 PE=2 SV=1	79.075	0	8186	Q4W0V7	0.19
Einkorn	p0070	C7C4X0	Alpha amylase inhibitor CM1 (Fragment) OS=Triticum aestivum OX=4565 GN=wtai-CM1 PE=2 SV=1	63.6944	0.11	8188	C7C4X0	CM1
Einkorn	p0095	P17314	Alpha-amylase/trypsin inhibitor CM3 OS=Triticum aestivum OX=4565 PE=1 SV=1	73.6668	0.44	1051	P17314	CM3
Einkorn	p0130	A4ZIU3	Monomeric alpha-amylase inhibitor (Fragment) OS=Triticum monococcum OX=4568 PE=3 SV=1	77.7798	0.71	#N/A	#N/A	unknown
Einkorn	p0147	A5HE08	Dimeric alpha-amylase inhibitor (Fragment) OS=Triticum urartu OX=4572 PE=3 SV=1	37.389	0.13	#N/A	A5HE08	unknown
Einkorn	p0155	P01083	Alpha-amylase inhibitor 0.28 OS=Triticum aestivum OX=4565 GN=IMA1 PE=1 SV=3	79.614	0.5	8725	P01083	0.28
Einkorn	p0179	B9VRI3	Alpha-amylase inhibitor CM16 subunit (Fragment) OS=Triticum macha OX=69994 PE=3 SV=1	52.7609	0.17	#N/A	#N/A	CM16
Einkorn	p0197	A5HE07	Dimeric alpha-amylase inhibitor (Fragment) OS=Triticum urartu OX=4572 PE=3 SV=1	33.6612	0.05	#N/A	A5HE07	unknown
Einkorn	p0199	C5J3R4	Trypsin inhibitor OS=Triticum monococcum subsp. monococcum OX=408188 GN=Eti-Am1 PE=2 SV=1	8.46821	0	#N/A	#N/A	unknown
Einkorn	p0370	M8A1S2	Trypsin/alpha-amylase inhibitor CMX1/CMX3 OS=Triticum urartu OX=4572 GN=TRIUR3_03804 PE=4 SV=1	9.73252	0	#N/A	#N/A	CMX1/CMX3
Einkorn	p0412	Q43691	Trypsin/alpha-amylase inhibitor CMX2 OS=Triticum aestivum OX=4565 PE=2 SV=1	9.34175	0	11042	Q43691	CMX2
Einkorn	p0519	P82977	Subtilisin-chymotrypsin inhibitor WSCI OS=Triticum aestivum OX=4565 PE=1 SV=2	73.6992	0.59	10784	#N/A	WSCI
Einkorn	p1058	M8A6E3	Bowman-Birk type trypsin inhibitor OS=Triticum urartu OX=4572 GN=TRIUR3_08867 PE=3 SV=1	27.1467	0	#N/A	#N/A	BBTTI
